# Supplementary material for: One-carbon fixation via the synthetic reductive glycine pathway exceeds yield of the Calvin cycle
Source: Nat Microbiol. 2025 Feb 27;10(3):646–53. doi: 10.1038/s41564-025-01941-9 (PMC11879842; doi:10.1038/s41564-025-01941-9)
Supplement: Supplementary file 4 — Source data for Fig. 1b. [file 41564_2025_1941_MOESM4_ESM.xlsx]

## Sheet: Fig. 1b
From formate to pyruvate at 10% CO2
reactions till pyruvate with FDH		native	foreign
	rGlyP-SD	7	3
	CBB	17
		(13+3 from 3PG to Pyr+1 fdh)
Energetic cost		ATP	NADH	NADPH	Formate
	rGlyP-SD	2	1	2	2
	CBB	7	5
MDF at 10% CO2 (~3.4 mM CO2)
		MDF [kJ mol-1]
	rGlyP-SD	5.95
	CBB	3.99
	14 h DT, GAM=135, NGAM=3
Biomass yield prediction		Yield
	rGlyP-SD	4.5394
	CBB	3.9157
