# Supplementary material for: One-carbon fixation via the synthetic reductive glycine pathway exceeds yield of the Calvin cycle
Source: Nat Microbiol. 2025 Feb 27;10(3):646–53. doi: 10.1038/s41564-025-01941-9 (PMC11879842; doi:10.1038/s41564-025-01941-9)
Supplement: Supplementary file 5 — Source data for Fig. 2a–d. [file 41564_2025_1941_MOESM5_ESM.xlsx]

## Sheet: Fig. 2a
Measurements of optical density at 600nm in 96-well platereader.
	Time [s]	0	748.8	1497.6	2246.3	2995.1	3743.9	4492.7	5241.4	5990.2	6739	7487.8	8236.6	8985.4	9734.1	10482.9	11231.7	11980.5	12729.3	13478	14226.8	14975.6	15724.4	16473.1	17221.9	17970.7	18719.5	19468.3	20217.1	20965.8	21714.6	22463.4	23212.2	23961	24709.8	25458.6	26207.3	26956.1	27704.9	28453.7	29202.5	29951.2	30700	31448.8	32197.6	32946.4	33695.1	34443.9	35192.7
	Temp. [°C]	30	30.1	30.2	30	30.1	29.9	29.9	29.9	30.3	30	30.1	29.9	30.3	29.9	30.2	30	30	29.9	30.1	29.8	30.2	29.8	30	29.9	30.3	30	29.8	29.8	30	29.9	30.1	30.2	30.1	29.9	30	29.9	30.2	30	30.1	29.9	29.8	30.1	30	30	29.9	30.1	30.1	30.3
∆phaC	A2	0.0465	0.0465	0.0465	0.0465	0.0465	0.0465	0.0466	0.0465	0.0468	0.0468	0.0467	0.0466	0.0468	0.0467	0.0467	0.0466	0.0468	0.0466	0.047	0.0463	0.0464	0.0467	0.0464	0.0467	0.0467	0.0468	0.0468	0.0471	0.0468	0.0469	0.0467	0.0465	0.0468	0.0467	0.0467	0.0469	0.0466	0.0467	0.0469	0.0469	0.0467	0.0469	0.0469	0.0464	0.0468	0.0468	0.0471	0.0469
	B2	0.0461	0.0462	0.0465	0.0462	0.0464	0.0462	0.0463	0.046	0.0465	0.0467	0.0467	0.0466	0.0467	0.0465	0.0464	0.0462	0.0465	0.0464	0.0463	0.0461	0.0465	0.0464	0.0464	0.0467	0.0464	0.0465	0.0463	0.0465	0.0468	0.0466	0.0465	0.0464	0.0464	0.0465	0.0466	0.0465	0.0466	0.0466	0.0467	0.047	0.0465	0.0467	0.0466	0.0469	0.0468	0.0469	0.0467	0.047
CRG4	A3	0.0463	0.0459	0.0456	0.0453	0.0457	0.0454	0.0453	0.0455	0.0454	0.0453	0.0453	0.0452	0.0456	0.0452	0.0453	0.0455	0.0454	0.0458	0.0453	0.0452	0.0453	0.0454	0.0456	0.0452	0.0455	0.0455	0.0455	0.0456	0.0452	0.0451	0.0452	0.0454	0.0453	0.0452	0.0454	0.0455	0.0457	0.0452	0.0452	0.0453	0.0452	0.0453	0.0453	0.0454	0.0456	0.0457	0.0451	0.0453
	B3	0.0457	0.0453	0.0456	0.0459	0.045	0.0453	0.045	0.0452	0.0459	0.0454	0.0457	0.0457	0.0449	0.0457	0.0454	0.0451	0.0456	0.0451	0.0457	0.0458	0.0456	0.0456	0.0452	0.0455	0.0457	0.0456	0.0456	0.0451	0.0458	0.0453	0.0451	0.0454	0.0456	0.0452	0.0455	0.0455	0.0454	0.0457	0.0452	0.0453	0.0452	0.0448	0.0455	0.0451	0.0453	0.045	0.0452	0.0451
CRG5	A4	0.0462	0.0463	0.0462	0.0463	0.0464	0.0462	0.0462	0.046	0.0464	0.0462	0.0464	0.0463	0.0463	0.0463	0.0464	0.0462	0.0464	0.0463	0.0465	0.0466	0.0464	0.0468	0.0462	0.0464	0.0466	0.0465	0.0465	0.0465	0.0464	0.0464	0.0467	0.0464	0.0463	0.0465	0.0465	0.0463	0.0464	0.0466	0.0465	0.0467	0.0468	0.0464	0.0464	0.0463	0.0465	0.0466	0.0469	0.0465
	B4	0.0464	0.0465	0.0468	0.0463	0.0462	0.0464	0.0461	0.0468	0.0466	0.0468	0.0468	0.0467	0.0468	0.0467	0.0464	0.0465	0.0466	0.0466	0.0467	0.0465	0.0468	0.0467	0.0466	0.0466	0.0466	0.0466	0.0466	0.0467	0.0467	0.0467	0.0468	0.0466	0.0465	0.0469	0.0467	0.0466	0.0466	0.0466	0.0469	0.0471	0.0467	0.0468	0.0466	0.0467	0.0467	0.047	0.0468	0.0468
CRG6	A5	0.0464	0.045	0.045	0.0451	0.0453	0.0448	0.045	0.0448	0.0456	0.0451	0.0456	0.0457	0.0453	0.0458	0.0454	0.0452	0.0456	0.0456	0.0456	0.0458	0.0454	0.0455	0.0453	0.0456	0.0459	0.0457	0.0456	0.0454	0.0454	0.0453	0.0454	0.0457	0.0459	0.0456	0.0456	0.0457	0.0457	0.0456	0.0454	0.0456	0.0454	0.0454	0.0456	0.0458	0.0456	0.0461	0.0456	0.0457
	A5	0.0453	0.0453	0.0451	0.045	0.0453	0.045	0.0451	0.0454	0.0453	0.0453	0.045	0.0454	0.0453	0.0455	0.045	0.0452	0.0456	0.0452	0.0454	0.0451	0.0454	0.0452	0.0454	0.0455	0.0456	0.0454	0.0454	0.0453	0.0454	0.0452	0.0457	0.0452	0.0455	0.0455	0.0455	0.0457	0.0453	0.0454	0.0455	0.0454	0.0455	0.0455	0.0453	0.0455	0.0454	0.0453	0.0457	0.0457
[truncated: 630 more columns]

## Sheet: Fig. 2b
proteinAccession	geneName	proteinDescription	Global.PG.Q.Value	THF.2.04re.raw.NrOfPrecursors	THF.2.05re.raw.NrOfPrecursors	THF.2.06re.raw.NrOfPrecursors	THF.2.07re.raw.NrOfPrecursors	THF.2.08re.raw.NrOfPrecursors	THF.2.09re.raw.NrOfPrecursors	THF.2.04re.raw.Norm.Log2.Quantity	THF.2.05re.raw.Norm.Log2.Quantity	THF.2.06re.raw.Norm.Log2.Quantity	THF.2.07re.raw.Norm.Log2.Quantity	THF.2.08re.raw.Norm.Log2.Quantity	THF.2.09re.raw.Norm.Log2.Quantity	THF.2.04re.raw.Imp_Log2.Quantity	THF.2.05re.raw.Imp_Log2.Quantity	THF.2.06re.raw.Imp_Log2.Quantity	THF.2.07re.raw.Imp_Log2.Quantity	THF.2.08re.raw.Imp_Log2.Quantity	THF.2.09re.raw.Imp_Log2.Quantity	CRG4.Imp_Log2_meanInt	CRG6.Imp_Log2_meanInt	CRG4.Imp_cv	CRG6.Imp_cv	log2ratio.CRG6/CRG4	pValue.CRG6	-log10_pValue.CRG6	qValue_CRG6	-log10_qValue.CRG6
Q83WS0	fhs	Formate--tetrahydrofolate ligase	0.00035461	106	108	106	107	108	107	31.9784	31.7383	32.0861	31.4736	31.4506	31.5037	31.9784	31.7383	32.0861	31.4736	31.4506	31.5037	31.9415	31.4762	0.00557563	0.000846207	-0.465351	0.00902916	2.04435	0.0350021	1.45591
P55818	mtdA	Bifunctional protein MdtA	0.00035461	75	76	76	76	77	75	33.1121	32.7955	33.1797	32.3559	32.1812	32.0753	33.1121	32.7955	33.1797	32.3559	32.1812	32.0753	33.0386	32.2088	0.00621028	0.00440014	-0.829797	0.00147113	2.83235	0.010076	1.99671
Q49135	fchA	Methenyltetrahydrofolate cyclohydrolase	0.00035461	33	36	34	35	35	36	28.2375	27.9841	28.2304	27.7367	27.5989	27.5734	28.2375	27.9841	28.2304	27.7367	27.5989	27.5734	28.1554	27.6382	0.00512674	0.00317797	-0.517216	0.00464138	2.33335	0.0224399	1.64898
Q0K5P5	gcvT	Aminomethyltransferase	0.00035461	56	59	57	59	59	59	30.6615	30.2852	30.7218	30.3418	30.1469	30.1744	30.6615	30.2852	30.7218	30.3418	30.1469	30.1744	30.5687	30.2236	0.00774259	0.003491	-0.345052	0.06707	1.17347	0.146792	0.833297
Q0K5P4	gcvH	Glycine cleavage system H protein	0.00035461	15	16	16	17	16	17	29.9613	29.5375	29.9163	29.6613	29.522	29.4843	29.9613	29.5375	29.9163	29.6613	29.522	29.4843	29.8171	29.5579	0.00781112	0.00315472	-0.259215	0.139584	0.855164	0.250812	0.600652
Q0K5P3	gcvP	Glycine dehydrogenase (decarboxylating)	0.00035461	102	109	106	111	112	112	32.0391	31.7456	32.0233	31.6832	31.5263	31.5652	32.0391	31.7456	32.0233	31.6832	31.5263	31.5652	31.9421	31.5931	0.00516818	0.0025855	-0.348998	0.0298213	1.52547	0.0825608	1.08323
Q0K5P2	sdaA	L-serine dehydratase	0.00035461	83	87	86	47	50	49	31.1863	30.9066	31.1037	27.5421	27.4965	27.508	31.1863	30.9066	31.1037	27.5421	27.4965	27.508	31.0702	27.5157	0.00462618	0.000862765	-3.55457	8.93e-08	7.04936	2.67e-05	4.57291
Q0K7W0	glyA	Serine hydroxymethyltransferase	0.00035461	60	62	60	40	39	38	33.2965	33.0817	33.235	29.3739	29.315	29.2616	33.2965	33.0817	33.235	29.3739	29.315	29.2616	33.2072	29.3175	0.00333281	0.00191444	-3.88966	3.71e-08	7.43112	1.81e-05	4.74181

## Sheet: Fig. 2c
	Imputed Log2 Quantity									Protein intensity									Total protein intensity									Fraction of quantified proteome									Fractions of quantified proteome in percent with 3 biological replicates									Fraction of quantified proteome in percent
geneName	∆PhaC-1	∆PhaC-2	∆PhaC-3	CRG4-1	CRG4-2	CRG4-3	CRG6-1	CRG6-2	CRG6-3	∆PhaC-1	∆PhaC-2	∆PhaC-3	CRG4-1	CRG4-2	CRG4-3	CRG6-1	CRG6-2	CRG6-3	∆PhaC-1	∆PhaC-2	∆PhaC-3	CRG4-1	CRG4-2	CRG4-3	CRG6-1	CRG6-2	CRG6-3	∆PhaC-1	∆PhaC-2	∆PhaC-3	CRG4-1	CRG4-2	CRG4-3	CRG6-1	CRG6-2	CRG6-3	∆PhaC-1	∆PhaC-2	∆PhaC-3	CRG4-1	CRG4-2	CRG4-3	CRG6-1	CRG6-2	CRG6-3	∆PhaC	CRG4	CRG6
fhs	22.0978	22.0597	22.0971	33.0508	32.8396	33.1541	32.5143	32.501	32.5471	4.4884e+06	4.37153e+06	4.48624e+06	8.8977e+09	7.68625e+09	9.55809e+09	6.13466e+09	6.07821e+09	6.27575e+09	2.22701e+11	1.98455e+11	1.87117e+11	2.91598e+11	2.49041e+11	2.85286e+11	2.1871e+11	2.07698e+11	2.10533e+11	2.01544e-05	2.20278e-05	2.39756e-05	0.0305136	0.0308634	0.0335035	0.0280493	0.0292647	0.0298089	0.00201544	0.00220278	0.00239756	3.05136	3.08634	3.35035	2.80493	2.92647	2.98089	0.00220526	3.16268	2.9041
mtdA	22.0627	21.5731	21.2662	34.1845	33.8968	34.2477	33.3966	33.2316	33.1187	4.38056e+06	3.11993e+06	2.52207e+06	1.95232e+10	1.59941e+10	2.03975e+10	1.13079e+10	1.00854e+10	9.32641e+09										1.96702e-05	1.57211e-05	1.34786e-05	0.0669525	0.0642228	0.0714986	0.0517029	0.0485582	0.0442991	0.00196702	0.00157211	0.00134786	6.69525	6.42228	7.14986	5.17029	4.85582	4.42991	0.00162899	6.75579	4.81868
fchA	20.1933	21.5337	20.8227	29.3095	29.0855	29.2982	28.7775	28.6493	28.6169	1.19893e+06	3.03598e+06	1.8546e+06	6.65344e+08	5.69656e+08	6.60149e+08	4.60154e+08	4.21021e+08	4.11656e+08										5.38359e-06	1.52981e-05	9.91144e-06	0.00228172	0.0022874	0.00231399	0.00210395	0.00202709	0.00195531	0.000538359	0.00152981	0.000991144	0.228172	0.22874	0.231399	0.210395	0.202709	0.195531	0.00101977	0.229437	0.202878
folD	26.8103	26.6522	26.4742	26.7374	26.4239	26.1202	26.5119	26.3704	26.3594	1.17684e+08	1.05464e+08	9.32233e+07	1.11883e+08	9.00315e+07	7.29421e+07	9.56954e+07	8.67505e+07	8.60928e+07										0.000528443	0.000531423	0.000498208	0.00038369	0.000361512	0.000255681	0.000437545	0.000417676	0.000408929	0.0528443	0.0531423	0.0498208	0.038369	0.0361512	0.0255681	0.0437545	0.0417676	0.0408929	0.0519358	0.0333628	0.0421383
																																														0.00485402	10.1479	7.92565
gcvT	27.9143	27.8634	27.6759	31.734	31.3865	31.7897	31.3825	31.1973	31.2178	2.52959e+08	2.44186e+08	2.14425e+08	3.57171e+09	2.80726e+09	3.71234e+09	2.79954e+09	2.46216e+09	2.49745e+09										0.00113587	0.00123043	0.00114594	0.0122488	0.0112723	0.0130127	0.0128002	0.0118545	0.0118625	0.113587	0.123043	0.114594	1.22488	1.12723	1.30127	1.28002	1.18545	1.18625	0.117075	1.21779	1.21724
gcvT2	24.2719	24.1517	24.0812	23.8071	23.9695	23.9973	24.1483	24.0889	24.1468	2.02561e+07	1.86371e+07	1.77485e+07	1.46778e+07	1.64261e+07	1.67454e+07	1.85935e+07	1.78432e+07	1.85745e+07										9.09567e-05	9.39111e-05	9.48522e-05	5.03356e-05	6.59572e-05	5.86968e-05	8.50145e-05	8.59093e-05	8.82264e-05	0.00909567	0.00939111	0.00948522	0.00503356	0.00659572	0.00586968	0.00850145	0.00859093	0.00882264	0.009324	0.00583299	0.00863834
gcvT3	17.6106	17.8863	18.4894	19.7222	19.3364	18.7521	16.6962	17.4509	16.8341	200135	242274	368012	864915	661977	441523	106187	179158	116830										8.98675e-07	1.2208e-06	1.96674e-06	2.96612e-06	2.6581e-06	1.54765e-06	4.85514e-07	8.6259e-07	5.54927e-07	8.98675e-05	0.00012208	0.000196674	0.000296612	0.00026581	0.000154765	4.85514e-05	8.6259e-05	5.54927e-05	0.000136207	0.000239062	6.34344e-05
gcvH	27.5547	27.4772	27.3407	31.0337	30.6388	30.9842	30.7021	30.5724	30.5278	1.97142e+08	1.8683e+08	1.69974e+08	2.19824e+09	1.67182e+09	2.12412e+09	1.74682e+09	1.59665e+09	1.548e+09										0.000885232	0.000941424	0.000908384	0.0075386	0.00671301	0.0074456	0.00798694	0.00768735	0.00735277	0.0885232	0.0941424	0.0908384	0.75386	0.671301	0.74456	0.798694	0.768735	0.735277	0.091168	0.72324	0.767569
gcvP	28.7754	28.4518	28.3306	33.1114	32.8469	33.0912	32.7239	32.5767	32.6087	4.59468e+08	3.67154e+08	3.37572e+08	9.27954e+09	7.72512e+09	9.15021e+09	7.09376e+09	6.40571e+09	6.54916e+09										0.00206316	0.00185006	0.00180407	0.0318231	0.0310195	0.0320738	0.0324346	0.0308415	0.0311076	0.206316	0.185006	0.180407	3.18231	3.10195	3.20738	3.24346	3.08415	3.11076	0.190576	3.16388	3.14612
																																														0.398819	5.10491	5.13093
sdaA	23.844	23.9277	23.9588	32.2587	32.0078	32.1716	28.5837	28.5455	28.5528	1.50577e+07	1.59576e+07	1.63053e+07	5.13846e+09	4.31837e+09	4.83752e+09	4.02294e+08	3.91782e+08	3.93772e+08										6.76139e-05	8.04091e-05	8.71392e-05	0.0176217	0.01734	0.0169568	0.0018394	0.00188631	0.00187036	0.00676139	0.00804091	0.00871392	1.76217	1.734	1.69568	0.18394	0.188631	0.187036	0.00783874	1.73062	0.186536
glyA	28.491	28.482	28.4023	34.3689	34.183	34.303	30.4148	30.3651	30.305	3.7726e+08	3.74912e+08	3.54762e+08	2.2186e+10	1.95031e+10	2.11942e+10	1.43139e+09	1.38296e+09	1.32653e+09										0.00169402	0.00188916	0.00189593	0.0760842	0.0783126	0.074291	0.00654471	0.00665852	0.00630084	0.169402	0.188916	0.189593	7.60842	7.83126	7.4291	0.654471	0.665852	0.630084	0.182637	7.62293	0.650136
																																														0.190476	9.35354	0.836671
Replication	17.9823	19.0784	18.5704	25.3271	24.9338	25.3749	19.2198	18.2239	18.3285	258948	553582	389259	4.2095e+07	3.20489e+07	4.35116e+07	610575	306145	329172										1.16276e-06	2.78946e-06	2.08029e-06	0.00014436	0.000128689	0.000152519	2.79171e-06	1.47399e-06	1.56352e-06	0.000116276	0.000278946	0.000208029	0.014436	0.0128689	0.0152519	0.000279171	0.000147399	0.000156352	0.000201084	0.0141856	0.000194307
cat	19.4508	19.5434	19.2835	27.7579	27.6425	27.6305	18.9476	19.2526	19.3625	716620	764099	638128	2.2697e+08	2.09517e+08	2.0778e+08	505575	624600	674067										3.21786e-06	3.85024e-06	3.41031e-06	0.000778365	0.000841293	0.000728323	2.31162e-06	3.00725e-06	3.20172e-06	0.000321786	0.000385024	0.000341031	0.0778365	0.0841293	0.0728323	0.000231162	0.000300725	0.000320172	0.00034928	0.078266	0.00028402
trfA	21.0334	20.899	20.8555	29.9031	29.3788	29.7916	21.4777	21.0668	21.0466	2.14632e+06	1.95531e+06	1.89722e+06	1.00397e+09	6.98061e+08	9.29328e+08	2.92025e+06	2.19656e+06	2.16592e+06										9.63768e-06	9.85266e-06	1.01392e-05	0.003443	0.00280299	0.00325753	1.33522e-05	1.05757e-05	1.02878e-05	0.000963768	0.000985266	0.00101392	0.3443	0.280299	0.325753	0.00133522	0.00105757	0.00102878	0.000987651	0.316784	0.00114052
aphA1	18.6289	18.7333	18.4046	25.9274	26.1392	25.7586	18.5192	18.9176	18.6882	405363	435795	346997	6.38145e+07	7.39058e+07	5.67684e+07	375698	495175	422379										1.82022e-06	2.19594e-06	1.85443e-06	0.000218844	0.000296761	0.000198988	1.71779e-06	2.38411e-06	2.00624e-06	0.000182022	0.000219594	0.000185443	0.0218844	0.0296761	0.0198988	0.000171779	0.000238411	0.000200624	0.000195686	0.0238198	0.000203605
bla	19.2338	18.4179	18.4549	20.3301	18.995	20.5225	17.9329	18.4207	17.9768	616542	350228	359321	1.31818e+06	522480	1.50618e+06	250228	350906	257968										2.76848e-06	1.76477e-06	1.9203e-06	4.52055e-06	2.09797e-06	5.27955e-06	1.14411e-06	1.6895e-06	1.22531e-06	0.000276848	0.000176477	0.00019203	0.000452055	0.000209797	0.000527955	0.000114411	0.00016895	0.000122531	0.000215118	0.000396602	0.000135297
																																														0.00194882	0.433452	0.00195775
cbbL1	31.4379	31.3288	31.2827	23.2741	22.3118	22.1558	22.2847	22.4708	22.2295	2.90898e+09	2.69721e+09	2.6123e+09	1.01435e+07	5.2062e+06	4.67259e+06	5.10929e+06	5.81268e+06	4.91757e+06										0.0130623	0.0135911	0.0139608	3.47859e-05	2.0905e-05	1.63786e-05	2.3361e-05	2.79862e-05	2.33578e-05	1.30623	1.35911	1.39608	0.00347859	0.0020905	0.00163786	0.0023361	0.00279862	0.00233578	1.35381	0.00240232	0.00249017
cbbL2	27.2524	27.2541	27.1857	16.8457	15.6062	16.3795	16.3102	16.8201	17.0973	1.59873e+08	1.60072e+08	1.52658e+08	117774	49881.6	85254.5	81254.9	115706	140217										0.000717883	0.00080659	0.000815842	4.03892e-07	2.00295e-07	2.98839e-07	3.71519e-07	5.57089e-07	6.66009e-07	0.0717883	0.080659	0.0815842	4.03892e-05	2.00295e-05	2.98839e-05	3.71519e-05	5.57089e-05	6.66009e-05	0.0780105	3.01009e-05	5.31539e-05
cbbS	26.6746	26.1611	25.7202	18.6027	18.0101	17.9335	18.0454	17.7944	17.853	1.07119e+08	7.50384e+07	5.52761e+07	398074	263986	250337	270525	227327	236742										0.000481001	0.000378113	0.000295409	1.36515e-06	1.06001e-06	8.77495e-07	1.23691e-06	1.09451e-06	1.12449e-06	0.0481001	0.0378113	0.0295409	0.000136515	0.000106001	8.77495e-05	0.000123691	0.000109451	0.000112449	0.0384841	0.000110088	0.000115197
cbbS2	29.6428	29.4519	29.542	21.9232	20.6779	20.9979	20.9944	20.2072	20.873	8.38261e+08	7.34337e+08	7.81697e+08	3.97684e+06	1.67751e+06	2.09409e+06	2.08905e+06	1.21052e+06	1.92043e+06										0.00376407	0.00370027	0.00417758	1.36381e-05	6.73588e-06	7.34031e-06	9.55167e-06	5.82829e-06	9.12178e-06	0.376407	0.370027	0.417758	0.00136381	0.000673588	0.000734031	0.000955167	0.000582829	0.000912178	0.388064	0.00092381	0.000816725
prk1	26.9266	26.9896	26.7889	18.3772	17.376	18.0171	17.3629	18.2879	17.3146	1.2756e+08	1.33252e+08	1.1595e+08	340480	170101	265264	168561	320047	163009										0.000572787	0.000671445	0.000619664	1.16764e-06	6.83022e-07	9.29817e-07	7.70705e-07	1.54093e-06	7.74268e-07	0.0572787	0.0671445	0.0619664	0.000116764	6.83022e-05	9.29817e-05	7.70705e-05	0.000154093	7.74268e-05	0.0621298	9.26825e-05	0.000102863
prk2	30.0403	29.9894	30.0176	23.0557	22.5056	22.7073	22.4282	22.3991	22.4382	1.10417e+09	1.06591e+09	1.08693e+09	8.71864e+06	5.9549e+06	6.84823e+06	5.64383e+06	5.53094e+06	5.6831e+06										0.00495809	0.00537103	0.00580884	2.98995e-05	2.39113e-05	2.40048e-05	2.58051e-05	2.66298e-05	2.69939e-05	0.495809	0.537103	0.580884	0.00298995	0.00239113	0.00240048	0.00258051	0.00266298	0.00269939	0.537932	0.00259385	0.00264762
fbp2	28.1115	28.2038	28.3269	21.1506	20.644	21.0187	20.7182	22.0818	21.8655	2.90011e+08	3.09154e+08	3.36698e+08	2.32792e+06	1.63851e+06	2.12447e+06	1.7251e+06	4.43893e+06	3.82101e+06										0.00130225	0.0015578	0.0017994	7.98331e-06	6.57929e-06	7.44682e-06	7.88762e-06	2.13721e-05	1.81493e-05	0.130225	0.15578	0.17994	0.000798331	0.000657929	0.000744682	0.000788762	0.00213721	0.00181493	0.155315	0.000733647	0.0015803
fbp3	26.2233	26.1687	26.0184	18.7424	18.849	18.1803	18.0992	18.4858	19.8874	7.83448e+07	7.54346e+07	6.79706e+07	438569	472171	297042	280800	367092	969828										0.000351794	0.000380109	0.000363251	1.50402e-06	1.89596e-06	1.04121e-06	1.28389e-06	1.76744e-06	4.60654e-06	0.0351794	0.0380109	0.0363251	0.000150402	0.000189596	0.000104121	0.000128389	0.000176744	0.000460654	0.0365052	0.000148039	0.000255262
cbbTC	28.7806	28.5009	28.2842	22.0237	19.4878	19.4606	19.5309	21.0709	20.9214	4.61136e+08	3.79871e+08	3.26877e+08	4.26383e+06	735190	721456	757487	2.20273e+06	1.98597e+06										0.00207066	0.00191414	0.00174691	1.46223e-05	2.95208e-06	2.52889e-06	3.46343e-06	1.06054e-05	9.43305e-06	0.207066	0.191414	0.174691	0.00146223	0.000295208	0.000252889	0.000346343	0.00106054	0.000943305	0.191057	0.000670109	0.000783397
cbbTP	30.9858	30.6589	30.3971	24.1365	23.4234	23.5173	23.788	23.7253	23.6962	2.12652e+09	1.69534e+09	1.41399e+09	1.84415e+07	1.12495e+07	1.20066e+07	1.44841e+07	1.38687e+07	1.3591e+07										0.00954877	0.00854267	0.00755672	6.32429e-05	4.51711e-05	4.20862e-05	6.62252e-05	6.67734e-05	6.45554e-05	0.954877	0.854267	0.755672	0.00632429	0.00451711	0.00420862	0.00662252	0.00667734	0.00645554	0.854939	0.00501667	0.00658514
rpe1	29.608	29.0732	28.8459	22.58	21.467	22.151	21.5977	22.2393	21.0887	8.18276e+08	5.64807e+08	4.82476e+08	6.26974e+06	2.89878e+06	4.65708e+06	3.17356e+06	4.9511e+06	2.23006e+06										0.00367433	0.00284602	0.00257847	2.15013e-05	1.16398e-05	1.63242e-05	1.45103e-05	2.3838e-05	1.05925e-05	0.367433	0.284602	0.257847	0.00215013	0.00116398	0.00163242	0.00145103	0.0023838	0.00105925	0.303294	0.00164884	0.00163136
cbxXC	25.3968	24.7516	24.7569	18.0782	17.9383	18.438	18.2067	17.5868	18.7589	4.41758e+07	2.82473e+07	2.83506e+07	276736	251161	355135	302522	196856	443588										0.000198364	0.000142336	0.000151513	9.49034e-07	1.00851e-06	1.24484e-06	1.38321e-06	9.478e-07	2.10698e-06	0.0198364	0.0142336	0.0151513	9.49034e-05	0.000100851	0.000124484	0.000138321	9.478e-05	0.000210698	0.0164071	0.000106746	0.000147933
cbbYC;cbbYP	27.8749	27.9888	28.046	21.1389	20.7897	20.5712	20.5111	20.7257	20.5658	2.46139e+08	2.66356e+08	2.77124e+08	2.30918e+06	1.81267e+06	1.55797e+06	1.49432e+06	1.73399e+06	1.55209e+06										0.00110525	0.00134215	0.00148102	7.91904e-06	7.27861e-06	5.46109e-06	6.83243e-06	8.34864e-06	7.37221e-06	0.110525	0.134215	0.148102	0.000791904	0.000727861	0.000546109	0.000683243	0.000834864	0.000737221	0.130947	0.000688625	0.000751776
cbbZC	27.8498	27.421	27.1252	20.6934	19.2061	19.8279	20.3797	19.5647	19.7394	2.41902e+08	1.79699e+08	1.46389e+08	1.69562e+06	604820	930641	1.36428e+06	775438	875276										0.00108622	0.000905491	0.00078234	5.81494e-06	2.4286e-06	3.26213e-06	6.23786e-06	3.73349e-06	4.15744e-06	0.108622	0.0905491	0.078234	0.000581494	0.00024286	0.000326213	0.000623786	0.000373349	0.000415744	0.0924683	0.000383522	0.00047096
cbbZP	23.455	22.9065	23.0534	16.6436	17.3449	17.0658	16.6911	16.9245	18.1565	1.14992e+07	7.86198e+06	8.70502e+06	102379	166465	137190	105810	124386	292174										5.16352e-05	3.96159e-05	4.65218e-05	3.51095e-07	6.68424e-07	4.80886e-07	4.83792e-07	5.98879e-07	1.38778e-06	0.00516352	0.00396159	0.00465218	3.51095e-05	6.68424e-05	4.80886e-05	4.83792e-05	5.98879e-05	0.000138778	0.00459243	5.00135e-05	8.23485e-05
cbbKC	28.4272	28.0907	28.0329	22.3894	21.7722	21.9773	21.7986	22.4074	21.4795	3.60943e+08	2.85847e+08	2.7463e+08	5.49372e+06	3.58162e+06	4.1289e+06	3.64783e+06	5.56301e+06	2.92407e+06										0.00162075	0.00144036	0.00146769	1.884e-05	1.43816e-05	1.44728e-05	1.66789e-05	2.67842e-05	1.38889e-05	0.162075	0.144036	0.146769	0.001884	0.00143816	0.00144728	0.00166789	0.00267842	0.00138889	0.15096	0.00158982	0.00191173
cbbKP	26.6187	26.5508	26.5697	19.0614	19.6467	19.4208	19.2699	20.5885	19.3809	1.03043e+08	9.83043e+07	9.96046e+07	547068	820837	701845	632157	1.57668e+06	682704										0.000462696	0.000495348	0.000532311	1.87611e-06	3.29599e-06	2.46015e-06	2.89039e-06	7.59121e-06	3.24274e-06	0.0462696	0.0495348	0.0532311	0.000187611	0.000329599	0.000246015	0.000289039	0.000759121	0.000324274	0.0496785	0.000254408	0.000457478
cbbGC	22.0982	22.0734	22.2999	15.7118	16.2913	15.985	16.2799	16.7154	16.7026	4.48985e+06	4.41322e+06	5.16345e+06	53667.8	80201.8	64857.3	79568.5	107603	106653										2.01609e-05	2.22379e-05	2.75947e-05	1.84047e-07	3.22042e-07	2.27341e-07	3.63808e-07	5.18076e-07	5.06588e-07	0.00201609	0.00222379	0.00275947	1.84047e-05	3.22042e-05	2.27341e-05	3.63808e-05	5.18076e-05	5.06588e-05	0.00233312	2.44477e-05	4.62824e-05
cbbGP	29.2388	29.0388	28.976	22.0212	21.8923	21.9096	22.2492	22.2653	22.148	6.33532e+08	5.51511e+08	5.28011e+08	4.25643e+06	3.89256e+06	3.93963e+06	4.98497e+06	5.04124e+06	4.6475e+06										0.00284477	0.00277902	0.00282182	1.45969e-05	1.56302e-05	1.38094e-05	2.27926e-05	2.4272e-05	2.20749e-05	0.284477	0.277902	0.282182	0.00145969	0.00156302	0.00138094	0.00227926	0.0024272	0.00220749	0.28152	0.00146788	0.00230465
rpe2	25.7023	25.5637	25.5651	19.9371	19.3376	19.3102	18.5045	19.2809	19.3507	5.45967e+07	4.9596e+07	4.96449e+07	1.00383e+06	662495	650046	371896	636988	668573										0.000245157	0.00024991	0.000265314	3.44252e-06	2.66018e-06	2.27858e-06	1.70041e-06	3.0669e-06	3.17562e-06	0.0245157	0.024991	0.0265314	0.000344252	0.000266018	0.000227858	0.000170041	0.00030669	0.000317562	0.0253461	0.000279376	0.000264764
cbxXP	25.8697	25.4508	25.3585	20.0118	19.6543	19.126	19.9544	19.4107	19.0399	6.13151e+07	4.58636e+07	4.30213e+07	1.05717e+06	825144	572154	1.01597e+06	696934	538977										0.000275325	0.000231103	0.000229916	3.62542e-06	3.31328e-06	2.00555e-06	4.64527e-06	3.35552e-06	2.56006e-06	0.0275325	0.0231103	0.0229916	0.000362542	0.000331328	0.000200555	0.000464527	0.000335552	0.000256006	0.0245448	0.000298142	0.000352029
cbbAC	29.9866	29.7253	29.5116	21.7621	20.7392	21.3528	21.227	20.8493	21.1136	1.06383e+09	8.87609e+08	7.65363e+08	3.55677e+06	1.75028e+06	2.67822e+06	2.45454e+06	1.88919e+06	2.26895e+06										0.00477697	0.0044726	0.00409028	1.21975e-05	7.02806e-06	9.38784e-06	1.12228e-05	9.09584e-06	1.07772e-05	0.477697	0.44726	0.409028	0.00121975	0.000702806	0.000938784	0.00112228	0.000909584	0.00107772	0.444662	0.00095378	0.00103653
cbbAP	30.346	30.235	30.3032	24.3407	23.9692	23.9221	24.1368	24.3727	24.1658	1.36478e+09	1.26371e+09	1.32483e+09	2.12455e+07	1.64229e+07	1.58951e+07	1.84459e+07	2.17221e+07	1.88207e+07										0.00612832	0.00636772	0.00708022	7.28591e-05	6.59446e-05	5.57162e-05	8.43398e-05	0.000104585	8.93957e-05	0.612832	0.636772	0.708022	0.00728591	0.00659446	0.00557162	0.00843398	0.0104585	0.00893957	0.652542	0.006484	0.00927735
Rubisco																																														1.85836	0.00346632	0.00347524
CBB cycle																																														5.87554	0.0269509	0.034165
hoxA	27.2118	26.9299	26.7776	24.1011	23.6799	23.9748	23.8149	23.8694	23.9047	1.5544e+08	1.2785e+08	1.15044e+08	1.79956e+07	1.34389e+07	1.64864e+07	1.47566e+07	1.53247e+07	1.57049e+07										0.000697977	0.000644227	0.000614824	6.17139e-05	5.39626e-05	5.77892e-05	6.7471e-05	7.37836e-05	7.45959e-05	0.0697977	0.0644227	0.0614824	0.00617139	0.00539626	0.00577892	0.0067471	0.00737836	0.00745959	0.0652343	0.00578219	0.00719501
hoxB	24.3858	24.4964	24.4029	22.8796	22.7344	22.6605	22.1084	22.1362	21.9757	2.1921e+07	2.36674e+07	2.21825e+07	7.7167e+06	6.97798e+06	6.62946e+06	4.52154e+06	4.60951e+06	4.12427e+06										9.84328e-05	0.000119258	0.000118549	2.64635e-05	2.80194e-05	2.32379e-05	2.06737e-05	2.21933e-05	1.95897e-05	0.00984328	0.0119258	0.0118549	0.00264635	0.00280194	0.00232379	0.00206737	0.00221933	0.00195897	0.011208	0.00259069	0.00208189
hoxC	27.3687	27.3075	27.1564	26.2377	25.8914	26.1481	25.6426	25.6159	25.5937	1.73302e+08	1.66108e+08	1.49591e+08	7.91272e+07	6.22406e+07	7.43645e+07	5.23841e+07	5.14243e+07	5.06375e+07										0.000778183	0.000837004	0.000799449	0.000271357	0.000249921	0.000260667	0.000239514	0.000247592	0.000240521	0.0778183	0.0837004	0.0799449	0.0271357	0.0249921	0.0260667	0.0239514	0.0247592	0.0240521	0.0804879	0.0260648	0.0242542
hoxF	28.684	28.5942	28.5094	22.3006	21.2184	21.3725	21.3983	20.9545	20.7153	4.31263e+08	4.05245e+08	3.82107e+08	5.16583e+06	2.43995e+06	2.715e+06	2.76391e+06	2.03199e+06	1.72155e+06										0.00193651	0.002042	0.00204207	1.77156e-05	9.79737e-06	9.51678e-06	1.26374e-05	9.78341e-06	8.17714e-06	0.193651	0.2042	0.204207	0.00177156	0.000979737	0.000951678	0.00126374	0.000978341	0.000817714	0.200686	0.00123433	0.00101993
hoxG	28.7201	28.41	28.1679	23.4291	22.9994	22.8862	22.57	22.6739	21.9326	4.42204e+08	3.56676e+08	3.01569e+08	1.12941e+07	8.38518e+06	7.7524e+06	6.22671e+06	6.6917e+06	4.0029e+06										0.00198564	0.00179726	0.00161166	3.87316e-05	3.36699e-05	2.71741e-05	2.84702e-05	3.22184e-05	1.90132e-05	0.198564	0.179726	0.161166	0.00387316	0.00336699	0.00271741	0.00284702	0.00322184	0.00190132	0.179819	0.00331919	0.00265673
hoxH	30.5322	30.4056	30.3899	24.0169	23.6965	23.6816	23.3056	23.393	23.387	1.55272e+09	1.42236e+09	1.40694e+09	1.69747e+07	1.3594e+07	1.34549e+07	1.03678e+07	1.10154e+07	1.09698e+07										0.00697224	0.00716716	0.00751904	5.82126e-05	5.45853e-05	4.71628e-05	4.74043e-05	5.30357e-05	5.21048e-05	0.697224	0.716716	0.751904	0.00582126	0.00545853	0.00471628	0.00474043	0.00530357	0.00521048	0.721948	0.00533202	0.00508483
hoxI	30.2829	30.2918	30.5031	24.2824	24.3074	24.0536	23.7963	24.1625	24.0533	1.30632e+09	1.31443e+09	1.52173e+09	2.04045e+07	2.07608e+07	1.74125e+07	1.45681e+07	1.87772e+07	1.74088e+07										0.00586582	0.00662333	0.00813251	6.99747e-05	8.3363e-05	6.10354e-05	6.66094e-05	9.04063e-05	8.26891e-05	0.586582	0.662333	0.813251	0.00699747	0.0083363	0.00610354	0.00666094	0.00904063	0.00826891	0.687389	0.00714577	0.00799016
hoxJ	25.2462	25.1607	25.0317	23.8667	23.6445	23.8566	23.3887	23.3346	23.3244	3.97971e+07	3.75091e+07	3.42996e+07	1.52962e+07	1.31131e+07	1.51897e+07	1.09824e+07	1.05784e+07	1.05038e+07										0.000178702	0.000189006	0.000183306	5.24564e-05	5.26545e-05	5.32438e-05	5.02145e-05	5.09319e-05	4.98913e-05	0.0178702	0.0189006	0.0183306	0.00524564	0.00526545	0.00532438	0.00502145	0.00509319	0.00498913	0.0183671	0.00527849	0.00503459
hoxK	23.697	23.8577	23.7987	19.0858	18.8847	18.8609	18.58	19.5577	18.5549	1.35986e+07	1.52017e+07	1.45924e+07	556406	484019	476085	391855	771727	385111										6.10623e-05	7.66001e-05	7.79852e-05	1.90813e-06	1.94353e-06	1.6688e-06	1.79166e-06	3.71563e-06	1.82922e-06	0.00610623	0.00766001	0.00779852	0.000190813	0.000194353	0.00016688	0.000179166	0.000371563	0.000182922	0.00718825	0.000184015	0.00024455
hoxL	20.9892	20.8355	20.8681	19.5765	18.1522	17.883	17.405	18.2075	17.6336	2.08152e+06	1.87122e+06	1.91391e+06	781846	291305	241730	173550	302687	203348										9.34673e-06	9.42893e-06	1.02284e-05	2.68125e-06	1.16971e-06	8.47325e-07	7.93515e-07	1.45734e-06	9.65875e-07	0.000934673	0.000942893	0.00102284	0.000268125	0.000116971	8.47325e-05	7.93515e-05	0.000145734	9.65875e-05	0.000966802	0.000156609	0.000107224
hoxM	23.7528	23.5475	23.4659	18.8984	18.3735	18.9752	18.0193	17.974	18.1117	1.4135e+07	1.22603e+07	1.15864e+07	488624	339616	515345	265669	257469	283248										6.3471e-05	6.17788e-05	6.19203e-05	1.67568e-06	1.3637e-06	1.80641e-06	1.21471e-06	1.23964e-06	1.34539e-06	0.0063471	0.00617788	0.00619203	0.000167568	0.00013637	0.000180641	0.000121471	0.000123964	0.000134539	0.00623901	0.000161526	0.000126658
hoxN	20.7831	20.586	20.7084	17.7521	18.2123	17.5092	16.6315	17.4762	17.1552	1.80441e+06	1.57401e+06	1.71332e+06	220764	303706	186547	101525	182337	145954										8.10242e-06	7.93133e-06	9.15641e-06	7.57082e-07	1.2195e-06	6.53896e-07	4.64198e-07	8.77896e-07	6.93262e-07	0.000810242	0.000793133	0.000915641	7.57082e-05	0.00012195	6.53896e-05	4.64198e-05	8.77896e-05	6.93262e-05	0.000839672	8.76826e-05	6.78452e-05
hoxO	24.8327	24.4109	24.312	19.1037	18.4687	17.9778	17.6	17.869	18.1048	2.98809e+07	2.23061e+07	2.08278e+07	563380	362760	258143	198665	239398	281898										0.000134175	0.000112399	0.000111309	1.93205e-06	1.45663e-06	9.04857e-07	9.08351e-07	1.15263e-06	1.33897e-06	0.0134175	0.0112399	0.0111309	0.000193205	0.000145663	9.04857e-05	9.08351e-05	0.000115263	0.000133897	0.0119294	0.000143118	0.000113332
hoxQ	24.3359	24.2556	24.1097	20.2419	19.2692	19.796	17.485	18.7191	18.9698	2.1176e+07	2.00295e+07	1.8103e+07	1.23997e+06	631827	910308	183450	431542	513424										9.50871e-05	0.000100927	9.67466e-05	4.25234e-06	2.53704e-06	3.19086e-06	8.38781e-07	2.07774e-06	2.43869e-06	0.00950871	0.0100927	0.00967466	0.000425234	0.000253704	0.000319086	8.38781e-05	0.000207774	0.000243869	0.00975869	0.000332675	0.000178507
hoxR	18.9654	19.4793	19.17	18.1498	16.7808	17.9992	17.6742	17.4877	16.8028	511870	730891	589839	290825	112598	261994	209148	183785	114323										2.29847e-06	3.6829e-06	3.15224e-06	9.97351e-07	4.52125e-07	9.18356e-07	9.56282e-07	8.84867e-07	5.4302e-07	0.000229847	0.00036829	0.000315224	9.97351e-05	4.52125e-05	9.18356e-05	9.56282e-05	8.84867e-05	5.4302e-05	0.000304454	7.89277e-05	7.94723e-05
hoxU	29.7372	29.4765	29.2444	23.165	21.3001	21.543	21.23	21.082	22.1715	8.94906e+08	7.4696e+08	6.35971e+08	9.40491e+06	2.58212e+06	3.05564e+06	2.45969e+06	2.21985e+06	4.72371e+06										0.00401843	0.00376388	0.00339878	3.2253e-05	1.03683e-05	1.07108e-05	1.12463e-05	1.06879e-05	2.24369e-05	0.401843	0.376388	0.339878	0.0032253	0.00103683	0.00107108	0.00112463	0.00106879	0.00224369	0.372703	0.00177774	0.00147904
hoxV	24.0868	24.3785	24.362	21.7179	21.7947	21.3755	21.2343	20.7363	21.3735	1.78179e+07	2.18103e+07	2.15615e+07	3.44945e+06	3.63796e+06	2.72055e+06	2.46703e+06	1.74687e+06	2.7168e+06										8.00081e-05	0.0001099	0.00011523	1.18295e-05	1.46079e-05	9.53621e-06	1.12799e-05	8.41062e-06	1.29044e-05	0.00800081	0.01099	0.011523	0.00118295	0.00146079	0.000953621	0.00112799	0.000841062	0.00129044	0.0101713	0.00119912	0.0010865
hoxW	27.5641	27.3468	27.3434	20.9336	20.425	20.6589	20.1844	20.2204	20.3047	1.98435e+08	1.70684e+08	1.70293e+08	2.00286e+06	1.40781e+06	1.65554e+06	1.19152e+06	1.22168e+06	1.29514e+06										0.000891042	0.000860063	0.000910084	6.86858e-06	5.65293e-06	5.80307e-06	5.44794e-06	5.882e-06	6.15172e-06	0.0891042	0.0860063	0.0910084	0.000686858	0.000565293	0.000580307	0.000544794	0.0005882	0.000615172	0.0887063	0.00061082	0.000582722
hoxY	27.4643	27.3784	27.3069	23.4106	20.2979	19.9636	19.719	19.5501	19.7336	1.8517e+08	1.74465e+08	1.66031e+08	1.11507e+07	1.28912e+06	1.02248e+06	863024	767654	871759										0.000831476	0.000879118	0.000887311	3.82399e-05	5.17631e-06	3.58406e-06	3.94598e-06	3.69601e-06	4.14073e-06	0.0831476	0.0879118	0.0887311	0.00382399	0.000517631	0.000358406	0.000394598	0.000369601	0.000414073	0.0865968	0.00156668	0.000392757
hoxZ	22.2162	22.3977	22.2129	17.6609	17.6487	17.2892	20.7469	17.4856	21.4277	4.87249e+06	5.52563e+06	4.86137e+06	207230	205489	160169	1.75969e+06	183522	2.82089e+06										2.18791e-05	2.78432e-05	2.59803e-05	7.1067e-07	8.2512e-07	5.61432e-07	8.04577e-06	8.83602e-07	1.33988e-05	0.00218791	0.00278432	0.00259803	7.1067e-05	8.2512e-05	5.61432e-05	0.000804577	8.83602e-05	0.00133988	0.00252342	6.99074e-05	0.000744272
hypA	26.2201	26.6101	26.2375	23.0476	22.5621	22.7411	21.5905	21.5044	21.5819	7.81675e+07	1.02433e+08	7.91175e+07	8.67023e+06	6.19238e+06	7.01051e+06	3.15788e+06	2.97485e+06	3.13906e+06										0.000350998	0.000516154	0.000422823	2.97335e-05	2.48649e-05	2.45736e-05	1.44387e-05	1.4323e-05	1.49101e-05	0.0350998	0.0516154	0.0422823	0.00297335	0.00248649	0.00245736	0.00144387	0.0014323	0.00149101	0.0429992	0.00263907	0.00145572
hypA	22.0964	22.2617	22.337	17.4269	17.9815	17.0387	17.2636	16.78	17.3637	4.48429e+06	5.02851e+06	5.29783e+06	176204	258805	134636	157347	112535	168657										2.0136e-05	2.53383e-05	2.83129e-05	6.0427e-07	1.03921e-06	4.71934e-07	7.19435e-07	5.41821e-07	8.01095e-07	0.0020136	0.00253383	0.00283129	6.0427e-05	0.000103921	4.71934e-05	7.19435e-05	5.41821e-05	8.01095e-05	0.00245957	7.05137e-05	6.8745e-05
hypB	27.6632	27.5194	27.374	25.0293	24.7831	25.0667	24.5612	24.4204	24.4391	2.12546e+08	1.92385e+08	1.73939e+08	3.42435e+07	2.8871e+07	3.51431e+07	2.47539e+07	2.24533e+07	2.27451e+07										0.000954404	0.000969416	0.000929575	0.000117434	0.000115929	0.000123186	0.000113182	0.000108105	0.000108036	0.0954404	0.0969416	0.0929575	0.0117434	0.0115929	0.0123186	0.0113182	0.0108105	0.0108036	0.0951132	0.0118849	0.0109774
hypB2	26.4738	26.4832	26.3825	20.6473	20.2805	20.5312	20.1359	19.8898	20.2713	9.3197e+07	9.38067e+07	8.7482e+07	1.64229e+06	1.2736e+06	1.51538e+06	1.15212e+06	971496	1.26555e+06										0.000418486	0.000472685	0.000467525	5.63204e-06	5.11402e-06	5.31178e-06	5.26781e-06	4.67745e-06	6.01119e-06	0.0418486	0.0472685	0.0467525	0.000563204	0.000511402	0.000531178	0.000526781	0.000467745	0.000601119	0.0452899	0.000535261	0.000531882
hypC	24.6552	24.7414	24.7357	20.3211	20.924	20.4661	20.9687	21.072	21.0464	2.64215e+07	2.80486e+07	2.79371e+07	1.30997e+06	1.98948e+06	1.44848e+06	2.05214e+06	2.20452e+06	2.16568e+06										0.000118642	0.000141335	0.000149303	4.49239e-06	7.98854e-06	5.07728e-06	9.38294e-06	1.06141e-05	1.02867e-05	0.0118642	0.0141335	0.0149303	0.000449239	0.000798854	0.000507728	0.000938294	0.00106141	0.00102867	0.0136426	0.000585274	0.00100946
hypD	25.6655	25.6333	25.7317	23.3227	23.1682	23.5568	23.1036	23.2423	23.2291	5.3223e+07	5.2047e+07	5.57216e+07	1.04917e+07	9.42613e+06	1.23393e+07	9.01321e+06	9.92242e+06	9.83227e+06										0.000238989	0.000262261	0.00029779	3.598e-05	3.78497e-05	4.32523e-05	4.12108e-05	4.77734e-05	4.67018e-05	0.0238989	0.0262261	0.029779	0.003598	0.00378497	0.00432523	0.00412108	0.00477734	0.00467018	0.0266347	0.00390274	0.00452287
hypE	26.288	26.3081	26.4137	23.8232	23.7682	23.3761	23.7155	24.0454	23.8607	8.19349e+07	8.30857e+07	8.93935e+07	1.48419e+07	1.42868e+07	1.08866e+07	1.37742e+07	1.73138e+07	1.52326e+07										0.000367915	0.000418662	0.000477741	5.08987e-05	5.73674e-05	3.81603e-05	6.29792e-05	8.33605e-05	7.23527e-05	0.0367915	0.0418662	0.0477741	0.00508987	0.00573674	0.00381603	0.00629792	0.00833605	0.00723527	0.0421439	0.00488088	0.00728974
hypF1	23.4192	23.188	23.5648	19.969	19.9104	19.1197	20.4868	19.9501	19.7539	1.12174e+07	9.55615e+06	1.24086e+07	1.02631e+06	985454	569632	1.46942e+06	1.01293e+06	884123										5.03697e-05	4.81527e-05	6.63144e-05	3.5196e-06	3.95699e-06	1.9967e-06	6.71856e-06	4.87694e-06	4.19946e-06	0.00503697	0.00481527	0.00663144	0.00035196	0.000395699	0.00019967	0.000671856	0.000487694	0.000419946	0.00549456	0.000315777	0.000526499
hypF2	26.6795	26.6593	26.5376	22.0911	21.1982	21.8387	21.4369	21.0339	21.4228	1.07481e+08	1.05986e+08	9.74148e+07	4.46773e+06	2.40605e+06	3.75055e+06	2.83888e+06	2.14697e+06	2.81129e+06										0.000482626	0.000534055	0.000520608	1.53215e-05	9.66126e-06	1.31466e-05	1.29801e-05	1.0337e-05	1.33532e-05	0.0482626	0.0534055	0.0520608	0.00153215	0.000966126	0.00131466	0.00129801	0.0010337	0.00133532	0.051243	0.00127098	0.00122234
hypX	25.1933	25.0046	25.0907	22.9953	22.8263	22.5571	21.07	23.1059	23.0109	3.8365e+07	3.36624e+07	3.57307e+07	8.36135e+06	7.43731e+06	6.17099e+06	2.20137e+06	9.02738e+06	8.45208e+06										0.000172272	0.000169622	0.000190954	2.86742e-05	2.98638e-05	2.16309e-05	1.00652e-05	4.3464e-05	4.01462e-05	0.0172272	0.0169622	0.0190954	0.00286742	0.00298638	0.00216309	0.00100652	0.0043464	0.00401462	0.0177616	0.0026723	0.00312251
Hydrogen utilization																																														2.88809	0.0892017	0.0881249
fdsD	15.9152	17.4159	17.9216	16.6337	18.0622	16.0475	17.7872	17.8614	17.8348	61793.6	174872	248275	101682	273691	67729.9	226193	238129	233776										2.77474e-07	8.81169e-07	1.32684e-06	3.48706e-07	1.09898e-06	2.37411e-07	1.03421e-06	1.14652e-06	1.1104e-06	2.77474e-05	8.81169e-05	0.000132684	3.48706e-05	0.000109898	2.37411e-05	0.000103421	0.000114652	0.00011104	8.28496e-05	5.61698e-05	0.000109704
fdsA	31.0098	30.8033	30.6304	31.2051	30.8413	31.1502	30.5559	30.486	30.5568	2.16213e+09	1.87376e+09	1.66211e+09	2.47551e+09	1.9238e+09	2.38318e+09	1.57854e+09	1.50381e+09	1.57946e+09										0.00970869	0.00944175	0.0088827	0.00848947	0.00772482	0.00835364	0.00721753	0.00724039	0.00750221	0.970869	0.944175	0.88827	0.848947	0.772482	0.835364	0.721753	0.724039	0.750221	0.934438	0.818931	0.732004
fdsB	30.3994	30.016	29.9768	30.0999	30.0427	30.3296	29.9525	29.9921	30.0837	1.41626e+09	1.08573e+09	1.05662e+09	1.1507e+09	1.10601e+09	1.34932e+09	1.039e+09	1.0679e+09	1.13785e+09										0.00635947	0.00547094	0.00564686	0.0039462	0.00444106	0.00472972	0.00475056	0.0051416	0.00540461	0.635947	0.547094	0.564686	0.39462	0.444106	0.472972	0.475056	0.51416	0.540461	0.582575	0.437233	0.509892
fdsG	28.0918	28.0159	27.9555	28.5991	28.1241	28.4875	28.173	28.0262	28.2134	2.86077e+08	2.71412e+08	2.60286e+08	4.06608e+08	2.92552e+08	3.76354e+08	3.02632e+08	2.73347e+08	3.11229e+08										0.00128458	0.00136762	0.00139103	0.00139441	0.00117471	0.00131921	0.00138371	0.00131608	0.00147829	0.128458	0.136762	0.139103	0.139441	0.117471	0.131921	0.138371	0.131608	0.147829	0.134775	0.129611	0.13927
fdsR	21.0509	20.9458	21.2477	21.9468	22.5573	23.9814	22.9455	23.3348	23.1944	2.17241e+06	2.01988e+06	2.49004e+06	4.04237e+06	6.17198e+06	1.65624e+07	8.07738e+06	1.05799e+07	9.59868e+06										9.75484e-06	1.0178e-05	1.33074e-05	1.38628e-05	2.4783e-05	5.80553e-05	3.69319e-05	5.0939e-05	4.55923e-05	0.000975484	0.0010178	0.00133074	0.00138628	0.0024783	0.00580553	0.00369319	0.0050939	0.00455923	0.00110801	0.00322337	0.00444878
fdhA2	23.2391	23.5378	23.5048	26.3754	26.2428	26.1025	26.2657	26.3952	26.401	9.90099e+06	1.21778e+07	1.19028e+07	8.70508e+07	7.94068e+07	7.20479e+07	8.06777e+07	8.82589e+07	8.8611e+07										4.44588e-05	6.13632e-05	6.36112e-05	0.00029853	0.00031885	0.000252546	0.00036888	0.000424939	0.000420889	0.00444588	0.00613632	0.00636112	0.029853	0.031885	0.0252546	0.036888	0.0424939	0.0420889	0.00564777	0.0289976	0.0404903
fdhD2	20.5222	20.5708	20.0313	23.2813	22.9258	22.9333	22.5648	22.6682	22.6135	1.50593e+06	1.5575e+06	1.07155e+06	1.01947e+07	7.96824e+06	8.0097e+06	6.20401e+06	6.66511e+06	6.41732e+06										6.76211e-06	7.84814e-06	5.72662e-06	3.49615e-05	3.19957e-05	2.80761e-05	2.83664e-05	3.20904e-05	3.04814e-05	0.000676211	0.000784814	0.000572662	0.00349615	0.00319957	0.00280761	0.00283664	0.00320904	0.00304814	0.000677896	0.00316778	0.00303127
fdhE	26.2084	26.2242	26.1482	19.6174	19.9763	19.6974	19.0558	19.053	19.8229	7.75381e+07	7.83921e+07	7.4367e+07	804326	1.03146e+06	850185	544968	543909	927454										0.000348172	0.000395012	0.000397435	2.75834e-06	4.14173e-06	2.98012e-06	2.49174e-06	2.61875e-06	4.40527e-06	0.0348172	0.0395012	0.0397435	0.000275834	0.000414173	0.000298012	0.000249174	0.000261875	0.000440527	0.0380206	0.000329339	0.000317192
fdoI	21.8963	22.5154	22.4651	18.2148	17.586	18.1255	17.8766	17.5396	17.606	3.90334e+06	5.99524e+06	5.78969e+06	304223	196744	285979	240661	190519	199498										1.75273e-05	3.02096e-05	3.09415e-05	1.0433e-06	7.90006e-07	1.00243e-06	1.10037e-06	9.17288e-07	9.47589e-07	0.00175273	0.00302096	0.00309415	0.00010433	7.90006e-05	0.000100243	0.000110037	9.17288e-05	9.47589e-05	0.00262261	9.45243e-05	9.88414e-05
fdoH	29.0838	28.8577	28.6712	26.5225	20.7213	26.4138	20.6233	26.6401	20.5374	5.68997e+08	4.86435e+08	4.2745e+08	9.6398e+07	1.72877e+06	8.94026e+07	1.6152e+06	1.04583e+08	1.52183e+06										0.00255499	0.00245111	0.0022844	0.000330586	6.94169e-06	0.000313379	7.38514e-06	0.000503534	7.22847e-06	0.255499	0.245111	0.22844	0.0330586	0.000694169	0.0313379	0.000738514	0.0503534	0.000722847	0.243016	0.0216969	0.0172716
fdoG	29.801	29.6042	29.4479	22.5341	22.4681	23.0907	22.2895	22.1821	22.5594	9.35388e+08	8.16112e+08	7.32317e+08	6.07334e+06	5.802e+06	8.9327e+06	5.12628e+06	4.75858e+06	6.18106e+06										0.0042002	0.00411233	0.00391368	2.08278e-05	2.32973e-05	3.13114e-05	2.34387e-05	2.29111e-05	2.93592e-05	0.42002	0.411233	0.391368	0.00208278	0.00232973	0.00313114	0.00234387	0.00229111	0.00293592	0.40754	0.00251455	0.00252363
cbbB	29.1741	29.0406	28.9995	22.3576	22.0761	22.1019	21.7392	21.782	21.6316	6.05745e+08	5.52177e+08	5.36697e+08	5.37419e+06	4.42139e+06	4.50138e+06	3.50059e+06	3.60609e+06	3.24912e+06										0.00272	0.00278238	0.00286824	1.84301e-05	1.77537e-05	1.57785e-05	1.60056e-05	1.73622e-05	1.54329e-05	0.272	0.278238	0.286824	0.00184301	0.00177537	0.00157785	0.00160056	0.00173622	0.00154329	0.279021	0.00173208	0.00162669
fdhD	25.6097	25.4612	25.3049	26.3773	26.1498	26.2641	25.8573	25.8155	25.8596	5.12012e+07	4.61934e+07	4.14515e+07	8.7169e+07	7.44492e+07	8.05877e+07	6.07887e+07	5.90511e+07	6.08854e+07										0.00022991	0.000232765	0.000221527	0.000298936	0.000298943	0.00028248	0.000277942	0.000284313	0.000289197	0.022991	0.0232765	0.0221527	0.0298936	0.0298943	0.028248	0.0277942	0.0284313	0.0289197	0.0228067	0.0293453	0.0283817
fdhA1	25.1746	24.9556	24.7516	26.1567	25.9137	26.0677	25.0738	25.0676	25.0925	3.78705e+07	3.25369e+07	2.82469e+07	7.4808e+07	6.32142e+07	7.03343e+07	3.53159e+07	3.51637e+07	3.57775e+07										0.000170051	0.000163951	0.000150958	0.000256545	0.00025383	0.000246539	0.000161474	0.000169302	0.000169938	0.0170051	0.0163951	0.0150958	0.0256545	0.025383	0.0246539	0.0161474	0.0169302	0.0169938	0.0161653	0.0252305	0.0166905
fdhB1	23.984	23.8861	23.6003	24.88	24.3882	24.6247	24.0045	23.8076	23.8223	1.65917e+07	1.55041e+07	1.27172e+07	3.08772e+07	2.19569e+07	2.58688e+07	1.68299e+07	1.46822e+07	1.48327e+07										7.45022e-05	7.81239e-05	6.79636e-05	0.00010589	8.81659e-05	9.06769e-05	7.69509e-05	7.06903e-05	7.0453e-05	0.00745022	0.00781239	0.00679636	0.010589	0.00881659	0.00906769	0.00769509	0.00706903	0.0070453	0.00735299	0.00949109	0.00726981
fdhC	23.4561	23.425	23.1311	24.3892	23.8556	24.2914	23.0049	22.9626	22.817	1.1508e+07	1.12625e+07	9.18676e+06	2.19728e+07	1.5179e+07	2.05321e+07	8.41693e+06	8.17414e+06	7.38947e+06										5.16747e-05	5.67509e-05	4.90963e-05	7.53532e-05	6.09497e-05	7.19702e-05	3.84845e-05	3.93559e-05	3.50989e-05	0.00516747	0.00567509	0.00490963	0.00753532	0.00609497	0.00719702	0.00384845	0.00393559	0.00350989	0.00525073	0.00694244	0.00376464
fdhD1	23.2826	22.4933	22.5069	22.2275	23.114	23.3902	23.0219	22.7334	22.9992	1.0204e+07	5.90413e+06	5.95996e+06	4.91072e+06	9.0786e+06	1.09936e+07	8.51719e+06	6.97321e+06	8.38422e+06										4.58192e-05	2.97505e-05	3.18514e-05	1.68407e-05	3.64542e-05	3.85355e-05	3.89429e-05	3.35738e-05	3.98238e-05	0.00458192	0.00297505	0.00318514	0.00168407	0.00364542	0.00385355	0.00389429	0.00335738	0.00398238	0.0035807	0.00306102	0.00374468
fdwB	22.5394	22.6771	22.3141	24.5869	24.4614	24.5117	24.1769	24.2139	24.2677	6.09582e+06	6.70619e+06	5.21439e+06	2.51998e+07	2.31006e+07	2.3919e+07	1.8966e+07	1.94584e+07	2.01974e+07										2.73723e-05	3.3792e-05	2.7867e-05	8.64197e-05	9.27581e-05	8.38421e-05	8.67174e-05	9.36864e-05	9.59347e-05	0.00273723	0.0033792	0.0027867	0.00864197	0.00927581	0.00838421	0.00867174	0.00936864	0.00959347	0.00296771	0.00876733	0.00921128
fdwA	24.8023	24.7684	24.5549	26.4892	26.2844	26.7175	26.156	26.149	26.1725	2.92579e+07	2.85786e+07	2.46476e+07	9.42008e+07	8.17301e+07	1.10349e+08	7.47722e+07	7.44081e+07	7.56309e+07										0.000131378	0.000144005	0.000131723	0.00032305	0.000328179	0.000386802	0.000341878	0.000358252	0.000359236	0.0131378	0.0144005	0.0131723	0.032305	0.0328179	0.0386802	0.0341878	0.0358252	0.0359236	0.0135702	0.0346011	0.0353122
Formate utilization																																														2.70122	1.56503	1.55546
rpsA	30.8763	30.7218	30.7113	30.5106	30.2599	30.5961	30.4406	30.4255	30.4711	1.97103e+09	1.77091e+09	1.75805e+09	1.52971e+09	1.28565e+09	1.62307e+09	1.45723e+09	1.44207e+09	1.48842e+09										0.0088506	0.00892348	0.00939545	0.00524596	0.00516242	0.00568928	0.00666285	0.0069431	0.00706977	0.88506	0.892348	0.939545	0.524596	0.516242	0.568928	0.666285	0.69431	0.706977	0.905651	0.536589	0.689191
rpsB	30.4359	30.3111	30.2597	30.3401	30.1372	30.2607	30.0104	29.979	29.96	1.45252e+09	1.33214e+09	1.28553e+09	1.35918e+09	1.18084e+09	1.28644e+09	1.08149e+09	1.05826e+09	1.04435e+09										0.00652231	0.00671255	0.00687017	0.00466116	0.00474154	0.00450931	0.00494487	0.00509518	0.00496052	0.652231	0.671255	0.687017	0.466116	0.474154	0.450931	0.494487	0.509518	0.496052	0.670168	0.463733	0.500019
rpsC	27.7642	27.9593	28.0078	27.625	27.942	27.3845	27.5892	27.7086	27.5864	2.2796e+08	2.60973e+08	2.69898e+08	2.06988e+08	2.57854e+08	1.75212e+08	2.01921e+08	2.19334e+08	2.01522e+08										0.00102362	0.00131502	0.0014424	0.00070984	0.00103539	0.000614163	0.000923237	0.00105602	0.000957202	0.102362	0.131502	0.14424	0.070984	0.103539	0.0614163	0.0923237	0.105602	0.0957202	0.126035	0.0786463	0.0978821
rpsD	28.4235	28.2984	28.3219	28.2825	28.3121	28.216	28.0922	28.1045	28.0878	3.60025e+08	3.30109e+08	3.35527e+08	3.265e+08	3.3327e+08	3.11797e+08	2.86156e+08	2.88598e+08	2.85274e+08										0.00161663	0.0016634	0.00179314	0.00111969	0.00133821	0.00109293	0.00130838	0.00138951	0.00135501	0.161663	0.16634	0.179314	0.111969	0.133821	0.109293	0.130838	0.138951	0.135501	0.169105	0.118361	0.135097
rpsE	29.6475	29.5845	29.4837	29.1675	29.266	28.9881	29.2725	29.1891	29.1942	8.40993e+08	8.05063e+08	7.50706e+08	6.02958e+08	6.45583e+08	5.3245e+08	6.48484e+08	6.1206e+08	6.14238e+08										0.00377634	0.00405665	0.00401195	0.00206777	0.00259227	0.00186637	0.00296504	0.00294688	0.00291754	0.377634	0.405665	0.401195	0.206777	0.259227	0.186637	0.296504	0.294688	0.291754	0.394831	0.217547	0.294315
rpsF	25.6819	25.5615	25.5041	25.307	25.2024	25.1202	25.0977	25.1409	25.1569	5.38293e+07	4.95204e+07	4.75874e+07	4.151e+07	3.8609e+07	3.64688e+07	3.59062e+07	3.69979e+07	3.7409e+07										0.000241711	0.000249529	0.000254319	0.000142354	0.00015503	0.000127832	0.000164173	0.000178134	0.000177687	0.0241711	0.0249529	0.0254319	0.0142354	0.015503	0.0127832	0.0164173	0.0178134	0.0177687	0.024852	0.0141739	0.0173331
rpsG	28.4931	28.424	28.3073	27.9577	27.7569	27.722	27.9992	27.995	27.9468	3.77809e+08	3.60149e+08	3.32162e+08	2.60679e+08	2.26802e+08	2.21381e+08	2.68289e+08	2.67513e+08	2.58718e+08										0.00169649	0.00181477	0.00177515	0.000893967	0.000910699	0.000775998	0.00122669	0.00128799	0.00122887	0.169649	0.181477	0.177515	0.0893967	0.0910699	0.0775998	0.122669	0.128799	0.122887	0.176214	0.0860221	0.124785
rpsH	28.1338	27.5452	27.4585	26.9473	26.8973	27.2964	27.4183	27.3786	27.4281	2.94518e+08	1.95859e+08	1.8443e+08	1.29406e+08	1.24995e+08	1.64831e+08	1.79357e+08	1.74492e+08	1.8059e+08										0.00132248	0.000986919	0.000985637	0.000443782	0.000501906	0.000577776	0.000820069	0.000840124	0.000857774	0.132248	0.0986919	0.0985637	0.0443782	0.0501906	0.0577776	0.0820069	0.0840124	0.0857774	0.109835	0.0507821	0.0839323
rpsI	28.1831	28.0205	27.9328	27.7711	27.5187	27.7073	27.7009	27.6523	27.6747	3.04759e+08	2.72285e+08	2.56226e+08	2.29049e+08	1.92286e+08	2.1914e+08	2.18181e+08	2.10939e+08	2.14254e+08										0.00136847	0.00137203	0.00136933	0.000785496	0.000772104	0.000768141	0.000997582	0.00101561	0.00101767	0.136847	0.137203	0.136933	0.0785496	0.0772104	0.0768141	0.0997582	0.101561	0.101767	0.136994	0.0775247	0.101029
rpsJ	28.1197	27.7694	27.6775	26.7992	27.1953	27.4972	27.4903	27.4868	27.5066	2.9166e+08	2.28784e+08	2.14657e+08	1.16781e+08	1.53669e+08	1.89447e+08	1.88546e+08	1.88078e+08	1.9068e+08										0.00130965	0.00115283	0.00114718	0.000400487	0.000617044	0.000664059	0.000862083	0.000905537	0.000905704	0.130965	0.115283	0.114718	0.0400487	0.0617044	0.0664059	0.0862083	0.0905537	0.0905704	0.120322	0.056053	0.0891108
rpsK	29.3018	29.1622	28.9124	29.1765	28.6071	29.031	28.6555	28.4689	28.5613	6.61793e+08	6.0075e+08	5.05256e+08	6.06725e+08	4.08881e+08	5.48532e+08	4.22826e+08	3.71527e+08	3.96115e+08										0.00297167	0.00302713	0.00270021	0.00208069	0.00164182	0.00192274	0.00193327	0.00178878	0.00188149	0.297167	0.302713	0.270021	0.208069	0.164182	0.192274	0.193327	0.178878	0.188149	0.289967	0.188175	0.186785
rpsL	30.0453	29.8246	29.5496	29.7158	29.4108	29.5797	29.4033	29.1157	29.2605	1.10797e+09	9.50829e+08	7.85827e+08	8.81779e+08	7.13749e+08	8.02352e+08	7.10037e+08	5.81702e+08	6.43128e+08										0.00497515	0.00479115	0.00419965	0.00302396	0.00286599	0.00281245	0.00324648	0.00280072	0.00305476	0.497515	0.479115	0.419965	0.302396	0.286599	0.281245	0.324648	0.280072	0.305476	0.465532	0.29008	0.303399
rpsM	27.4991	27.6712	27.7362	27.3286	27.4166	27.1064	27.3115	27.4257	27.4045	1.897e+08	2.13722e+08	2.23582e+08	1.68549e+08	1.79157e+08	1.44492e+08	1.66564e+08	1.80282e+08	1.7765e+08										0.000851817	0.00107693	0.00119488	0.000578017	0.000719386	0.000506482	0.000761575	0.000868001	0.000843812	0.0851817	0.107693	0.119488	0.0578017	0.0719386	0.0506482	0.0761575	0.0868001	0.0843812	0.104121	0.0601295	0.0824463
rpsN	28.1085	28.1841	28.1461	27.8707	27.7205	27.7647	27.8916	27.9555	27.8294	2.89395e+08	3.04965e+08	2.97038e+08	2.45417e+08	2.21161e+08	2.28045e+08	2.49004e+08	2.60289e+08	2.38503e+08										0.00129948	0.00153669	0.00158745	0.000841627	0.000888049	0.000799354	0.00113851	0.00125321	0.00113285	0.129948	0.153669	0.158745	0.0841627	0.0888049	0.0799354	0.113851	0.125321	0.113285	0.147454	0.084301	0.117486
rpsO	27.7302	27.7088	27.6915	27.1369	27.0989	26.985	27.3411	27.3973	27.3911	2.22655e+08	2.19377e+08	2.16755e+08	1.47581e+08	1.43742e+08	1.32833e+08	1.70017e+08	1.76769e+08	1.76011e+08										0.000999796	0.00110543	0.00115839	0.000506111	0.00057718	0.000465612	0.000777363	0.000851086	0.000836028	0.0999796	0.110543	0.115839	0.0506111	0.057718	0.0465612	0.0777363	0.0851086	0.0836028	0.108787	0.0516301	0.0821492
rpsP	29.0047	28.9727	28.8362	28.3401	27.9847	28.2401	28.4443	28.4437	28.4074	5.38631e+08	5.26791e+08	4.79246e+08	3.39791e+08	2.65609e+08	3.17042e+08	3.65255e+08	3.65087e+08	3.56024e+08										0.00241863	0.00265446	0.00256121	0.00116527	0.00106653	0.00111131	0.00167004	0.00175778	0.00169106	0.241863	0.265446	0.256121	0.116527	0.106653	0.111131	0.167004	0.175778	0.169106	0.254477	0.111437	0.17063
rpsQ	28.0187	27.4609	27.5022	26.6507	27.3071	27.3511	27.1335	27.4766	27.8483	2.71934e+08	1.84733e+08	1.90106e+08	1.05357e+08	1.66062e+08	1.71204e+08	1.47231e+08	1.86763e+08	2.41641e+08										0.00122108	0.000930853	0.00101597	0.000361311	0.000666804	0.000600113	0.00067318	0.000899207	0.00114776	0.122108	0.0930853	0.101597	0.0361311	0.0666804	0.0600113	0.067318	0.0899207	0.114776	0.105597	0.0542743	0.0906716
rpsR	28.2547	28.064	27.8791	27.7666	27.4727	27.6707	27.7111	27.5966	27.5983	3.20278e+08	2.80613e+08	2.46863e+08	2.28335e+08	1.86258e+08	2.1366e+08	2.19717e+08	2.02956e+08	2.03198e+08										0.00143816	0.00141399	0.0013193	0.000783048	0.0007479	0.000748933	0.00100461	0.000977172	0.00096516	0.143816	0.141399	0.13193	0.0783048	0.07479	0.0748933	0.100461	0.0977172	0.096516	0.139048	0.075996	0.0982313
rpsS	25.4184	25.6055	25.7461	25.3479	25.4674	25.0934	25.2203	25.4068	25.3532	4.48426e+07	5.10516e+07	5.62794e+07	4.27061e+07	4.63922e+07	3.57986e+07	3.90889e+07	4.44852e+07	4.28608e+07										0.000201358	0.000257245	0.000300771	0.000146455	0.000186283	0.000125483	0.000178725	0.000214183	0.000203582	0.0201358	0.0257245	0.0300771	0.0146455	0.0186283	0.0125483	0.0178725	0.0214183	0.0203582	0.0253125	0.0152741	0.019883
rpsT	26.3085	25.4683	24.7389	25.1912	23.1848	24.9158	25.1267	24.4122	24.8881	8.31098e+07	4.64226e+07	2.7999e+07	3.83085e+07	9.53489e+06	3.16518e+07	3.66339e+07	2.23261e+07	3.10495e+07										0.000373191	0.00023392	0.000149633	0.000131374	3.82864e-05	0.000110947	0.0001675	0.000107493	0.000147481	0.0373191	0.023392	0.0149633	0.0131374	0.00382864	0.0110947	0.01675	0.0107493	0.0147481	0.0252248	0.0093536	0.0140825
rpsU	24.5094	24.6221	24.5644	23.8527	23.8719	23.5218	24.5592	24.6994	24.6452	2.3882e+07	2.58229e+07	2.48098e+07	1.51486e+07	1.53521e+07	1.2044e+07	2.47209e+07	2.72425e+07	2.62396e+07										0.000107238	0.00013012	0.00013259	5.19501e-05	6.16449e-05	4.22174e-05	0.00011303	0.000131164	0.000124634	0.0107238	0.013012	0.013259	0.00519501	0.00616449	0.00422174	0.011303	0.0131164	0.0124634	0.0123316	0.00519375	0.0122943
rpsU	26.3251	26.1786	25.9899	26.6614	26.8261	26.3084	26.7495	26.553	26.6777	8.40697e+07	7.59527e+07	6.66385e+07	1.06142e+08	1.18979e+08	8.3101e+07	1.12827e+08	9.84607e+07	1.07349e+08										0.000377501	0.00038272	0.000356132	0.000364003	0.000477747	0.00029129	0.000515875	0.000474058	0.000509891	0.0377501	0.038272	0.0356132	0.0364003	0.0477747	0.029129	0.0515875	0.0474058	0.0509891	0.0372118	0.037768	0.0499941
30S ribosomal subunit																																														4.54907	2.68305	3.36075
rplA	29.5339	29.5435	29.5823	29.4519	29.414	29.3337	29.2291	29.2979	29.3012	7.77285e+08	7.8251e+08	8.0383e+08	7.34333e+08	7.15297e+08	6.76594e+08	6.29276e+08	6.60002e+08	6.61524e+08										0.00349027	0.00394301	0.00429586	0.00251831	0.0028722	0.00237163	0.00287722	0.0031777	0.00314214	0.349027	0.394301	0.429586	0.251831	0.28722	0.237163	0.287722	0.31777	0.314214	0.390971	0.258738	0.306569
rplB	30.242	30.1986	30.101	30.1427	29.9826	29.9896	29.8232	29.7806	29.8194	1.26985e+09	1.23223e+09	1.15162e+09	1.18539e+09	1.06083e+09	1.06606e+09	9.49879e+08	9.22245e+08	9.47419e+08										0.00570204	0.00620912	0.00615453	0.00406515	0.00425967	0.0037368	0.0043431	0.00444032	0.0045001	0.570204	0.620912	0.615453	0.406515	0.425967	0.37368	0.43431	0.444032	0.45001	0.60219	0.402054	0.442784
rplC	29.7613	29.4331	29.2726	29.3363	28.9446	29.1482	29.1103	28.8849	28.9727	9.10016e+08	7.24842e+08	6.4851e+08	6.77794e+08	5.16649e+08	5.94956e+08	5.79544e+08	4.95718e+08	5.26792e+08										0.00408628	0.00365242	0.00346579	0.00232441	0.00207455	0.00208547	0.00264983	0.00238673	0.00250218	0.408628	0.365242	0.346579	0.232441	0.207455	0.208547	0.264983	0.238673	0.250218	0.373483	0.216148	0.251291
rplD	30.0237	29.7284	29.6222	29.6885	29.4	29.5526	29.4156	29.2865	29.3189	1.09154e+09	8.89464e+08	8.26345e+08	8.65227e+08	7.08419e+08	7.87445e+08	7.16111e+08	6.54788e+08	6.69704e+08										0.00490138	0.00448194	0.00441619	0.00296719	0.00284459	0.0027602	0.00327425	0.0031526	0.003181	0.490138	0.448194	0.441619	0.296719	0.284459	0.27602	0.327425	0.31526	0.3181	0.459984	0.285732	0.320262
rplE	26.6457	26.9066	27.0885	26.6538	26.767	26.5452	26.6566	26.9665	26.8664	1.04993e+08	1.25807e+08	1.42709e+08	1.05584e+08	1.142e+08	9.79283e+07	1.05788e+08	1.31134e+08	1.22343e+08										0.000471452	0.000633932	0.000762669	0.000362088	0.000458558	0.000343264	0.000483693	0.000631371	0.000581111	0.0471452	0.0633932	0.0762669	0.0362088	0.0458558	0.0343264	0.0483693	0.0631371	0.0581111	0.0622684	0.038797	0.0565392
rplF	30.041	29.9136	29.7443	29.7042	29.4054	29.5436	29.5356	29.3836	29.4525	1.1047e+09	1.01131e+09	8.99355e+08	8.74708e+08	7.11059e+08	7.82529e+08	7.78205e+08	7.00407e+08	7.34681e+08										0.00496049	0.0050959	0.00480637	0.00299971	0.00285519	0.00274296	0.00355816	0.00337224	0.00348963	0.496049	0.50959	0.480637	0.299971	0.285519	0.274296	0.355816	0.337224	0.348963	0.495425	0.286595	0.347334
rplI	27.102	26.9691	27.0268	26.6436	26.634	26.6161	26.736	26.715	26.7627	1.44047e+08	1.31376e+08	1.36738e+08	1.04839e+08	1.04145e+08	1.0286e+08	1.11771e+08	1.10156e+08	1.1386e+08										0.000646821	0.000661993	0.00073076	0.000359532	0.000418183	0.00036055	0.000511045	0.000530367	0.000540817	0.0646821	0.0661993	0.073076	0.0359532	0.0418183	0.036055	0.0511045	0.0530367	0.0540817	0.0679858	0.0379422	0.052741
rplJ	27.3404	27.4389	27.4782	27.2128	27.1988	26.9675	26.9369	27.042	26.9877	1.69929e+08	1.81943e+08	1.86969e+08	1.55553e+08	1.54043e+08	1.31229e+08	1.28476e+08	1.38179e+08	1.33075e+08										0.00076304	0.000916799	0.00099921	0.000533451	0.000618544	0.000459992	0.000587425	0.00066529	0.000632087	0.076304	0.0916799	0.099921	0.0533451	0.0618544	0.0459992	0.0587425	0.066529	0.0632087	0.0893016	0.0537329	0.0628267
rplK	28.4882	28.1961	27.9465	28.0346	27.4449	28.0122	27.8446	27.5993	27.6363	3.76528e+08	3.07528e+08	2.58657e+08	2.74947e+08	1.82695e+08	2.70724e+08	2.41021e+08	2.03341e+08	2.08622e+08										0.00169073	0.00154961	0.00138233	0.000942897	0.000733592	0.000948957	0.00110201	0.000979023	0.000990926	0.169073	0.154961	0.138233	0.0942897	0.0733592	0.0948957	0.110201	0.0979023	0.0990926	0.154089	0.0875149	0.102399
rplL	27.2293	26.8841	26.622	26.6204	26.1315	26.4303	26.4997	28.4933	28.6666	1.57337e+08	1.23858e+08	1.03278e+08	1.03168e+08	7.35144e+07	9.04306e+07	9.48844e+07	3.7787e+08	4.26109e+08										0.000706495	0.00062411	0.000551943	0.000353804	0.00029519	0.000316982	0.000433837	0.00181933	0.00202396	0.0706495	0.062411	0.0551943	0.0353804	0.029519	0.0316982	0.0433837	0.181933	0.202396	0.0627516	0.0321992	0.142571
rplM	26.2276	26.3475	26.4862	25.8981	26.0679	25.6821	26.0831	26.0931	26.1406	7.85749e+07	8.53841e+07	9.40003e+07	6.25313e+07	7.03444e+07	5.38382e+07	7.10871e+07	7.15829e+07	7.39765e+07										0.000352828	0.000430244	0.00050236	0.000214444	0.000282461	0.000188717	0.000325029	0.00034465	0.000351378	0.0352828	0.0430244	0.050236	0.0214444	0.0282461	0.0188717	0.0325029	0.034465	0.0351378	0.0428477	0.022854	0.0340352
rplN	28.5689	28.6045	28.6243	28.5907	28.4032	28.4191	28.2433	28.2494	28.2464	3.98202e+08	4.08135e+08	4.13794e+08	4.04247e+08	3.54998e+08	3.58924e+08	3.1774e+08	3.19097e+08	3.1843e+08										0.00178806	0.00205656	0.00221141	0.00138632	0.00142546	0.00125812	0.00145279	0.00153635	0.00151249	0.178806	0.205656	0.221141	0.138632	0.142546	0.125812	0.145279	0.153635	0.151249	0.201868	0.135663	0.150055
rplO	29.2139	29.0335	28.7933	28.533	28.1431	28.3467	28.5816	28.4347	28.5266	6.22666e+08	5.49482e+08	4.65204e+08	3.88406e+08	2.9642e+08	3.41354e+08	4.01724e+08	3.62818e+08	3.86677e+08										0.00279598	0.0027688	0.00248616	0.00133199	0.00119024	0.00119653	0.00183679	0.00174686	0.00183666	0.279598	0.27688	0.248616	0.133199	0.119024	0.119653	0.183679	0.174686	0.183666	0.268365	0.123959	0.180677
rplP	25.7704	25.9179	26.1679	25.0659	25.8144	24.8158	25.4599	25.8375	25.7294	5.72367e+07	6.33945e+07	7.53904e+07	3.51237e+07	5.90066e+07	2.95324e+07	4.61523e+07	5.99587e+07	5.5631e+07										0.000257012	0.00031944	0.000402905	0.000120452	0.000236935	0.000103519	0.000211021	0.000288683	0.000264239	0.0257012	0.031944	0.0402905	0.0120452	0.0236935	0.0103519	0.0211021	0.0288683	0.0264239	0.0326452	0.0153635	0.0254648
rplQ	24.2962	24.5261	24.7687	24.0122	24.4025	23.8649	24.2113	24.5738	24.3535	2.06007e+07	2.41596e+07	2.85846e+07	1.69197e+07	2.21766e+07	1.52777e+07	1.94232e+07	2.49712e+07	2.14359e+07										9.25042e-05	0.000121738	0.000152763	5.8024e-05	8.90481e-05	5.35523e-05	8.88079e-05	0.000120229	0.000101818	0.00925042	0.0121738	0.0152763	0.0058024	0.00890481	0.00535523	0.00888079	0.0120229	0.0101818	0.0122335	0.00668748	0.0103618
rplR	25.7659	26.1244	26.5752	26.0606	26.3247	25.9204	25.7245	26.2949	26.0242	5.70564e+07	7.31513e+07	9.99832e+07	6.99861e+07	8.40467e+07	6.35063e+07	5.54434e+07	8.23277e+07	6.82433e+07										0.000256202	0.000368604	0.000534334	0.000240009	0.000337481	0.000222606	0.000253502	0.000396382	0.000324146	0.0256202	0.0368604	0.0534334	0.0240009	0.0337481	0.0222606	0.0253502	0.0396382	0.0324146	0.038638	0.0266699	0.0324677
rplS	30.0614	29.7217	29.6549	29.5073	29.2527	29.4012	29.4872	29.2886	29.4013	1.1204e+09	8.85386e+08	8.45303e+08	7.63076e+08	6.39663e+08	7.08996e+08	7.52534e+08	6.55776e+08	7.09047e+08										0.00503097	0.00446139	0.0045175	0.00261688	0.0025685	0.00248521	0.00344079	0.00315736	0.00336787	0.503097	0.446139	0.45175	0.261688	0.25685	0.248521	0.344079	0.315736	0.336787	0.466996	0.255686	0.3322
rplT	23.5227	23.3934	23.428	22.612	23.2864	23.0665	23.4457	22.2495	23.3052	1.20516e+07	1.10185e+07	1.12859e+07	6.41062e+06	1.0231e+07	8.78444e+06	1.14251e+07	4.98623e+06	1.03649e+07										5.41157e-05	5.55215e-05	6.03147e-05	2.19845e-05	4.10816e-05	3.07917e-05	5.22387e-05	2.40071e-05	4.9232e-05	0.00541157	0.00555215	0.00603147	0.00219845	0.00410816	0.00307917	0.00522387	0.00240071	0.0049232	0.00566506	0.00312859	0.00418259
rplU	27.507	27.2523	27.3007	27.0234	26.979	26.9367	26.9556	26.9152	26.9575	1.90735e+08	1.59865e+08	1.65325e+08	1.3641e+08	1.3228e+08	1.28454e+08	1.30151e+08	1.26556e+08	1.30318e+08										0.000856464	0.000805548	0.000883537	0.000467803	0.000531155	0.000450265	0.000595085	0.000609327	0.000618992	0.0856464	0.0805548	0.0883537	0.0467803	0.0531155	0.0450265	0.0595085	0.0609327	0.0618992	0.0848516	0.0483074	0.0607801
rplV	26.7201	26.8334	26.8683	26.6776	26.5551	26.4625	26.5058	26.6379	26.5567	1.10551e+08	1.19579e+08	1.22504e+08	1.07337e+08	9.85994e+07	9.24711e+07	9.52892e+07	1.04424e+08	9.87111e+07										0.000496413	0.000602551	0.000654692	0.0003681	0.000395916	0.000324135	0.000435688	0.00050277	0.000468863	0.0496413	0.0602551	0.0654692	0.03681	0.0395916	0.0324135	0.0435688	0.050277	0.0468863	0.0584552	0.0362717	0.0469107
rplW	27.5421	27.3837	27.4022	27.0963	27.0097	27.1945	27.0921	27.1165	27.1433	1.95435e+08	1.75112e+08	1.77366e+08	1.43482e+08	1.35125e+08	1.53584e+08	1.43061e+08	1.45508e+08	1.48232e+08										0.000877568	0.000882375	0.000947887	0.000492056	0.000542582	0.000538352	0.000654115	0.000700576	0.000704082	0.0877568	0.0882375	0.0947887	0.0492056	0.0542582	0.0538352	0.0654115	0.0700576	0.0704082	0.090261	0.052433	0.0686258
rplX	27.5627	27.5319	27.4815	27.0008	26.8021	26.7909	27.1349	27.1605	27.173	1.98242e+08	1.94059e+08	1.87399e+08	1.3429e+08	1.17012e+08	1.16107e+08	1.47375e+08	1.50014e+08	1.51322e+08										0.000890175	0.000977851	0.00100151	0.000460531	0.000469851	0.000406984	0.00067384	0.00072227	0.000718759	0.0890175	0.0977851	0.100151	0.0460531	0.0469851	0.0406984	0.067384	0.072227	0.0718759	0.095651	0.0445789	0.0704956
rplY	29.0739	28.8408	28.6618	28.5948	28.171	28.3887	28.4707	28.3153	28.3662	5.65098e+08	4.80793e+08	4.24666e+08	4.05395e+08	3.02219e+08	3.51439e+08	3.71992e+08	3.34008e+08	3.45995e+08										0.00253748	0.00242268	0.00226952	0.00139025	0.00121353	0.00123188	0.00170085	0.00160814	0.00164342	0.253748	0.242268	0.226952	0.139025	0.121353	0.123188	0.170085	0.160814	0.164342	0.240989	0.127856	0.165081
rpmA	26.765	26.8024	26.8199	26.0881	26.0189	26.0414	26.4918	26.453	26.451	1.14047e+08	1.17039e+08	1.18466e+08	7.13346e+07	6.79923e+07	6.90643e+07	9.43695e+07	9.18658e+07	9.17338e+07										0.000512107	0.000589753	0.000633111	0.000244634	0.000273016	0.000242088	0.000431482	0.000442305	0.000435722	0.0512107	0.0589753	0.0633111	0.0244634	0.0273016	0.0242088	0.0431482	0.0442305	0.0435722	0.0578324	0.0253246	0.0436503
rpmB	26.4499	26.4895	26.7144	26.1056	26.1837	25.9043	26.1597	26.2089	26.296	9.1669e+07	9.42205e+07	1.10116e+08	7.22029e+07	7.62207e+07	6.28018e+07	7.49647e+07	7.75669e+07	8.23914e+07										0.000411624	0.00047477	0.000588484	0.000247611	0.000306057	0.000220136	0.000342759	0.00037346	0.000391347	0.0411624	0.047477	0.0588484	0.0247611	0.0306057	0.0220136	0.0342759	0.037346	0.0391347	0.0491626	0.0257935	0.0369189
rpmC	24.849	24.9202	24.9248	24.3951	24.3805	24.1756	24.6416	24.6959	24.7922	3.02192e+07	3.17488e+07	3.18506e+07	2.20629e+07	2.18398e+07	1.89483e+07	2.61739e+07	2.71776e+07	2.90526e+07										0.000135695	0.00015998	0.000170217	7.5662e-05	8.76954e-05	6.64187e-05	0.000119674	0.000130852	0.000137996	0.0135695	0.015998	0.0170217	0.0075662	0.00876954	0.00664187	0.0119674	0.0130852	0.0137996	0.0155297	0.0076592	0.0129507
rpmD	24.159	24.7358	24.8167	23.699	23.8711	23.4342	24.0871	24.1179	24.114	1.87314e+07	2.79388e+07	2.95515e+07	1.36179e+07	1.53428e+07	1.13345e+07	1.78219e+07	1.82061e+07	1.81562e+07										8.41103e-05	0.000140781	0.00015793	4.67011e-05	6.16075e-05	3.97302e-05	8.14866e-05	8.76569e-05	8.62391e-05	0.00841103	0.0140781	0.015793	0.00467011	0.00616075	0.00397302	0.00814866	0.00876569	0.00862391	0.0127607	0.00493463	0.00851275
rpmE2	26.8822	27.2888	27.5915	26.6691	26.8685	26.6054	26.9501	27.2006	27.1935	1.23697e+08	1.63961e+08	2.02239e+08	1.06705e+08	1.22527e+08	1.02101e+08	1.29651e+08	1.54243e+08	1.53479e+08										0.000555442	0.000826187	0.00108082	0.000365932	0.000491994	0.000357889	0.000592797	0.00074263	0.000729002	0.0555442	0.0826187	0.108082	0.0365932	0.0491994	0.0357889	0.0592797	0.074263	0.0729002	0.0820815	0.0405272	0.0688143
rpmF	26.7501	26.5158	26.2072	25.4616	25.1413	25.3801	26.4197	25.9936	26.1784	1.12874e+08	9.59502e+07	7.74747e+07	4.62054e+07	3.70067e+07	4.36678e+07	8.97709e+07	6.681e+07	7.59447e+07										0.000506841	0.000483486	0.000414043	0.000158456	0.000148597	0.000153067	0.000410457	0.000321669	0.000360726	0.0506841	0.0483486	0.0414043	0.0158456	0.0148597	0.0153067	0.0410457	0.0321669	0.0360726	0.0468123	0.0153373	0.0364284
rpmG	29.008	28.9599	28.6306	27.5902	27.4138	27.7041	28.4831	28.1134	28.245	5.39873e+08	5.22171e+08	4.15594e+08	2.0206e+08	1.78805e+08	2.18657e+08	3.75205e+08	2.90394e+08	3.18123e+08										0.00242421	0.00263118	0.00222103	0.000692942	0.000717975	0.000766447	0.00171554	0.00139816	0.00151104	0.242421	0.263118	0.222103	0.0692942	0.0717975	0.0766447	0.171554	0.139816	0.151104	0.242548	0.0725788	0.154158
rpmH	29.1512	28.8516	28.4815	27.1568	27.6474	26.6967	28.4229	27.8558	28.2096	5.96181e+08	4.84409e+08	3.748e+08	1.49629e+08	2.1023e+08	1.08772e+08	3.59879e+08	2.42898e+08	3.10405e+08										0.00267705	0.0024409	0.00200302	0.000513134	0.000844158	0.000381273	0.00164546	0.00116948	0.00147438	0.267705	0.24409	0.200302	0.0513134	0.0844158	0.0381273	0.164546	0.116948	0.147438	0.237366	0.0579522	0.142977
rpmI	27.8528	27.3606	26.9525	26.6323	26.1357	26.467	27.0502	26.5867	26.7825	2.424e+08	1.72333e+08	1.29869e+08	1.0402e+08	7.37262e+07	9.27609e+07	1.38974e+08	1.00781e+08	1.15435e+08										0.00108846	0.000868372	0.000694053	0.000356724	0.00029604	0.00032515	0.000635426	0.00048523	0.000548301	0.108846	0.0868372	0.0694053	0.0356724	0.029604	0.032515	0.0635426	0.048523	0.0548301	0.0883627	0.0325972	0.0556319
rpmJ	27.5537	27.2951	27.0947	26.6533	26.2661	26.3251	26.9606	26.9082	26.8043	1.97009e+08	1.64682e+08	1.4332e+08	1.05543e+08	8.07006e+07	8.40708e+07	1.30601e+08	1.2594e+08	1.17195e+08										0.000884636	0.00082982	0.000765939	0.000361947	0.000324045	0.00029469	0.000597142	0.000606364	0.000556659	0.0884636	0.082982	0.0765939	0.0361947	0.0324045	0.029469	0.0597142	0.0606364	0.0556659	0.0826798	0.0326894	0.0586721
50S ribosomal subunit																																														5.31305	2.91431	3.88537
ribosome																																														9.86212	5.59735	7.24611
kbl	24.2294	23.8624	23.7418	23.5661	23.7272	23.3588	28.3836	28.1344	28.2086	1.96694e+07	1.52505e+07	1.40284e+07	1.24191e+07	1.38867e+07	1.07576e+07	3.50197e+08	2.9464e+08	3.10187e+08										8.83221e-05	7.6846e-05	7.4971e-05	4.25898e-05	5.57608e-05	3.7708e-05	0.0016012	0.0014186	0.00147334	0.00883221	0.0076846	0.0074971	0.00425898	0.00557608	0.0037708	0.16012	0.14186	0.147334	0.00800463	0.00453529	0.149771
tdh	22.2136	22.2136	19.9957	22.6561	20.6022	22.384	19.3943	21.8833	18.6913	4.86379e+06	4.86367e+06	1.04545e+06	6.60925e+06	1.59182e+06	5.47335e+06	689082	3.86835e+06	423286										2.184e-05	2.45077e-05	5.58716e-06	2.26656e-05	6.39179e-06	1.91855e-05	3.15067e-06	1.86249e-05	2.01055e-06	0.002184	0.00245077	0.000558716	0.00226656	0.000639179	0.00191855	0.000315067	0.00186249	0.000201055	0.00173116	0.0016081	0.000792871
ltaA	25.227	25.0632	24.9445	25.3036	25.1417	25.3981	25.0962	24.9923	25.1587	3.92708e+07	3.50581e+07	3.22886e+07	4.14145e+07	3.70166e+07	4.42183e+07	3.58693e+07	3.3376e+07	3.74552e+07										0.000176339	0.000176655	0.000172558	0.000142026	0.000148636	0.000154996	0.000164004	0.000160695	0.000177907	0.0176339	0.0176655	0.0172558	0.0142026	0.0148636	0.0154996	0.0164004	0.0160695	0.0177907	0.0175184	0.0148553	0.0167535
gltS1	21.3794	20.9301	20.8109	22.7852	22.5318	23.0218	21.6113	21.0014	21.5915	2.72805e+06	1.99791e+06	1.83947e+06	7.22814e+06	6.06393e+06	8.51638e+06	3.20377e+06	2.09922e+06	3.16008e+06										1.22498e-05	1.00673e-05	9.83057e-06	2.47881e-05	2.43491e-05	2.98521e-05	1.46485e-05	1.01071e-05	1.50099e-05	0.00122498	0.00100673	0.000983057	0.00247881	0.00243491	0.00298521	0.00146485	0.00101071	0.00150099	0.00107159	0.00263297	0.00132552
gltR1	23.0689	22.7945	22.5361	24.3797	23.9045	24.1555	23.0474	22.8052	23.0291	8.79918e+06	7.27493e+06	6.08209e+06	2.18284e+07	1.5703e+07	1.86867e+07	8.66886e+06	7.32889e+06	8.55924e+06										3.95113e-05	3.66578e-05	3.25042e-05	7.4858e-05	6.30538e-05	6.55016e-05	3.96364e-05	3.52863e-05	4.06551e-05	0.00395113	0.00366578	0.00325042	0.0074858	0.00630538	0.00655016	0.00396364	0.00352863	0.00406551	0.00362244	0.00678045	0.00385259
gltS2	22.7502	22.7064	22.5221	23.575	23.4217	23.2011	22.9851	22.5812	22.5852	7.05496e+06	6.84401e+06	6.02324e+06	1.24963e+07	1.12366e+07	9.64313e+06	8.30219e+06	6.27506e+06	6.29236e+06										3.16791e-05	3.44864e-05	3.21896e-05	4.28545e-05	4.51194e-05	3.38016e-05	3.79598e-05	3.02125e-05	2.98878e-05	0.00316791	0.00344864	0.00321896	0.00428545	0.00451194	0.00338016	0.00379598	0.00302125	0.00298878	0.00327851	0.00405918	0.00326867
gltR2	22.3522	22.4191	21.776	23.1175	22.8616	22.4224	22.216	22.5078	22.4763	5.35422e+06	5.60834e+06	3.59123e+06	9.10048e+06	7.62123e+06	5.62115e+06	4.87172e+06	5.96397e+06	5.83492e+06										2.40422e-05	2.826e-05	1.91924e-05	3.1209e-05	3.06023e-05	1.97036e-05	2.22748e-05	2.87147e-05	2.7715e-05	0.00240422	0.002826	0.00191924	0.0031209	0.00306023	0.00197036	0.00222748	0.00287147	0.0027715	0.00238315	0.00271716	0.00262348
serA1	24.6206	24.459	24.3939	24.8209	24.767	24.8338	24.4481	24.3743	24.4341	2.57954e+07	2.30623e+07	2.20441e+07	2.96362e+07	2.85494e+07	2.99024e+07	2.28881e+07	2.17463e+07	2.26672e+07										0.00011583	0.000116209	0.000117809	0.000101634	0.000114637	0.000104816	0.000104651	0.000104702	0.000107666	0.011583	0.0116209	0.0117809	0.0101634	0.0114637	0.0104816	0.0104651	0.0104702	0.0107666	0.0116616	0.0107029	0.0105673
H16_A0185	22.4446	23.2786	23.3199	23.6465	23.7585	23.8048	23.2133	23.6029	23.4099	5.70823e+06	1.01759e+07	1.04712e+07	1.31313e+07	1.41915e+07	1.46545e+07	9.72513e+06	1.27402e+07	1.11453e+07										2.56319e-05	5.12754e-05	5.59605e-05	4.50321e-05	5.69844e-05	5.13677e-05	4.44659e-05	6.13402e-05	5.29384e-05	0.00256319	0.00512754	0.00559605	0.00450321	0.00569844	0.00513677	0.00444659	0.00613402	0.00529384	0.00442893	0.00511281	0.00529149
serA4	25.173	24.8406	24.9561	24.5267	24.4633	24.619	24.3526	24.2432	24.3703	3.7828e+07	3.0044e+07	3.25493e+07	2.41699e+07	2.31308e+07	2.57669e+07	2.14226e+07	1.98571e+07	2.16863e+07										0.000169861	0.00015139	0.000173951	8.28879e-05	9.28794e-05	9.03197e-05	9.79501e-05	9.56059e-05	0.000103007	0.0169861	0.015139	0.0173951	0.00828879	0.00928794	0.00903197	0.00979501	0.00956059	0.0103007	0.0165067	0.00886957	0.00988543
serA6	17.2564	16.0388	17.5976	16.9134	16.3095	17.561	15.7899	17.6782	16.7538	156568	67322.8	198336	123438	81219.9	193374	56652.7	209737	110508										7.03041e-07	3.39234e-07	1.05996e-06	4.23315e-07	3.26131e-07	6.77827e-07	2.59031e-07	1.00982e-06	5.24895e-07	7.03041e-05	3.39234e-05	0.000105996	4.23315e-05	3.26131e-05	6.77827e-05	2.59031e-05	0.000100982	5.24895e-05	7.00744e-05	4.75757e-05	5.97915e-05
serA5	18.6048	19.2683	17.86	18.5906	19.1996	19.6593	20.357	19.7584	19.8334	398663	631465	237902	394750	602067	828009	1.34297e+06	886901	934190										1.79013e-06	3.18191e-06	1.2714e-06	1.35375e-06	2.41754e-06	2.90238e-06	6.14041e-06	4.27015e-06	4.43727e-06	0.000179013	0.000318191	0.00012714	0.000135375	0.000241754	0.000290238	0.000614041	0.000427015	0.000443727	0.000208115	0.000222456	0.000494928
serB1	26.8699	26.5441	26.3194	26.344	26.0468	26.4511	26.3831	26.1591	26.2585	1.22642e+08	9.78505e+07	8.37419e+07	8.51771e+07	6.93238e+07	9.17463e+07	8.7518e+07	7.49354e+07	8.02782e+07										0.000550705	0.000493061	0.000447537	0.000292105	0.000278363	0.000321594	0.000400156	0.000360791	0.00038131	0.0550705	0.0493061	0.0447537	0.0292105	0.0278363	0.0321594	0.0400156	0.0360791	0.038131	0.0497101	0.0297354	0.0380752
serB2	24.959	25.1442	25.1276	24.9489	24.7541	24.9102	24.9216	24.9003	24.9915	3.26135e+07	3.7081e+07	3.66566e+07	3.23858e+07	2.8296e+07	3.15304e+07	3.17793e+07	3.13135e+07	3.33564e+07										0.000146445	0.000186848	0.000195902	0.000111063	0.00011362	0.000110522	0.000145304	0.000150765	0.000158438	0.0146445	0.0186848	0.0195902	0.0111063	0.011362	0.0110522	0.0145304	0.0150765	0.0158438	0.0176399	0.0111735	0.0151502
serC	26.2353	26.1956	26.3022	26.033	26.1492	26.2565	25.9496	26.0117	25.9946	7.89948e+07	7.68519e+07	8.27477e+07	6.8661e+07	7.44214e+07	8.01647e+07	6.48032e+07	6.76566e+07	6.68574e+07										0.000354713	0.000387251	0.000442223	0.000235465	0.000298832	0.000280998	0.000296298	0.000325745	0.000317563	0.0354713	0.0387251	0.0442223	0.0235465	0.0298832	0.0280998	0.0296298	0.0325745	0.0317563	0.0394729	0.0271765	0.0313202
pntAa1	18.7153	18.0041	17.6765	17.9007	17.9817	19.0541	17.8925	18.9169	18.5648	430409	262891	209492	244709	258842	544325	243315	494947	387771										1.93268e-06	1.32469e-06	1.11958e-06	8.39202e-07	1.03935e-06	1.908e-06	1.1125e-06	2.38302e-06	1.84185e-06	0.000193268	0.000132469	0.000111958	8.39202e-05	0.000103935	0.0001908	0.00011125	0.000238302	0.000184185	0.000145898	0.000126218	0.000177912
pntAa2	19.6289	19.6117	19.4438	19.215	16.699	17.8467	19.6239	19.3271	19.6953	810769	801147	713103	608524	106392	235716	807930	657732	848950										3.64062e-06	4.03692e-06	3.811e-06	2.08686e-06	4.27207e-07	8.26246e-07	3.69407e-06	3.16678e-06	4.03239e-06	0.000364062	0.000403692	0.0003811	0.000208686	4.27207e-05	8.26246e-05	0.000369407	0.000316678	0.000403239	0.000382951	0.000111344	0.000363108
pntAa3	29.4859	29.1057	29.0036	29.5329	29.342	29.6905	29.8476	29.6684	29.7314	7.51878e+08	5.77693e+08	5.38197e+08	7.76768e+08	6.80468e+08	8.66438e+08	9.66116e+08	8.53227e+08	8.91364e+08										0.00337618	0.00291095	0.00287625	0.00266383	0.00273235	0.00303709	0.00441734	0.00410802	0.00423385	0.337618	0.291095	0.287625	0.266383	0.273235	0.303709	0.441734	0.410802	0.423385	0.305446	0.281109	0.425307
pntAb3	27.6495	27.3348	26.9569	28.2686	27.858	28.0697	27.8829	27.6287	27.8286	2.10539e+08	1.69271e+08	1.30272e+08	3.23378e+08	2.4328e+08	2.81729e+08	2.47515e+08	2.07527e+08	2.38361e+08										0.00094539	0.000852945	0.000696203	0.00110899	0.000976868	0.000987532	0.0011317	0.000999178	0.00113218	0.094539	0.0852945	0.0696203	0.110899	0.0976868	0.0987532	0.11317	0.0999178	0.113218	0.0831513	0.102446	0.108769
pntB3	27.1689	27.0986	27.1768	28.1005	28.1391	28.1495	28.2257	28.1516	28.1981	1.50884e+08	1.4371e+08	1.51714e+08	2.87803e+08	2.95603e+08	2.97739e+08	3.13894e+08	2.98173e+08	3.07948e+08										0.000677521	0.000724144	0.000810794	0.000986987	0.00118697	0.00104365	0.00143521	0.00143561	0.00146271	0.0677521	0.0724144	0.0810794	0.0986987	0.118697	0.104365	0.143521	0.143561	0.146271	0.0737486	0.107253	0.144451
dadA6	19.7236	20.4018	19.3286	21.3842	21.7451	21.5787	23.1928	23.1109	23.0625	865776	1.38535e+06	658412	2.73701e+06	3.51495e+06	3.13207e+06	9.58817e+06	9.05889e+06	8.75976e+06										3.88763e-06	6.98069e-06	3.51871e-06	9.38624e-06	1.41139e-05	1.09787e-05	4.38397e-05	4.36158e-05	4.16076e-05	0.000388763	0.000698069	0.000351871	0.000938624	0.00141139	0.00109787	0.00438397	0.00436158	0.00416076	0.000479568	0.0011493	0.0043021
gcl	18.1725	18.333	17.8328	21.528	21.7203	21.4195	17.9597	18.6409	19.2415	295430	330209	233457	3.024e+06	3.45503e+06	2.80489e+06	254930	408758	619821										1.32658e-06	1.6639e-06	1.24765e-06	1.03705e-05	1.38733e-05	9.83185e-06	1.16561e-06	1.96804e-06	2.94406e-06	0.000132658	0.00016639	0.000124765	0.00103705	0.00138733	0.000983185	0.000116561	0.000196804	0.000294406	0.000141271	0.00113585	0.00020259
hyi2	20.0662	20.0192	19.9483	23.7483	23.4048	23.1857	21.8569	21.9802	21.9544	1.09782e+06	1.06264e+06	1.01163e+06	1.4091e+07	1.1106e+07	9.54097e+06	3.79832e+06	4.13705e+06	4.06393e+06										4.92959e-06	5.35459e-06	5.40641e-06	4.83234e-05	4.45949e-05	3.34435e-05	1.7367e-05	1.99186e-05	1.93031e-05	0.000492959	0.000535459	0.000540641	0.00483234	0.00445949	0.00334435	0.0017367	0.00199186	0.00193031	0.000523019	0.00421206	0.00188629
H16_A3600	21.9078	21.8345	22.018	24.952	25.0932	24.9039	22.9612	22.9712	23.0807	3.93455e+06	3.73966e+06	4.24693e+06	3.24557e+07	3.57942e+07	3.13927e+07	8.16614e+06	8.22257e+06	8.87094e+06										1.76674e-05	1.88439e-05	2.26966e-05	0.000111303	0.000143728	0.00011004	3.73378e-05	3.95891e-05	4.21357e-05	0.00176674	0.00188439	0.00226966	0.0111303	0.0143728	0.011004	0.00373378	0.00395891	0.00421357	0.0019736	0.012169	0.00396875
phaA	32.4315	32.1282	31.9442	32.6645	32.2031	32.5604	32.6484	32.4585	32.5314	5.79231e+09	4.69402e+09	4.1319e+09	6.80777e+09	4.94428e+09	6.33381e+09	6.7322e+09	5.9016e+09	6.20759e+09										0.0260094	0.0236528	0.0220819	0.0233464	0.0198533	0.0222016	0.0307814	0.0284144	0.0294852	2.60094	2.36528	2.20819	2.33464	1.98533	2.22016	3.07814	2.84144	2.94852	2.39147	2.18004	2.95603
phaB	28.3839	28.3399	28.6005	28.6876	28.8306	28.6972	29.1696	29.3814	29.3614	3.50263e+08	3.39749e+08	4.07003e+08	4.32338e+08	4.77385e+08	4.35223e+08	6.03842e+08	6.99308e+08	6.89701e+08										0.0015728	0.00171197	0.00217512	0.00148265	0.00191689	0.00152557	0.00276093	0.00336695	0.00327598	0.15728	0.171197	0.217512	0.148265	0.191689	0.152557	0.276093	0.336695	0.327598	0.181996	0.16417	0.313462
phaB2	21.628	16.6014	22.0917	21.2248	22.3316	21.5863	21.6374	22.0482	21.7659	3.24094e+06	99431.5	4.46971e+06	2.45082e+06	5.27817e+06	3.14872e+06	3.26224e+06	4.33679e+06	3.56605e+06										1.45529e-05	5.01028e-07	2.38872e-05	8.40478e-06	2.1194e-05	1.10371e-05	1.49159e-05	2.08803e-05	1.69382e-05	0.00145529	5.01028e-05	0.00238872	0.000840478	0.0021194	0.00110371	0.00149159	0.00208803	0.00169382	0.00129804	0.00135453	0.00175781
phaB3	26.1427	26.3077	26.366	26.2176	26.1985	26.0951	25.915	26.2428	26.0629	7.40855e+07	8.30649e+07	8.64911e+07	7.80326e+07	7.70081e+07	7.16828e+07	6.32678e+07	7.94079e+07	7.01007e+07										0.000332669	0.000418558	0.000462229	0.000267604	0.000309218	0.000251266	0.000289277	0.000382324	0.000332968	0.0332669	0.0418558	0.0462229	0.0267604	0.0309218	0.0251266	0.0289277	0.0382324	0.0332968	0.0404485	0.0276029	0.0334857
phaP1	31.3965	31.4792	31.7499	31.4063	31.4956	31.281	24.2295	24.2098	23.9498	2.8268e+09	2.99349e+09	3.61149e+09	2.84605e+09	3.02767e+09	2.60928e+09	1.96706e+07	1.9404e+07	1.62032e+07										0.0126933	0.015084	0.0193007	0.00976017	0.0121573	0.00914619	8.99392e-05	9.3424e-05	7.69628e-05	1.26933	1.5084	1.93007	0.976017	1.21573	0.914619	0.00899392	0.0093424	0.00769628	1.56926	1.03546	0.00867753
phaP2	17.8467	18.6621	18.4686	18.6453	17.7653	16.9553	17.6906	17.9205	17.6136	235710	414821	362755	410023	222780	127072	211540	248092	200552										1.05842e-06	2.09025e-06	1.93865e-06	1.40612e-06	8.94553e-07	4.45421e-07	9.67216e-07	1.19448e-06	9.52594e-07	0.000105842	0.000209025	0.000193865	0.000140612	8.94553e-05	4.45421e-05	9.67216e-05	0.000119448	9.52594e-05	0.000169577	9.15366e-05	0.00010381
phaP3	20.3003	20.2338	20.0023	20.5974	20.4196	20.521	20.2848	20.1181	20.2375	1.29118e+06	1.23302e+06	1.05028e+06	1.58648e+06	1.40249e+06	1.50465e+06	1.27741e+06	1.13803e+06	1.23619e+06										5.79781e-06	6.21308e-06	5.61296e-06	5.44064e-06	5.63155e-06	5.27417e-06	5.84067e-06	5.47924e-06	5.87173e-06	0.000579781	0.000621308	0.000561296	0.000544064	0.000563155	0.000527417	0.000584067	0.000547924	0.000587173	0.000587462	0.000544878	0.000573055
phaZ1	23.8695	23.6716	23.413	23.7186	23.3689	23.6134	23.6055	23.3943	23.3841	1.53267e+07	1.33621e+07	1.1169e+07	1.38046e+07	1.0833e+07	1.2833e+07	1.27635e+07	1.10255e+07	1.09477e+07										6.88218e-05	6.73307e-05	5.969e-05	4.73413e-05	4.3499e-05	4.49831e-05	5.83583e-05	5.30841e-05	5.19998e-05	0.00688218	0.00673307	0.005969	0.00473413	0.0043499	0.00449831	0.00583583	0.00530841	0.00519998	0.00652808	0.00452745	0.00544808
phaZ2	22.6571	22.7184	22.7249	23.64	23.6823	23.7167	24.0306	24.0885	24.2399	6.61416e+06	6.90129e+06	6.93219e+06	1.30726e+07	1.34607e+07	1.37862e+07	1.71366e+07	1.78383e+07	1.98118e+07										2.96998e-05	3.47751e-05	3.70473e-05	4.4831e-05	5.40502e-05	4.8324e-05	7.83531e-05	8.58861e-05	9.41033e-05	0.00296998	0.00347751	0.00370473	0.0044831	0.00540502	0.0048324	0.00783531	0.00858861	0.00941033	0.00338407	0.00490684	0.00861142
phaZ6	22.8764	22.8862	22.8297	24.201	24.0115	23.9923	22.7763	22.8219	22.7881	7.70003e+06	7.7525e+06	7.45479e+06	1.92855e+07	1.69116e+07	1.66878e+07	7.18367e+06	7.41434e+06	7.24261e+06										3.45757e-05	3.90642e-05	3.98402e-05	6.61375e-05	6.7907e-05	5.8495e-05	3.28457e-05	3.56977e-05	3.44014e-05	0.00345757	0.00390642	0.00398402	0.00661375	0.0067907	0.0058495	0.00328457	0.00356977	0.00344014	0.00378267	0.00641798	0.00343149
prpE	24.4547	24.3592	24.0868	25.1429	24.6913	25.0461	24.9263	24.7987	24.8077	2.29933e+07	2.15197e+07	1.78177e+07	3.70482e+07	2.70916e+07	3.46435e+07	3.18828e+07	2.91855e+07	2.93664e+07										0.000103248	0.000108436	9.52219e-05	0.000127052	0.000108784	0.000121434	0.000145777	0.000140519	0.000139486	0.0103248	0.0108436	0.00952219	0.0127052	0.0108784	0.0121434	0.0145777	0.0140519	0.0139486	0.0102302	0.011909	0.0141927
prpC1	24.435	24.3624	23.8974	25.2748	24.8641	25.0807	25.9576	25.5694	25.8076	2.26817e+07	2.15686e+07	1.56257e+07	4.05944e+07	3.05387e+07	3.5484e+07	6.51644e+07	4.979e+07	5.87302e+07										0.000101849	0.000108683	8.35075e-05	0.000139214	0.000122625	0.00012438	0.000297949	0.000239723	0.00027896	0.0101849	0.0108683	0.00835075	0.0139214	0.0122625	0.012438	0.0297949	0.0239723	0.027896	0.00980129	0.012874	0.0272211
prpC2	26.0404	25.9843	25.8225	26.74	26.3582	26.6997	27.0348	27.015	26.9775	6.9016e+07	6.63821e+07	5.93402e+07	1.12087e+08	8.60199e+07	1.08994e+08	1.37493e+08	1.35618e+08	1.32142e+08										0.000309905	0.000334494	0.000317128	0.000384387	0.000345405	0.00038205	0.000628657	0.000652959	0.000627657	0.0309905	0.0334494	0.0317128	0.0384387	0.0345405	0.038205	0.0628657	0.0652959	0.0627657	0.0320509	0.0370614	0.0636424
prpD1	17.5356	18.6597	18.0212	18.755	19.0885	18.7407	21.2654	21.496	21.1954	189990	414114	266021	442395	557455	438037	2.5207e+06	2.9576e+06	2.40129e+06										8.53118e-07	2.08669e-06	1.42168e-06	1.51714e-06	2.2384e-06	1.53543e-06	1.15253e-05	1.42399e-05	1.14058e-05	8.53118e-05	0.000208669	0.000142168	0.000151714	0.00022384	0.000153543	0.00115253	0.00142399	0.00114058	0.000145383	0.000176366	0.00123903
prpD3	20.1717	20.0211	19.7067	19.5721	18.2113	18.2438	19.3816	18.6204	18.7957	1.18111e+06	1.06402e+06	855694	779463	303502	310403	683053	402994	455048										5.30357e-06	5.36154e-06	4.57304e-06	2.67307e-06	1.21868e-06	1.08804e-06	3.1231e-06	1.94029e-06	2.16141e-06	0.000530357	0.000536154	0.000457304	0.000267307	0.000121868	0.000108804	0.00031231	0.000194029	0.000216141	0.000507938	0.000165993	0.000240827
H16_A1908	24.165	24.3252	24.2758	24.1753	24.123	23.7956	27.255	27.2345	27.1734	1.88102e+07	2.10198e+07	2.03122e+07	1.89443e+07	1.82709e+07	1.45604e+07	1.60164e+08	1.57907e+08	1.51356e+08										8.44642e-05	0.000105917	0.000108553	6.49672e-05	7.33648e-05	5.10381e-05	0.00073231	0.000760274	0.000718917	0.00844642	0.0105917	0.0108553	0.00649672	0.00733648	0.00510381	0.073231	0.0760274	0.0718917	0.00996449	0.00631233	0.0737167
acnM	23.9413	24.0869	23.8594	24.2232	24.0183	23.9635	20.2987	20.1632	20.3401	1.61078e+07	1.78189e+07	1.52192e+07	1.95837e+07	1.69919e+07	1.63586e+07	1.28974e+06	1.17414e+06	1.3273e+06										7.23294e-05	8.97881e-05	8.1335e-05	6.716e-05	6.82293e-05	5.7341e-05	5.89705e-06	5.65312e-06	6.30449e-06	0.00723294	0.00897881	0.0081335	0.006716	0.00682293	0.0057341	0.000589705	0.000565312	0.000630449	0.00811508	0.00642434	0.000595156
acnA	29.2319	29.0512	29.2109	28.8134	28.7751	28.813	29.1425	29.0726	29.1094	6.30497e+08	5.56257e+08	6.21375e+08	4.7172e+08	4.59364e+08	4.71611e+08	5.92599e+08	5.64587e+08	5.79157e+08										0.00283114	0.00280294	0.00332078	0.00161771	0.00184453	0.00165312	0.00270952	0.00271831	0.00275091	0.283114	0.280294	0.332078	0.161771	0.184453	0.165312	0.270952	0.271831	0.275091	0.298495	0.170512	0.272625
prpB	23.0102	22.8122	22.8123	23.163	22.7429	22.7401	23.5333	23.4668	23.4827	8.44817e+06	7.36484e+06	7.36513e+06	9.39174e+06	7.01915e+06	7.00586e+06	1.21403e+07	1.15932e+07	1.17219e+07										3.79351e-05	3.71109e-05	3.9361e-05	3.22078e-05	2.81847e-05	2.45573e-05	5.55086e-05	5.58175e-05	5.56772e-05	0.00379351	0.00371109	0.0039361	0.00322078	0.00281847	0.00245573	0.00555086	0.00558175	0.00556772	0.00381357	0.00283166	0.00556678
acnB	25.3697	25.2974	25.2246	26.1178	26.1678	26.4063	24.9691	24.9223	25.1012	4.33541e+07	4.12372e+07	3.92055e+07	7.28196e+07	7.53889e+07	8.894e+07	3.28436e+07	3.17957e+07	3.59922e+07										0.000194675	0.000207791	0.000209524	0.000249726	0.000302717	0.000311757	0.00015017	0.000153086	0.000170958	0.0194675	0.0207791	0.0209524	0.0249726	0.0302717	0.0311757	0.015017	0.0153086	0.0170958	0.0203996	0.0288067	0.0158071
livK2	31.3354	31.1782	30.9996	34.2523	33.8592	34.124	33.5499	33.5208	33.5499	2.70956e+09	2.42981e+09	2.14682e+09	2.04637e+10	1.5582e+10	1.87217e+10	1.25754e+10	1.2324e+10	1.25753e+10										0.0121668	0.0122436	0.0114731	0.0701779	0.0625681	0.0656245	0.057498	0.0593363	0.0597307	1.21668	1.22436	1.14731	7.01779	6.25681	6.56245	5.7498	5.93363	5.97307	1.19612	6.61235	5.8855
tuf1	32.6065	32.3426	32.2719	32.6321	32.3961	32.5267	32.4492	32.3662	32.3958	6.53949e+09	5.44636e+09	5.18582e+09	6.65638e+09	5.6519e+09	6.18742e+09	5.86369e+09	5.53596e+09	5.65071e+09										0.0293645	0.0274438	0.0277143	0.0228273	0.0226947	0.0216885	0.0268104	0.0266539	0.0268401	2.93645	2.74438	2.77143	2.28273	2.26947	2.16885	2.68104	2.66539	2.68401	2.81742	2.24035	2.67681
groEL	31.9947	31.7911	31.6905	32.4484	32.1406	32.307	31.3607	31.292	31.3669	4.2792e+09	3.71596e+09	3.46578e+09	5.86041e+09	4.73463e+09	5.31327e+09	2.75756e+09	2.62918e+09	2.76933e+09										0.019215	0.0187244	0.018522	0.0200976	0.0190114	0.0186244	0.0126083	0.0126587	0.0131539	1.9215	1.87244	1.8522	2.00976	1.90114	1.86244	1.26083	1.26587	1.31539	1.88205	1.92445	1.2807
groES	30.2479	30.3536	30.4284	30.6951	30.674	30.5502	29.9433	30.0295	29.9782	1.27506e+09	1.37192e+09	1.44497e+09	1.7384e+09	1.71314e+09	1.57226e+09	1.03234e+09	1.09595e+09	1.05766e+09										0.00572543	0.00691303	0.00772225	0.00596165	0.00687893	0.00551117	0.00472014	0.00527665	0.00502373	0.572543	0.691303	0.772225	0.596165	0.687893	0.551117	0.472014	0.527665	0.502373	0.67869	0.611725	0.500684
glcF	22.9911	22.557	22.6496	22.5512	22.8372	22.8442	22.7954	22.6703	22.6744	8.33695e+06	6.17081e+06	6.57992e+06	6.14588e+06	7.49331e+06	7.52979e+06	7.27948e+06	6.67471e+06	6.69365e+06										3.74357e-05	3.10943e-05	3.51647e-05	2.10766e-05	3.00886e-05	2.63938e-05	3.32837e-05	3.21366e-05	3.17939e-05	0.00374357	0.00310943	0.00351647	0.00210766	0.00300886	0.00263938	0.00332837	0.00321366	0.00317939	0.00345649	0.0025853	0.00324047
glcE	22.4535	22.3879	22.3395	22.0846	22.2482	22.3209	22.3649	22.2299	22.0973	5.74335e+06	5.48804e+06	5.30709e+06	4.44753e+06	4.98171e+06	5.23921e+06	5.40122e+06	4.91874e+06	4.48688e+06										2.57895e-05	2.76538e-05	2.83624e-05	1.52523e-05	2.00036e-05	1.83648e-05	2.46958e-05	2.36822e-05	2.1312e-05	0.00257895	0.00276538	0.00283624	0.00152523	0.00200036	0.00183648	0.00246958	0.00236822	0.0021312	0.00272686	0.00178735	0.002323
glcD1	25.1814	24.9601	24.8917	25.2336	25.0228	25.0787	24.7909	24.6504	24.7249	3.80512e+07	3.26391e+07	3.11284e+07	3.94534e+07	3.40882e+07	3.54347e+07	2.90275e+07	2.63333e+07	2.77293e+07										0.000170863	0.000164466	0.000166358	0.000135301	0.000136878	0.000124207	0.000132722	0.000126786	0.00013171	0.0170863	0.0164466	0.0166358	0.0135301	0.0136878	0.0124207	0.0132722	0.0126786	0.013171	0.0167229	0.0132129	0.0130406
H16_A3093	24.8912	24.3958	24.3358	24.72	24.4486	25.0546	24.6266	24.5632	24.6534	3.1116e+07	2.20731e+07	2.11743e+07	2.76347e+07	2.28963e+07	3.48493e+07	2.59022e+07	2.47885e+07	2.6389e+07										0.000139721	0.000111225	0.000113161	9.47698e-05	9.19377e-05	0.000122156	0.000118432	0.000119349	0.000125344	0.0139721	0.0111225	0.0113161	0.00947698	0.00919377	0.0122156	0.0118432	0.0119349	0.0125344	0.0121369	0.0102954	0.0121042
fusA	31.2419	31.0014	30.9509	30.8447	30.6701	30.8117	30.7995	30.7827	30.7997	2.53953e+09	2.14956e+09	2.07569e+09	1.92833e+09	1.70852e+09	1.88471e+09	1.86886e+09	1.84727e+09	1.86908e+09										0.0114033	0.0108315	0.011093	0.00661298	0.00686041	0.00660638	0.00854495	0.00889404	0.00887784	1.14033	1.08315	1.1093	0.661298	0.686041	0.660638	0.854495	0.889404	0.887784	1.11093	0.669325	0.877228
H16_A3092	22.932	22.3539	22.4757	22.4275	22.2724	22.4267	22.4307	22.3156	22.5371	8.00257e+06	5.36032e+06	5.83243e+06	5.64102e+06	5.06601e+06	5.63799e+06	5.65338e+06	5.2201e+06	6.08621e+06										3.59342e-05	2.70102e-05	3.11699e-05	1.93452e-05	2.03421e-05	1.97626e-05	2.58488e-05	2.51332e-05	2.89086e-05	0.00359342	0.00270102	0.00311699	0.00193452	0.00203421	0.00197626	0.00258488	0.00251332	0.00289086	0.00313714	0.00198166	0.00266302
dld	24.915	24.9646	24.9755	25.1948	25.1815	25.0771	24.8634	24.8251	24.8093	3.16346e+07	3.27418e+07	3.29893e+07	3.84046e+07	3.80523e+07	3.53955e+07	3.0524e+07	2.9723e+07	2.94e+07										0.00014205	0.000164983	0.000176303	0.000131704	0.000152795	0.00012407	0.000139564	0.000143107	0.000139646	0.014205	0.0164983	0.0176303	0.0131704	0.0152795	0.012407	0.0139564	0.0143107	0.0139646	0.0161112	0.013619	0.0140772
accC1	28.6077	28.5478	28.4909	29.4597	29.2063	29.4142	28.6071	28.5372	28.5333	4.09055e+08	3.92423e+08	3.77234e+08	7.38318e+08	6.19423e+08	7.15394e+08	4.08874e+08	3.89549e+08	3.88484e+08										0.00183679	0.00197739	0.00201603	0.00253198	0.00248723	0.00250764	0.00186948	0.00187556	0.00184524	0.183679	0.197739	0.201603	0.253198	0.248723	0.250764	0.186948	0.187556	0.184524	0.19434	0.250895	0.186343
bioB	27.3077	27.0542	26.9741	27.2514	26.881	27.0781	26.1434	25.9284	26.0724	1.66131e+08	1.39359e+08	1.31831e+08	1.59764e+08	1.23591e+08	1.41681e+08	7.41245e+07	6.38605e+07	7.05621e+07										0.000745982	0.000702221	0.000704534	0.000547893	0.000496266	0.000496627	0.000338917	0.000307469	0.00033516	0.0745982	0.0702221	0.0704534	0.0547893	0.0496266	0.0496627	0.0338917	0.0307469	0.033516	0.0717579	0.0513595	0.0327182
bioD	25.4171	25.0938	24.9832	25.023	25.0597	25.312	24.8087	24.6324	24.827	4.48037e+07	3.58084e+07	3.31666e+07	3.40933e+07	3.49721e+07	4.16565e+07	2.9388e+07	2.60069e+07	2.97623e+07										0.000201183	0.000180436	0.000177251	0.000116919	0.000140427	0.000146017	0.00013437	0.000125215	0.000141367	0.0201183	0.0180436	0.0177251	0.0116919	0.0140427	0.0146017	0.013437	0.0125215	0.0141367	0.018629	0.0134454	0.0133651
bioF	26.9389	26.5906	26.5393	27.2049	26.9419	27.1626	26.2806	26.2875	26.3466	1.28652e+08	1.01059e+08	9.75266e+07	1.54703e+08	1.2892e+08	1.50228e+08	8.15156e+07	8.19063e+07	8.53349e+07										0.000577693	0.000509229	0.000521206	0.000530537	0.000517664	0.000526586	0.000372711	0.000394353	0.000405329	0.0577693	0.0509229	0.0521206	0.0530537	0.0517664	0.0526586	0.0372711	0.0394353	0.0405329	0.0536043	0.0524929	0.0390798
bioA	27.5973	27.3662	27.2555	27.6017	27.451	27.7168	27.1519	27.0973	27.214	2.03057e+08	1.73004e+08	1.60221e+08	2.03682e+08	1.8347e+08	2.20593e+08	1.49125e+08	1.43586e+08	1.55678e+08										0.000911792	0.000871757	0.000856259	0.000698502	0.000736707	0.000773234	0.00068184	0.000691322	0.000739449	0.0911792	0.0871757	0.0856259	0.0698502	0.0736707	0.0773234	0.068184	0.0691322	0.0739449	0.0879936	0.0736148	0.0704203
aceB	29.5396	29.1417	28.9152	28.0346	27.5425	27.9622	28.2392	28.2672	27.928	7.80395e+08	5.92294e+08	5.06209e+08	2.74951e+08	1.95491e+08	2.61501e+08	3.16849e+08	3.23061e+08	2.55372e+08										0.00350424	0.00298452	0.0027053	0.000942912	0.000784975	0.000916626	0.00144872	0.00155544	0.00121298	0.350424	0.298452	0.27053	0.0942912	0.0784975	0.0916626	0.144872	0.155544	0.121298	0.306469	0.0881504	0.140571
livM2	22.8922	22.6481	22.6449	25.9202	25.5646	25.6686	25.0653	24.6802	24.7005	7.7844e+06	6.57284e+06	6.55831e+06	6.34972e+07	4.96248e+07	5.33364e+07	3.51075e+07	2.68837e+07	2.72646e+07										3.49545e-05	3.31201e-05	3.50492e-05	0.000217756	0.000199263	0.000186958	0.000160521	0.000129437	0.000129503	0.00349545	0.00331201	0.00350492	0.0217756	0.0199263	0.0186958	0.0160521	0.0129437	0.0129503	0.00343746	0.0201326	0.013982
livG2	23.4707	23.4726	23.5598	26.2205	26.1738	26.125	25.5359	25.6953	25.6601	1.16247e+07	1.164e+07	1.2365e+07	7.81911e+07	7.57016e+07	7.31838e+07	4.86474e+07	5.43317e+07	5.30222e+07										5.2199e-05	5.8653e-05	6.60815e-05	0.000268147	0.000303972	0.000256528	0.000222429	0.00026159	0.000251848	0.0052199	0.0058653	0.00660815	0.0268147	0.0303972	0.0256528	0.0222429	0.026159	0.0251848	0.00589778	0.0276216	0.0245289
livF2	25.2109	25.0387	24.7083	27.5256	27.204	27.308	26.7674	26.7273	26.7837	3.8836e+07	3.44656e+07	2.74111e+07	1.93205e+08	1.54605e+08	1.66164e+08	1.14233e+08	1.11097e+08	1.15529e+08										0.000174387	0.000173669	0.000146492	0.000662573	0.0006208	0.000582445	0.000522305	0.0005349	0.000548745	0.0174387	0.0173669	0.0146492	0.0662573	0.06208	0.0582445	0.0522305	0.05349	0.0548745	0.0164849	0.062194	0.0535317
nusG	29.1648	28.8642	28.7346	28.8203	28.4616	28.7573	28.7262	28.6312	28.6776	6.01855e+08	4.88651e+08	4.46648e+08	4.73982e+08	3.69652e+08	4.53736e+08	4.44063e+08	4.15776e+08	4.29358e+08										0.00270253	0.00246228	0.00238699	0.00162546	0.0014843	0.00159046	0.00203038	0.00200183	0.00203939	0.270253	0.246228	0.238699	0.162546	0.14843	0.159046	0.203038	0.200183	0.203939	0.251727	0.156674	0.202387
rpoB	31.1832	30.9619	30.8567	30.987	30.755	30.972	30.8571	30.7469	30.7975	2.43821e+09	2.09149e+09	1.94449e+09	2.12827e+09	1.81205e+09	2.10624e+09	1.94499e+09	1.8019e+09	1.86631e+09										0.0109484	0.0105389	0.0103918	0.00729865	0.00727611	0.0073829	0.008893	0.00867556	0.0088647	1.09484	1.05389	1.03918	0.729865	0.727611	0.73829	0.8893	0.867556	0.88647	1.06264	0.731922	0.881109
rpoC	30.8893	30.684	30.608	30.7223	30.4865	30.6182	30.5297	30.4424	30.4651	1.98882e+09	1.7251e+09	1.63656e+09	1.77147e+09	1.5044e+09	1.64818e+09	1.55012e+09	1.45909e+09	1.48225e+09										0.00893048	0.00869264	0.00874619	0.00607505	0.00604077	0.0057773	0.00708757	0.00702506	0.00704048	0.893048	0.869264	0.874619	0.607505	0.604077	0.57773	0.708757	0.702506	0.704048	0.878977	0.596437	0.705104
secY	23.7645	24.0057	24.0662	24.072	23.7973	23.8723	23.1975	23.4719	23.353	1.42509e+07	1.68437e+07	1.75648e+07	1.76353e+07	1.45785e+07	1.53564e+07	9.61927e+06	1.16344e+07	1.07142e+07										6.39913e-05	8.48739e-05	9.38705e-05	6.04783e-05	5.85385e-05	5.3828e-05	4.39819e-05	5.60161e-05	5.08911e-05	0.00639913	0.00848739	0.00938705	0.00604783	0.00585385	0.0053828	0.00439819	0.00560161	0.00508911	0.00809119	0.00576149	0.00502964
infA2	24.3314	24.1361	24.2468	24.0502	24.1925	24.4843	24.3492	24.4555	24.489	2.11097e+07	1.84375e+07	1.99079e+07	1.73718e+07	1.91716e+07	2.34691e+07	2.13714e+07	2.30065e+07	2.35455e+07										9.47894e-05	9.29051e-05	0.000106393	5.95746e-05	7.69817e-05	8.22651e-05	9.77157e-05	0.000110769	0.000111838	0.00947894	0.00929051	0.0106393	0.00595746	0.00769817	0.00822651	0.00977157	0.0110769	0.0111838	0.0098029	0.00729405	0.0106774
rpoA	30.925	30.6398	30.5386	30.5042	30.4651	30.8015	30.5452	30.4492	30.525	2.03865e+09	1.67306e+09	1.55971e+09	1.52294e+09	1.48222e+09	1.8714e+09	1.56681e+09	1.46595e+09	1.54503e+09										0.0091542	0.00843044	0.00833548	0.00522275	0.00595171	0.00655974	0.00716386	0.00705811	0.00733869	0.91542	0.843044	0.833548	0.522275	0.595171	0.655974	0.716386	0.705811	0.733869	0.864004	0.59114	0.718688
lon	27.6643	27.7689	27.7485	26.8045	26.7415	26.7551	27.0792	27.1736	27.1309	2.12709e+08	2.28707e+08	2.25485e+08	1.17207e+08	1.12203e+08	1.13259e+08	1.41787e+08	1.51379e+08	1.4697e+08										0.000955136	0.00115243	0.00120505	0.000401948	0.000450541	0.000397002	0.000648289	0.000728844	0.000698085	0.0955136	0.115243	0.120505	0.0401948	0.0450541	0.0397002	0.0648289	0.0728844	0.0698085	0.110421	0.0416497	0.069174
clpX	26.64	26.3623	26.2736	25.9608	25.7414	25.9287	25.8176	25.6297	25.6775	1.04579e+08	8.62644e+07	8.11209e+07	6.53088e+07	5.60949e+07	6.38748e+07	5.91396e+07	5.19162e+07	5.36643e+07										0.000469594	0.00043468	0.00043353	0.000223969	0.000225244	0.000223897	0.000270402	0.00024996	0.000254898	0.0469594	0.043468	0.043353	0.0223969	0.0225244	0.0223897	0.0270402	0.024996	0.0254898	0.0445935	0.022437	0.025842
clpP	27.9029	27.8468	27.7884	27.8669	27.8769	28.0533	28.1852	28.1819	28.2346	2.50956e+08	2.41395e+08	2.31818e+08	2.44776e+08	2.46489e+08	2.78542e+08	3.05212e+08	3.04512e+08	3.15836e+08										0.00112688	0.00121637	0.00123889	0.000839429	0.000989751	0.000976361	0.00139551	0.00146613	0.00150018	0.112688	0.121637	0.123889	0.0839429	0.0989751	0.0976361	0.139551	0.146613	0.150018	0.119405	0.0935181	0.145394
tig	30.9177	30.5493	30.4871	30.4059	30.0675	30.3828	30.3108	30.2403	30.2942	2.02834e+09	1.57128e+09	1.50494e+09	1.42266e+09	1.1252e+09	1.4e+09	1.33182e+09	1.26835e+09	1.31667e+09										0.00910791	0.00791754	0.00804274	0.00487883	0.00451813	0.00490735	0.00608943	0.00610669	0.006254	0.910791	0.791754	0.804274	0.487883	0.451813	0.490735	0.608943	0.610669	0.6254	0.835607	0.47681	0.615004
bktB	29.4547	29.4498	29.4108	30.8565	30.7615	30.7544	30.7199	30.7326	30.7621	7.35757e+08	7.33283e+08	7.13715e+08	1.94417e+09	1.82027e+09	1.81128e+09	1.76849e+09	1.78421e+09	1.82099e+09										0.0033038	0.00369496	0.00381427	0.0066673	0.00730912	0.00634899	0.00808602	0.00859042	0.00864944	0.33038	0.369496	0.381427	0.66673	0.730912	0.634899	0.808602	0.859042	0.864944	0.360434	0.677514	0.844196
eno	30.7959	30.435	30.1607	30.38	29.9262	30.2872	30.3468	30.0122	30.0959	1.86423e+09	1.4516e+09	1.20025e+09	1.39732e+09	1.02023e+09	1.31025e+09	1.36552e+09	1.08282e+09	1.14755e+09										0.00837102	0.00731449	0.00641443	0.00479195	0.00409663	0.00459275	0.00624352	0.00521346	0.0054507	0.837102	0.731449	0.641443	0.479195	0.409663	0.459275	0.624352	0.521346	0.54507	0.736664	0.449377	0.563589
aroA	27.2562	26.9604	26.7507	26.8564	26.4515	26.7362	26.6073	26.3965	26.5053	1.60296e+08	1.30584e+08	1.12916e+08	1.21498e+08	9.17715e+07	1.11789e+08	1.02231e+08	8.83372e+07	9.52542e+07										0.000719783	0.000658005	0.00060345	0.000416662	0.000368499	0.000391849	0.000467429	0.000425316	0.000452444	0.0719783	0.0658005	0.060345	0.0416662	0.0368499	0.0391849	0.0467429	0.0425316	0.0452444	0.0660413	0.0392337	0.0448396
tyrA	25.3586	24.9489	24.7267	24.6598	24.4153	25.0701	24.6729	24.4796	24.557	4.30233e+07	3.23857e+07	2.77636e+07	2.65064e+07	2.23739e+07	3.52248e+07	2.67477e+07	2.33937e+07	2.46827e+07										0.000193189	0.000163189	0.000148375	9.09005e-05	8.98403e-05	0.000123472	0.000122298	0.000112634	0.000117239	0.0193189	0.0163189	0.0148375	0.00909005	0.00898403	0.0123472	0.0122298	0.0112634	0.0117239	0.0168251	0.0101404	0.011739
hisC	25.7317	25.5676	25.569	25.4838	25.5525	25.6875	25.4414	25.5226	25.6157	5.57206e+07	4.9731e+07	4.97782e+07	4.69248e+07	4.92101e+07	5.40373e+07	4.55627e+07	4.82035e+07	5.14155e+07										0.000250204	0.000250591	0.000266027	0.000160923	0.000197598	0.000189414	0.000208325	0.000232085	0.000244216	0.0250204	0.0250591	0.0266027	0.0160923	0.0197598	0.0189414	0.0208325	0.0232085	0.0244216	0.0255607	0.0182645	0.0228209
pheA	24.1032	24.2169	24.448	24.4004	24.3362	24.2448	23.7767	24.1219	23.8196	1.80218e+07	1.94984e+07	2.28864e+07	2.2144e+07	2.11805e+07	1.98798e+07	1.43712e+07	1.82563e+07	1.48051e+07										8.09238e-05	9.82509e-05	0.00012231	7.59403e-05	8.50482e-05	6.96839e-05	6.57091e-05	8.78986e-05	7.03222e-05	0.00809238	0.00982509	0.012231	0.00759403	0.00850482	0.00696839	0.00657091	0.00878986	0.00703222	0.0100495	0.00768908	0.00746433
H16_A0790	27.0338	26.9282	26.8229	26.682	26.4972	26.6052	27.2031	27.0874	27.1527	1.37403e+08	1.277e+08	1.18711e+08	1.0767e+08	9.4723e+07	1.02082e+08	1.54509e+08	1.42598e+08	1.49202e+08										0.000616986	0.000643469	0.000634421	0.000369243	0.000380351	0.000357825	0.000706458	0.000686564	0.000708688	0.0616986	0.0643469	0.0634421	0.0369243	0.0380351	0.0357825	0.0706458	0.0686564	0.0708688	0.0631625	0.0369139	0.070057
gyrA	27.8005	27.6401	27.4185	27.6645	27.3153	27.477	27.2482	27.0984	27.1487	2.3376e+08	2.0917e+08	1.79383e+08	2.12731e+08	1.66999e+08	1.86812e+08	1.59417e+08	1.43689e+08	1.48788e+08										0.00104966	0.00105399	0.000958664	0.000729535	0.000670569	0.000654825	0.000728895	0.000691817	0.000706724	0.104966	0.105399	0.0958664	0.0729535	0.0670569	0.0654825	0.0728895	0.0691817	0.0706724	0.102077	0.0684977	0.0709145
H16_A0788	31.7097	31.3961	31.0752	32.1475	31.6405	32.1453	31.3052	31.1723	31.4116	3.51217e+09	2.82604e+09	2.26241e+09	4.75723e+09	3.34766e+09	4.75018e+09	2.65343e+09	2.41987e+09	2.85651e+09										0.0157708	0.0142402	0.0120909	0.0163144	0.0134422	0.0166506	0.0121322	0.0116509	0.013568	1.57708	1.42402	1.20909	1.63144	1.34422	1.66506	1.21322	1.16509	1.3568	1.4034	1.5469	1.24504
H16_A0591	23.2371	23.1704	23.1077	22.8274	22.8213	22.7812	23.0087	22.931	22.7908	9.88693e+06	9.4404e+06	9.03863e+06	7.44272e+06	7.41128e+06	7.20821e+06	8.43935e+06	7.99672e+06	7.25617e+06										4.43956e-05	4.75694e-05	4.83046e-05	2.55239e-05	2.97593e-05	2.52666e-05	3.85869e-05	3.85017e-05	3.44658e-05	0.00443956	0.00475694	0.00483046	0.00255239	0.00297593	0.00252666	0.00385869	0.00385017	0.00344658	0.00467566	0.00268499	0.00371848
sucD	30.3891	30.1827	30.0752	29.9165	29.8037	29.9055	30.2526	30.055	30.1239	1.40611e+09	1.21869e+09	1.13122e+09	1.01333e+09	9.37166e+08	1.00569e+09	1.27923e+09	1.11546e+09	1.17001e+09										0.00631392	0.00614087	0.0060455	0.00347511	0.0037631	0.0035252	0.00584897	0.00537059	0.00555739	0.631392	0.614087	0.60455	0.347511	0.37631	0.35252	0.584897	0.537059	0.555739	0.616676	0.35878	0.559232
sucC	28.8826	28.8253	28.9416	28.6187	28.6575	28.6695	28.9286	29.0677	29.0309	4.94916e+08	4.75637e+08	5.15573e+08	4.12168e+08	4.23426e+08	4.26946e+08	5.10945e+08	5.62675e+08	5.48509e+08										0.00222234	0.0023967	0.00275534	0.00141348	0.00170023	0.00149655	0.00233618	0.00270911	0.00260534	0.222234	0.23967	0.275534	0.141348	0.170023	0.149655	0.233618	0.270911	0.260534	0.245813	0.153675	0.255021
H16_A0546	24.3015	23.8249	23.4116	23.4191	22.8071	23.2309	23.6577	23.27	23.3941	2.06774e+07	1.48599e+07	1.11583e+07	1.12166e+07	7.33892e+06	9.8447e+06	1.32336e+07	1.01151e+07	1.10235e+07										9.28482e-05	7.48779e-05	5.96329e-05	3.8466e-05	2.94687e-05	3.45082e-05	6.05074e-05	4.8701e-05	5.236e-05	0.00928482	0.00748779	0.00596329	0.0038466	0.00294687	0.00345082	0.00605074	0.0048701	0.005236	0.00757863	0.00341476	0.00538561
recA	28.1365	28.1546	28.3738	29.8039	29.8944	29.8523	28.0181	28.2638	28.2475	2.95068e+08	2.98803e+08	3.47827e+08	9.37263e+08	9.97976e+08	9.69223e+08	2.71833e+08	3.22302e+08	3.18675e+08										0.00132495	0.00150565	0.00185887	0.00321423	0.00400727	0.00339737	0.00124289	0.00155178	0.00151366	0.132495	0.150565	0.185887	0.321423	0.400727	0.339737	0.124289	0.155178	0.151366	0.156316	0.353963	0.143611
H16_A0472	30.5427	30.5388	30.5505	30.4547	30.4026	30.4641	30.8869	30.9317	30.9522	1.56415e+09	1.5599e+09	1.57259e+09	1.47157e+09	1.41937e+09	1.48116e+09	1.9855e+09	2.04817e+09	2.07753e+09										0.00702355	0.0078602	0.00840431	0.00504656	0.00569932	0.00519184	0.00907823	0.0098613	0.00986798	0.702355	0.78602	0.840431	0.504656	0.569932	0.519184	0.907823	0.98613	0.986798	0.776269	0.531257	0.96025
gdhA1	28.8823	28.8978	28.8976	25.304	25.152	25.1452	27.115	27.0488	26.9975	4.94814e+08	5.00153e+08	5.00092e+08	4.14258e+07	3.7282e+07	3.71066e+07	1.45359e+08	1.38831e+08	1.33982e+08										0.00222188	0.00252023	0.00267261	0.000142065	0.000149702	0.000130068	0.000664622	0.000668427	0.000636394	0.222188	0.252023	0.267261	0.0142065	0.0149702	0.0130068	0.0664622	0.0668427	0.0636394	0.247158	0.0140612	0.0656481
lpdaA	26.2523	26.1224	26.0439	27.1071	26.9188	27.0338	26.7086	26.5297	26.5637	7.99311e+07	7.30518e+07	6.91839e+07	1.44566e+08	1.2687e+08	1.37403e+08	1.09673e+08	9.68813e+07	9.91923e+07										0.000358917	0.000368102	0.000369736	0.000495771	0.000509435	0.000481632	0.000501456	0.000466453	0.000471149	0.0358917	0.0368102	0.0369736	0.0495771	0.0509435	0.0481632	0.0501456	0.0466453	0.0471149	0.0365585	0.0495613	0.0479686
acrB7a	20.1789	21.0131	21.087	21.3852	21.6694	21.071	20.8491	20.9202	20.818	1.18701e+06	2.11632e+06	2.22747e+06	2.73903e+06	3.33527e+06	2.20289e+06	1.88888e+06	1.9843e+06	1.8486e+06										5.33005e-06	1.0664e-05	1.19041e-05	9.39319e-06	1.33924e-05	7.7217e-06	8.63648e-06	9.5538e-06	8.78061e-06	0.000533005	0.0010664	0.00119041	0.000939319	0.00133924	0.00077217	0.000863648	0.00095538	0.000878061	0.000929939	0.00101691	0.000899029
acrB7b	26.9006	27.2892	27.1451	29.9803	29.4779	30.0168	27.4346	26.3188	26.2343	1.25284e+08	1.64008e+08	1.48419e+08	1.0592e+09	7.47725e+08	1.0863e+09	1.81394e+08	8.3703e+07	7.89438e+07										0.000562567	0.000826424	0.000793187	0.00363239	0.00300242	0.00380774	0.000829383	0.000403004	0.000374972	0.0562567	0.0826424	0.0793187	0.363239	0.300242	0.380774	0.0829383	0.0403004	0.0374972	0.0727392	0.348085	0.0535786
acrA7	24.6933	24.8253	24.7412	25.4874	25.2066	25.355	24.6313	24.9817	25.0028	2.71289e+07	2.97269e+07	2.80437e+07	4.70405e+07	3.87211e+07	4.29147e+07	2.59871e+07	3.31312e+07	3.362e+07										0.000121818	0.000149791	0.000149872	0.00016132	0.000155481	0.000150427	0.00011882	0.000159516	0.00015969	0.0121818	0.0149791	0.0149872	0.016132	0.0155481	0.0150427	0.011882	0.0159516	0.015969	0.0140494	0.0155742	0.0146009
H16_A3660	29.5201	29.3872	29.3246	30.5145	30.2721	30.4399	31.2111	31.148	31.1204	7.69876e+08	7.02169e+08	6.72326e+08	1.53387e+09	1.2966e+09	1.45655e+09	2.48589e+09	2.37948e+09	2.33437e+09										0.003457	0.00353818	0.00359307	0.00526023	0.00520637	0.00510557	0.0113662	0.0114565	0.0110879	0.3457	0.353818	0.359307	0.526023	0.520637	0.510557	1.13662	1.14565	1.10879	0.352942	0.519072	1.13035
atpE	22.7295	22.8582	23.1526	22.6953	23.0192	22.1309	22.1475	22.6034	22.3269	6.95426e+06	7.60355e+06	9.32428e+06	6.7915e+06	8.50096e+06	4.59273e+06	4.64593e+06	6.3725e+06	5.26106e+06										3.1227e-05	3.83137e-05	4.98312e-05	2.32907e-05	3.41348e-05	1.60987e-05	2.12425e-05	3.06816e-05	2.49893e-05	0.0031227	0.00383137	0.00498312	0.00232907	0.00341348	0.00160987	0.00212425	0.00306816	0.00249893	0.00397906	0.0024508	0.00256378
atpF	27.6912	27.6174	27.4931	27.6483	27.3956	27.5198	27.0841	26.9161	26.9424	2.16709e+08	2.059e+08	1.88905e+08	2.10358e+08	1.76556e+08	1.9244e+08	1.42277e+08	1.26631e+08	1.28965e+08										0.000973096	0.00103751	0.00100955	0.000721399	0.000708945	0.00067455	0.000650527	0.00060969	0.000612563	0.0973096	0.103751	0.100955	0.0721399	0.0708945	0.067455	0.0650527	0.060969	0.0612563	0.100672	0.0701631	0.062426
atpH	27.7036	27.6455	27.5686	27.6891	27.5585	27.5579	27.0812	27.0265	26.9972	2.18589e+08	2.09955e+08	1.99052e+08	2.16395e+08	1.97666e+08	1.97582e+08	1.41988e+08	1.36708e+08	1.33956e+08										0.000981539	0.00105795	0.00106378	0.000742101	0.00079371	0.000692575	0.000649209	0.000658204	0.000636272	0.0981539	0.105795	0.106378	0.0742101	0.079371	0.0692575	0.0649209	0.0658204	0.0636272	0.103442	0.0742795	0.0647895
atpA	31.2668	31.1375	31.0681	31.2272	31.0903	31.071	30.7088	30.625	30.6152	2.58366e+09	2.36231e+09	2.25124e+09	2.51373e+09	2.28625e+09	2.25586e+09	1.75495e+09	1.65591e+09	1.64467e+09										0.0116015	0.0119035	0.0120312	0.00862055	0.00918019	0.00790735	0.0080241	0.00797267	0.00781196	1.16015	1.19035	1.20312	0.862055	0.918019	0.790735	0.80241	0.797267	0.781196	1.18454	0.856936	0.793625
atpG	26.0605	25.9312	26.1077	25.4424	26.0416	25.4536	25.5997	25.6949	25.6493	6.99841e+07	6.39847e+07	7.23123e+07	4.55947e+07	6.90735e+07	4.59501e+07	5.08475e+07	5.43181e+07	5.26285e+07										0.000314252	0.000322414	0.000386455	0.000156361	0.000277358	0.000161067	0.000232489	0.000261525	0.000249978	0.0314252	0.0322414	0.0386455	0.0156361	0.0277358	0.0161067	0.0232489	0.0261525	0.0249978	0.034104	0.0198262	0.0247997
atpD	30.3453	30.171	30.1333	30.2356	30.0204	30.308	29.8214	29.735	29.7983	1.36411e+09	1.2089e+09	1.17764e+09	1.26421e+09	1.08906e+09	1.3293e+09	9.48728e+08	8.93553e+08	9.33632e+08										0.00612531	0.00609157	0.00629361	0.00433547	0.00437301	0.00465955	0.00433784	0.00430218	0.00443462	0.612531	0.609157	0.629361	0.433547	0.437301	0.465955	0.433784	0.430218	0.443462	0.617016	0.445601	0.435821
atpC	29.2242	28.7676	28.6991	28.7751	28.5787	29.0324	28.5154	28.2626	28.4018	6.27153e+08	4.56991e+08	4.35814e+08	4.59388e+08	4.00915e+08	5.49068e+08	3.83696e+08	3.22025e+08	3.54633e+08										0.00281613	0.00230274	0.00232909	0.00157542	0.00160983	0.00192462	0.00175436	0.00155045	0.00168446	0.281613	0.230274	0.232909	0.157542	0.160983	0.192462	0.175436	0.155045	0.168446	0.248265	0.170329	0.166309
gltB1	28.421	28.219	28.0735	30.8204	30.5567	30.6953	29.3391	29.3526	29.4351	3.59405e+08	3.12441e+08	2.82474e+08	1.89613e+09	1.57932e+09	1.73866e+09	6.79147e+08	6.85506e+08	7.25852e+08										0.00161385	0.00157437	0.00150961	0.00650255	0.00634161	0.00609445	0.00310524	0.0033005	0.00344769	0.161385	0.157437	0.150961	0.650255	0.634161	0.609445	0.310524	0.33005	0.344769	0.156594	0.631287	0.328448
gltD	26.8197	26.6337	26.5847	29.159	29.0442	29.1556	27.8429	27.9909	28.0145	1.18453e+08	1.04123e+08	1.00642e+08	5.99426e+08	5.53566e+08	5.97994e+08	2.40747e+08	2.66742e+08	2.71147e+08										0.000531895	0.000524667	0.000537853	0.00205566	0.00222279	0.00209612	0.00110076	0.00128428	0.00128791	0.0531895	0.0524667	0.0537853	0.205566	0.222279	0.209612	0.110076	0.128428	0.128791	0.0531471	0.212486	0.122432
H16_A3402	30.487	30.5142	30.616	30.6471	30.5735	30.706	30.4201	30.5448	30.429	1.50486e+09	1.53357e+09	1.64567e+09	1.68148e+09	1.59788e+09	1.75153e+09	1.43668e+09	1.56635e+09	1.44562e+09										0.0067573	0.00772753	0.00879487	0.00576644	0.00641612	0.00613957	0.0065689	0.00754149	0.00686646	0.67573	0.772753	0.879487	0.576644	0.641612	0.613957	0.65689	0.754149	0.686646	0.77599	0.610738	0.699228
H16_A3284	26.7667	26.9235	27.1066	30.3743	30.3997	30.2807	30.0372	30.3548	30.1397	1.1418e+08	1.27284e+08	1.44507e+08	1.39175e+09	1.41655e+09	1.30439e+09	1.1018e+09	1.37309e+09	1.18288e+09										0.000512707	0.000641373	0.000772278	0.00477286	0.00568801	0.00457223	0.00503773	0.00661101	0.00561851	0.0512707	0.0641373	0.0772278	0.477286	0.568801	0.457223	0.503773	0.661101	0.561851	0.0642119	0.501103	0.575575
glnA1	30.2442	30.0062	29.8464	30.1407	29.9019	30.0588	30.0757	29.9248	29.914	1.27176e+09	1.07836e+09	9.65284e+08	1.18372e+09	1.00313e+09	1.1184e+09	1.13162e+09	1.01918e+09	1.01162e+09										0.00571061	0.00543375	0.00515871	0.00405944	0.00402798	0.00392027	0.00517408	0.00490705	0.00480503	0.571061	0.543375	0.515871	0.405944	0.402798	0.392027	0.517408	0.490705	0.480503	0.543436	0.400256	0.496205
pnp	30.1905	29.8489	29.6364	29.9641	29.5167	29.891	29.6545	29.4353	29.5276	1.22527e+09	9.66952e+08	8.34552e+08	1.04734e+09	7.68103e+08	9.95618e+08	8.45101e+08	7.25939e+08	7.73939e+08										0.00550188	0.0048724	0.00446005	0.00359173	0.00308424	0.00348989	0.00386403	0.00349517	0.0036761	0.550188	0.48724	0.446005	0.359173	0.308424	0.348989	0.386403	0.349517	0.36761	0.494478	0.338862	0.367843
fixB	28.7665	28.6093	28.5041	28.8545	28.4674	28.7105	28.617	28.5165	28.5936	4.56633e+08	4.09495e+08	3.80713e+08	4.85354e+08	3.7114e+08	4.3925e+08	4.11697e+08	3.84003e+08	4.05075e+08										0.00205043	0.00206341	0.00203462	0.00166446	0.00149027	0.00153968	0.00188239	0.00184886	0.00192405	0.205043	0.206341	0.203462	0.166446	0.149027	0.153968	0.188239	0.184886	0.192405	0.204949	0.156481	0.18851
fixA	30.2117	29.7413	29.5884	29.8732	29.6706	30.0539	29.9322	29.7114	29.8518	1.24345e+09	8.97452e+08	8.0721e+08	9.83396e+08	8.54585e+08	1.11462e+09	1.02442e+09	8.79095e+08	9.68946e+08										0.00558349	0.0045222	0.00431392	0.00337244	0.0034315	0.00390701	0.00468391	0.00423257	0.00460235	0.558349	0.45222	0.431392	0.337244	0.34315	0.390701	0.468391	0.423257	0.460235	0.480653	0.357032	0.450628
H16_A0592	30.1985	29.9034	29.6659	30.3717	29.9068	30.306	30.7712	30.4972	30.533	1.23213e+09	1.00423e+09	8.51773e+08	1.38929e+09	1.0066e+09	1.32741e+09	1.83251e+09	1.51553e+09	1.55366e+09										0.0055327	0.00506023	0.00455208	0.00476439	0.0040419	0.00465291	0.00837873	0.0072968	0.00737965	0.55327	0.506023	0.455208	0.476439	0.40419	0.465291	0.837873	0.72968	0.737965	0.504834	0.44864	0.768506
thiC	28.5154	28.3946	28.0459	28.2301	27.8789	28.1611	27.6871	27.4491	27.4945	3.83691e+08	3.5289e+08	2.77106e+08	3.14852e+08	2.46819e+08	3.00144e+08	2.16101e+08	1.83231e+08	1.89088e+08										0.0017229	0.00177819	0.00148092	0.00107975	0.000991076	0.00105208	0.000988073	0.000882202	0.000898141	0.17229	0.177819	0.148092	0.107975	0.0991076	0.105208	0.0988073	0.0882202	0.0898141	0.166067	0.104097	0.0922805
H16_A0083	29.2774	29.3591	29.4789	29.9266	29.8951	29.8767	29.2233	29.5529	29.4257	6.50708e+08	6.88585e+08	7.48241e+08	1.02048e+09	9.98436e+08	9.85792e+08	6.26763e+08	7.87623e+08	7.21142e+08										0.0029219	0.00346973	0.00399878	0.0034996	0.00400912	0.00345545	0.00286573	0.00379216	0.00342532	0.29219	0.346973	0.399878	0.34996	0.400912	0.345545	0.286573	0.379216	0.342532	0.346347	0.365473	0.336107
pepck	27.3803	27.1299	26.8295	27.5273	27.0763	27.5069	27.3604	27.1687	27.2262	1.747e+08	1.46861e+08	1.1926e+08	1.9344e+08	1.41503e+08	1.90729e+08	1.72304e+08	1.50867e+08	1.57001e+08										0.00078446	0.000740021	0.000637353	0.00066338	0.000568193	0.000668552	0.000787821	0.000726378	0.000745732	0.078446	0.0740021	0.0637353	0.066338	0.0568193	0.0668552	0.0787821	0.0726378	0.0745732	0.0720611	0.0633375	0.075331
H16_A0337	22.9247	22.7202	22.6783	22.4685	22.3342	22.4541	22.9125	22.8184	22.9964	7.96185e+06	6.90983e+06	6.71199e+06	5.80371e+06	5.28785e+06	5.74592e+06	7.89522e+06	7.39654e+06	8.36796e+06										3.57514e-05	3.48181e-05	3.58705e-05	1.99031e-05	2.12328e-05	2.01409e-05	3.60991e-05	3.5612e-05	3.97466e-05	0.00357514	0.00348181	0.00358705	0.00199031	0.00212328	0.00201409	0.00360991	0.0035612	0.00397466	0.003548	0.00204256	0.00371526
gpsA	22.7263	22.1837	22.5436	21.9548	21.9521	22.7339	22.2275	22.4778	22.6913	6.93896e+06	4.76396e+06	6.1136e+06	4.06506e+06	4.05725e+06	6.97579e+06	4.91074e+06	5.841e+06	6.7728e+06										3.11582e-05	2.40052e-05	3.26726e-05	1.39407e-05	1.62915e-05	2.44519e-05	2.24532e-05	2.81226e-05	3.21698e-05	0.00311582	0.00240052	0.00326726	0.00139407	0.00162915	0.00244519	0.00224532	0.00281226	0.00321698	0.00292787	0.0018228	0.00275819
secB	25.9582	25.4572	25.1859	25.0384	24.2232	25.1383	25.2471	24.9699	25.0293	6.51931e+07	4.60646e+07	3.81691e+07	3.44594e+07	1.95846e+07	3.69315e+07	3.98237e+07	3.28613e+07	3.42428e+07										0.000292739	0.000232116	0.000203985	0.000118174	7.864e-05	0.000129454	0.000182085	0.000158217	0.000162649	0.0292739	0.0232116	0.0203985	0.0118174	0.007864	0.0129454	0.0182085	0.0158217	0.0162649	0.0242947	0.0108756	0.016765
H16_A0334	23.8454	23.415	23.5235	22.5629	23.1869	23.6431	23.7699	23.8462	23.982	1.50726e+07	1.11844e+07	1.2058e+07	6.19595e+06	9.54893e+06	1.31001e+07	1.4304e+07	1.50811e+07	1.6569e+07										6.76809e-05	5.63573e-05	6.44408e-05	2.12483e-05	3.83428e-05	4.59191e-05	6.54015e-05	7.2611e-05	7.87003e-05	0.00676809	0.00563573	0.00644408	0.00212483	0.00383428	0.00459191	0.00654015	0.0072611	0.00787003	0.00628264	0.00351701	0.00722376
H16_A0333	26.6653	26.8205	26.7288	26.876	26.7077	26.7025	26.8629	26.8999	26.8887	1.06429e+08	1.18515e+08	1.1122e+08	1.23166e+08	1.09603e+08	1.09208e+08	1.22052e+08	1.25225e+08	1.24249e+08										0.000477901	0.000597186	0.000594386	0.000422383	0.0004401	0.000382803	0.000558053	0.00060292	0.000590166	0.0477901	0.0597186	0.0594386	0.0422383	0.04401	0.0382803	0.0558053	0.060292	0.0590166	0.0556491	0.0415095	0.0583713
gpmA	26.9885	26.9326	26.7497	26.7998	26.3566	26.8602	26.8779	26.8523	26.8268	1.33155e+08	1.28088e+08	1.12839e+08	1.16829e+08	8.59278e+07	1.21825e+08	1.2333e+08	1.21161e+08	1.19033e+08										0.00059791	0.000645426	0.000603041	0.00040065	0.000345034	0.000427026	0.000563897	0.000583351	0.00056539	0.059791	0.0645426	0.0603041	0.040065	0.0345034	0.0427026	0.0563897	0.0583351	0.056539	0.0615459	0.0390903	0.057088
ctp	27.6333	27.4897	27.3349	27.2894	26.9915	27.4393	27.5079	27.3891	27.418	2.08189e+08	1.88467e+08	1.69293e+08	1.64028e+08	1.33433e+08	1.81992e+08	1.90855e+08	1.75771e+08	1.79324e+08										0.000934838	0.00094967	0.000904741	0.000562514	0.000535787	0.000637929	0.000872638	0.000846285	0.000851762	0.0934838	0.094967	0.0904741	0.0562514	0.0535787	0.0637929	0.0872638	0.0846285	0.0851762	0.092975	0.0578743	0.0856895
thiF	24.7146	24.7289	24.6367	24.9249	24.598	25.0977	24.6748	24.4921	24.6686	2.75328e+07	2.78066e+07	2.60852e+07	3.1853e+07	2.53945e+07	3.59056e+07	2.6783e+07	2.35974e+07	2.66687e+07										0.000123631	0.000140115	0.000139406	0.000109236	0.000101969	0.000125858	0.000122459	0.000113614	0.000126672	0.0123631	0.0140115	0.0139406	0.0109236	0.0101969	0.0125858	0.0122459	0.0113614	0.0126672	0.0134384	0.0112354	0.0120915
selU	22.4982	22.6566	22.7097	22.4352	22.552	22.3639	21.7727	21.9464	21.7915	5.92432e+06	6.6117e+06	6.85982e+06	5.67121e+06	6.14943e+06	5.39748e+06	3.58295e+06	4.04146e+06	3.62994e+06										2.66022e-05	3.33158e-05	3.66605e-05	1.94487e-05	2.46924e-05	1.89195e-05	1.63822e-05	1.94584e-05	1.72417e-05	0.00266022	0.00333158	0.00366605	0.00194487	0.00246924	0.00189195	0.00163822	0.00194584	0.00172417	0.00321929	0.00210202	0.00176941
bfr2	25.4748	24.8267	25.1661	25.7985	25.4051	25.8084	25.4909	25.9182	25.7642	4.66303e+07	2.97574e+07	3.76484e+07	5.83622e+07	4.44322e+07	5.87626e+07	4.71554e+07	6.34102e+07	5.69879e+07										0.000209385	0.000149945	0.000201202	0.000200146	0.000178413	0.000205978	0.000215607	0.000305301	0.000270684	0.0209385	0.0149945	0.0201202	0.0200146	0.0178413	0.0205978	0.0215607	0.0305301	0.0270684	0.0186844	0.0194846	0.0263864
gshB	25.2193	25.0482	25.0454	25.2927	25.4499	25.3929	25.0628	25.0088	25.0598	3.9063e+07	3.46952e+07	3.46272e+07	4.1102e+07	4.5833e+07	4.40565e+07	3.50476e+07	3.37591e+07	3.49742e+07										0.000175406	0.000174826	0.000185056	0.000140954	0.000184038	0.000154429	0.000160247	0.00016254	0.000166123	0.0175406	0.0174826	0.0185056	0.0140954	0.0184038	0.0154429	0.0160247	0.016254	0.0166123	0.0178429	0.0159807	0.016297
gshA	23.1998	23.2517	23.3392	23.128	23.5098	22.5994	22.9182	22.9241	23.1254	9.63472e+06	9.9875e+06	1.06124e+07	9.16705e+06	1.19445e+07	6.35456e+06	7.92631e+06	7.95848e+06	9.1501e+06										4.32631e-05	5.03263e-05	5.67153e-05	3.14373e-05	4.7962e-05	2.22743e-05	3.62412e-05	3.83176e-05	4.34616e-05	0.00432631	0.00503263	0.00567153	0.00314373	0.0047962	0.00222743	0.00362412	0.00383176	0.00434616	0.00501016	0.00338912	0.00393402
glnK	19.4285	19.3126	19.3518	19.7529	19.7798	19.0843	19.6005	19.5956	19.669	705606	651135	669075	883529	900157	555838	794955	792266	833627										3.16841e-06	3.28102e-06	3.5757e-06	3.02996e-06	3.61449e-06	1.94835e-06	3.63475e-06	3.81451e-06	3.95961e-06	0.000316841	0.000328102	0.00035757	0.000302996	0.000361449	0.000194835	0.000363475	0.000381451	0.000395961	0.000334171	0.000286427	0.000380295
ubiK	24.5499	24.5958	24.4605	25.8439	25.3491	25.7683	25.4743	25.3608	25.3957	2.45622e+07	2.53555e+07	2.30858e+07	6.02275e+07	4.27419e+07	5.71532e+07	4.66146e+07	4.30894e+07	4.4144e+07										0.000110292	0.000127765	0.000123376	0.000206543	0.000171626	0.000200337	0.000213134	0.000207462	0.000209678	0.0110292	0.0127765	0.0123376	0.0206543	0.0171626	0.0200337	0.0213134	0.0207462	0.0209678	0.0120478	0.0192835	0.0210091
zwf1	23.8182	23.4519	23.2706	23.921	23.9312	23.9545	23.5823	23.3018	23.5846	1.47907e+07	1.14746e+07	1.01191e+07	1.58836e+07	1.59958e+07	1.6256e+07	1.25598e+07	1.03408e+07	1.25795e+07										6.64154e-05	5.78195e-05	5.4079e-05	5.44708e-05	6.42295e-05	5.69813e-05	5.7427e-05	4.97877e-05	5.9751e-05	0.00664154	0.00578195	0.0054079	0.00544708	0.00642295	0.00569813	0.0057427	0.00497877	0.0059751	0.0059438	0.00585605	0.00556552
cQ	21.6137	22.0704	21.9864	21.1112	21.227	21.5394	21.5177	21.3884	21.2601	3.20903e+06	4.40408e+06	4.15486e+06	2.26515e+06	2.45445e+06	3.04786e+06	3.0025e+06	2.74509e+06	2.51143e+06										1.44096e-05	2.21918e-05	2.22046e-05	7.76806e-06	9.85561e-06	1.06835e-05	1.37282e-05	1.32168e-05	1.19289e-05	0.00144096	0.00221918	0.00222046	0.000776806	0.000985561	0.00106835	0.00137282	0.00132168	0.00119289	0.0019602	0.000943574	0.0012958
kch	19.1426	18.2813	18.5979	18.0567	17.5036	17.318	18.4536	18.5034	18.0814	578754	318582	396748	272654	185828	163397	358992	371604	277359										2.5988e-06	1.60531e-06	2.12032e-06	9.35033e-07	7.46173e-07	5.72748e-07	1.64141e-06	1.78916e-06	1.31742e-06	0.00025988	0.000160531	0.000212032	9.35033e-05	7.46173e-05	5.72748e-05	0.000164141	0.000178916	0.000131742	0.000210814	7.51318e-05	0.000158266
H16_B1976	18.3635	18.7572	18.8442	18.9913	19.8258	19.1383	18.6912	19.0344	19.2781	337264	443082	470614	521120	929307	577046	423278	536935	635758										1.51443e-06	2.23266e-06	2.51508e-06	1.78712e-06	3.73154e-06	2.02269e-06	1.93534e-06	2.58518e-06	3.01976e-06	0.000151443	0.000223266	0.000251508	0.000178712	0.000373154	0.000202269	0.000193534	0.000258518	0.000301976	0.000208739	0.000251378	0.000251343
H16_A3488	24.8887	24.8966	24.8588	24.7179	24.8616	24.9473	24.665	24.7027	24.6436	3.10624e+07	3.12338e+07	3.04254e+07	2.75952e+07	3.04857e+07	3.23516e+07	2.66018e+07	2.73054e+07	2.62092e+07										0.00013948	0.000157385	0.000162601	9.46343e-05	0.000122412	0.0001134	0.000121631	0.000131467	0.00012449	0.013948	0.0157385	0.0162601	0.00946343	0.0122412	0.01134	0.0121631	0.0131467	0.012449	0.0153155	0.0110149	0.0125862
H16_A3487	20.0366	19.8366	19.6145	21.6491	21.5281	21.4394	21.853	21.7267	21.7494	1.07553e+06	936263	802715	3.28882e+06	3.02419e+06	2.84373e+06	3.78788e+06	3.47037e+06	3.5254e+06										4.82948e-06	4.71776e-06	4.2899e-06	1.12786e-05	1.21433e-05	9.968e-06	1.73192e-05	1.67087e-05	1.67451e-05	0.000482948	0.000471776	0.00042899	0.00112786	0.00121433	0.0009968	0.00173192	0.00167087	0.00167451	0.000461238	0.001113	0.00169244
H16_A3486	20.7616	21.2246	21.1419	21.6319	21.4612	21.4999	22.4177	22.491	22.3282	1.77775e+06	2.45045e+06	2.31399e+06	3.24968e+06	2.88705e+06	2.96553e+06	5.60281e+06	5.89455e+06	5.26556e+06										7.9827e-06	1.23476e-05	1.23665e-05	1.11444e-05	1.15926e-05	1.03949e-05	2.56175e-05	2.83804e-05	2.50106e-05	0.00079827	0.00123476	0.00123665	0.00111444	0.00115926	0.00103949	0.00256175	0.00283804	0.00250106	0.00108989	0.0011044	0.00263362
nagB	18.5035	19.3958	19.9708	17.1873	20.0101	17.7431	19.8647	20.1948	19.6534	371629	689783	1.02756e+06	149238	1.05594e+06	219386	954709	1.20013e+06	824624										1.66874e-06	3.47577e-06	5.49153e-06	5.11795e-07	4.24002e-06	7.69002e-07	4.36518e-06	5.77827e-06	3.91685e-06	0.000166874	0.000347577	0.000549153	5.11795e-05	0.000424002	7.69002e-05	0.000436518	0.000577827	0.000391685	0.000354534	0.000184027	0.000468677
nagA	20.24	20.1095	20.1517	20.2066	20.1987	19.9863	20.7403	20.4754	20.4915	1.23837e+06	1.13128e+06	1.16487e+06	1.21001e+06	1.20344e+06	1.0387e+06	1.75163e+06	1.45782e+06	1.4742e+06										5.56068e-06	5.70046e-06	6.22536e-06	4.14957e-06	4.83231e-06	3.64091e-06	8.00892e-06	7.01894e-06	7.00224e-06	0.000556068	0.000570046	0.000622536	0.000414957	0.000483231	0.000364091	0.000800892	0.000701894	0.000700224	0.000582883	0.00042076	0.000734337
nagF	19.373	18.9218	18.4314	21.382	21.2727	21.4592	20.5426	20.405	20.7551	678986	496630	353504	2.73283e+06	2.53358e+06	2.88303e+06	1.52731e+06	1.38846e+06	1.76973e+06										3.04888e-06	2.50248e-06	1.88921e-06	9.37191e-06	1.01733e-05	1.01057e-05	6.98326e-06	6.68498e-06	8.40594e-06	0.000304888	0.000250248	0.000188921	0.000937191	0.00101733	0.00101057	0.000698326	0.000668498	0.000840594	0.000248019	0.000988366	0.000735806
H16_A0310	23.2214	23.3065	23.4354	23.0502	23.1335	22.9188	23.1364	23.1815	23.1144	9.78007e+06	1.03744e+07	1.13434e+07	8.68555e+06	9.20202e+06	7.92925e+06	9.22022e+06	9.51319e+06	9.08069e+06										4.39158e-05	5.22756e-05	6.06219e-05	2.97861e-05	3.69498e-05	2.7794e-05	4.21573e-05	4.58031e-05	4.31319e-05	0.00439158	0.00522756	0.00606219	0.00297861	0.00369498	0.0027794	0.00421573	0.00458031	0.00431319	0.00522711	0.003151	0.00436974
H16_A0689	21.2285	21.202	21.1203	22.3746	22.8218	22.949	20.714	20.2776	20.5866	2.45708e+06	2.41241e+06	2.2795e+06	5.43794e+06	7.41396e+06	8.09737e+06	1.71998e+06	1.2711e+06	1.57465e+06										1.10331e-05	1.21559e-05	1.21822e-05	1.86488e-05	2.977e-05	2.83833e-05	7.86421e-06	6.11993e-06	7.47937e-06	0.00110331	0.00121559	0.00121822	0.00186488	0.002977	0.00283833	0.000786421	0.000611993	0.000747937	0.00117904	0.00256007	0.00071545
H16_A0688	18.5179	19.8342	19.8513	20.7066	21.4171	19.969	18.8326	19.1718	19.1633	375359	934763	945852	1.71118e+06	2.80022e+06	1.02626e+06	466865	590605	587130										1.68549e-06	4.7102e-06	5.05486e-06	5.8683e-06	1.1244e-05	3.5973e-06	2.13463e-06	2.84358e-06	2.78878e-06	0.000168549	0.00047102	0.000505486	0.00058683	0.0011244	0.00035973	0.000213463	0.000284358	0.000278878	0.000381685	0.00069032	0.0002589
H16_A0686	12.3983	17.1081	17.0415	19.5095	19.0055	19.5055	17.1749	16.9822	17.6523	5398.35	141269	134897	746357	526304	744308	147966	129461	205998										2.42404e-08	7.11843e-07	7.20921e-07	2.55954e-06	2.11332e-06	2.60899e-06	6.76542e-07	6.23317e-07	9.78463e-07	2.42404e-06	7.11843e-05	7.20921e-05	0.000255954	0.000211332	0.000260899	6.76542e-05	6.23317e-05	9.78463e-05	4.85668e-05	0.000242728	7.59441e-05
pqiA2	20.7972	20.6755	20.3928	19.952	19.7019	20.026	20.781	19.9294	20.2203	1.82211e+06	1.67477e+06	1.37673e+06	1.01426e+06	852840	1.06768e+06	1.80176e+06	998482	1.22157e+06										8.18188e-06	8.43904e-06	7.35759e-06	3.47828e-06	3.42449e-06	3.74248e-06	8.23811e-06	4.80738e-06	5.80226e-06	0.000818188	0.000843904	0.000735759	0.000347828	0.000342449	0.000374248	0.000823811	0.000480738	0.000580226	0.000799283	0.000354842	0.000628258
pqiA1	20.434	20.3324	19.104	20.0364	18.6898	20.6143	20.639	20.3718	20.4737	1.41663e+06	1.32026e+06	563469	1.07539e+06	422861	1.6052e+06	1.63289e+06	1.35682e+06	1.45609e+06										6.36115e-06	6.6527e-06	3.01131e-06	3.68793e-06	1.69796e-06	5.62665e-06	7.466e-06	6.53264e-06	6.91622e-06	0.000636115	0.00066527	0.000301131	0.000368793	0.000169796	0.000562665	0.0007466	0.000653264	0.000691622	0.000534172	0.000367085	0.000697162
pqiB	23.4244	23.6453	23.6603	23.3945	23.8303	23.3183	23.4821	23.6893	23.4097	1.12574e+07	1.31208e+07	1.32578e+07	1.10266e+07	1.49158e+07	1.04596e+07	1.17168e+07	1.35263e+07	1.11436e+07										5.05495e-05	6.61146e-05	7.08528e-05	3.78145e-05	5.98928e-05	3.66637e-05	5.35724e-05	6.51248e-05	5.29305e-05	0.00505495	0.00661146	0.00708528	0.00378145	0.00598928	0.00366637	0.00535724	0.00651248	0.00529305	0.00625056	0.00447903	0.00572092
H16_A0681	23.753	23.8566	23.8022	23.5858	23.1079	23.6183	23.3986	23.7536	23.3348	1.4137e+07	1.51898e+07	1.46282e+07	1.259e+07	9.03984e+06	1.28773e+07	1.10583e+07	1.41431e+07	1.058e+07										6.348e-05	7.654e-05	7.81766e-05	4.31759e-05	3.62986e-05	4.51382e-05	5.05616e-05	6.80948e-05	5.02534e-05	0.006348	0.007654	0.00781766	0.00431759	0.00362986	0.00451382	0.00505616	0.00680948	0.00502534	0.00727322	0.00415375	0.00563033
H16_A0680	20.7198	20.8467	20.6007	19.9136	19.1894	20.8686	20.6139	20.5094	20.6106	1.72693e+06	1.88573e+06	1.59009e+06	987625	597854	1.91464e+06	1.60473e+06	1.49264e+06	1.60105e+06										7.75451e-06	9.50207e-06	8.49783e-06	3.38694e-06	2.40062e-06	6.7113e-06	7.33724e-06	7.18659e-06	7.60476e-06	0.000775451	0.000950207	0.000849783	0.000338694	0.000240062	0.00067113	0.000733724	0.000718659	0.000760476	0.00085848	0.000416629	0.000737619
H16_A0679	23.4696	23.0422	22.8628	22.5275	22.5764	22.766	22.609	22.3663	22.4393	1.16162e+07	8.63755e+06	7.62772e+06	6.0456e+06	6.25435e+06	7.13264e+06	6.39702e+06	5.40653e+06	5.6871e+06										5.21605e-05	4.3524e-05	4.07644e-05	2.07327e-05	2.51137e-05	2.50017e-05	2.92489e-05	2.60308e-05	2.70129e-05	0.00521605	0.0043524	0.00407644	0.00207327	0.00251137	0.00250017	0.00292489	0.00260308	0.00270129	0.00454829	0.0023616	0.00274309
modA	19.9173	20.9766	20.8317	18.792	18.4352	17.4514	20.1593	20.5082	19.9793	990146	2.06336e+06	1.86622e+06	453895	354441	179221	1.17096e+06	1.49134e+06	1.03362e+06										4.44609e-06	1.03971e-05	9.97354e-06	1.55658e-06	1.42322e-06	6.28216e-07	5.35392e-06	7.18034e-06	4.90954e-06	0.000444609	0.00103971	0.000997354	0.000155658	0.000142322	6.28216e-05	0.000535392	0.000718034	0.000490954	0.000827226	0.000120267	0.00058146
H16_A0672	25.6778	25.4927	25.3088	25.6578	25.3202	25.5608	25.7676	25.5374	25.598	5.36782e+07	4.72149e+07	4.15618e+07	5.29393e+07	4.18937e+07	4.94964e+07	5.71248e+07	4.8699e+07	5.07887e+07										0.000241033	0.000237912	0.000222116	0.000181549	0.00016822	0.000173498	0.00026119	0.00023447	0.000241239	0.0241033	0.0237912	0.0222116	0.0181549	0.016822	0.0173498	0.026119	0.023447	0.0241239	0.0233687	0.0174422	0.0245633
H16_A0671	24.6442	24.2292	24.0674	24.511	24.2113	24.4751	24.0015	24.1184	24.1115	2.62198e+07	1.96654e+07	1.75799e+07	2.39075e+07	1.94233e+07	2.33209e+07	1.67946e+07	1.82118e+07	1.81256e+07										0.000117736	9.90927e-05	9.39513e-05	8.19879e-05	7.79924e-05	8.17457e-05	7.67895e-05	8.76844e-05	8.60941e-05	0.0117736	0.00990927	0.00939513	0.00819879	0.00779924	0.00817457	0.00767895	0.00876844	0.00860941	0.0103593	0.00805753	0.00835226
ackA2	20.5956	19.9597	19.2868	18.7423	19.8993	19.7848	19.7115	20.488	20.4974	1.58455e+06	1.0197e+06	639602	438513	977870	903256	858551	1.47067e+06	1.48027e+06										7.11517e-06	5.13819e-06	3.41819e-06	1.50383e-06	3.92654e-06	3.16614e-06	3.92553e-06	7.08084e-06	7.03107e-06	0.000711517	0.000513819	0.000341819	0.000150383	0.000392654	0.000316614	0.000392553	0.000708084	0.000703107	0.000522385	0.00028655	0.000601248
frcK	21.8023	20.8691	21.1249	22.0624	22.0026	21.9922	21.7712	21.7416	21.688	3.65713e+06	1.91519e+06	2.28678e+06	4.37968e+06	4.20199e+06	4.17171e+06	3.57909e+06	3.50653e+06	3.37852e+06										1.64217e-05	9.65051e-06	1.22211e-05	1.50196e-05	1.68727e-05	1.46229e-05	1.63645e-05	1.68829e-05	1.60475e-05	0.00164217	0.000965051	0.00122211	0.00150196	0.00168727	0.00146229	0.00163645	0.00168829	0.00160475	0.00127645	0.0015505	0.00164316
pgi	20.6024	20.4915	20.036	20.6143	20.4245	20.3094	19.7514	19.6797	19.1841	1.59198e+06	1.47419e+06	1.07506e+06	1.60513e+06	1.40725e+06	1.29943e+06	882587	839796	595666										7.14851e-06	7.42833e-06	5.74537e-06	5.50459e-06	5.65069e-06	4.55483e-06	4.03542e-06	4.04336e-06	2.82933e-06	0.000714851	0.000742833	0.000574537	0.000550459	0.000565069	0.000455483	0.000403542	0.000404336	0.000282933	0.000677407	0.00052367	0.000363604
zwf2	19.4482	20.0345	19.4969	16.7006	18.5379	19.5653	19.5662	16.64	19.5234	715285	1.07393e+06	739845	106507	380590	775811	776290	102125	753592										3.21187e-06	5.41144e-06	3.95391e-06	3.65253e-07	1.52822e-06	2.71941e-06	3.54941e-06	4.91699e-07	3.57945e-06	0.000321187	0.000541144	0.000395391	3.65253e-05	0.000152822	0.000271941	0.000354941	4.91699e-05	0.000357945	0.000419241	0.000153763	0.000254019
frcB	18.6906	21.3154	21.5609	19.6858	20.8767	18.1281	20.6639	18.5171	19.2811	423099	2.60965e+06	3.09373e+06	843361	1.92538e+06	286475	1.66127e+06	375151	637068										1.89986e-06	1.31498e-05	1.65336e-05	2.8922e-06	7.73118e-06	1.00417e-06	7.59579e-06	1.80624e-06	3.02598e-06	0.000189986	0.00131498	0.00165336	0.00028922	0.000773118	0.000100417	0.000759579	0.000180624	0.000302598	0.00105278	0.000387585	0.000414267
frcC	16.6775	18.1572	18.7375	20.3445	20.1584	20.0502	16.7562	18.8156	18.1381	104819	292324	437057	1.33142e+06	1.17029e+06	1.08573e+06	110692	461395	288484										4.70672e-07	1.473e-06	2.33574e-06	4.56593e-06	4.69917e-06	3.80576e-06	5.06113e-07	2.22147e-06	1.37026e-06	4.70672e-05	0.0001473	0.000233574	0.000456593	0.000469917	0.000380576	5.06113e-05	0.000222147	0.000137026	0.000142647	0.000435695	0.000136595
frcA	19.0826	18.6376	18.4872	20.6183	19.8722	20.0654	18.581	18.4018	19.4747	555199	407822	367455	1.60962e+06	959695	1.09718e+06	392151	346323	728577										2.49303e-06	2.05498e-06	1.96377e-06	5.51999e-06	3.85356e-06	3.84591e-06	1.79302e-06	1.66744e-06	3.46064e-06	0.000249303	0.000205498	0.000196377	0.000551999	0.000385356	0.000384591	0.000179302	0.000166744	0.000346064	0.000217059	0.000440648	0.000230703
cmk	22.3471	22.3397	22.4795	22.0441	22.3028	22.1217	22.0271	22.0435	22.038	5.33522e+06	5.30793e+06	5.84799e+06	4.32442e+06	5.17388e+06	4.56339e+06	4.27376e+06	4.32261e+06	4.30617e+06										2.39569e-05	2.67463e-05	3.12531e-05	1.48301e-05	2.07752e-05	1.59958e-05	1.95408e-05	2.0812e-05	2.04537e-05	0.00239569	0.00267463	0.00312531	0.00148301	0.00207752	0.00159958	0.00195408	0.0020812	0.00204537	0.00273188	0.00172004	0.00202688
recX	19.4428	19.4703	19.8352	21.032	21.3646	20.9682	20.1127	20.2266	20.383	712645	726333	935380	2.14421e+06	2.70011e+06	2.05145e+06	1.13374e+06	1.22687e+06	1.3674e+06										3.20002e-06	3.65994e-06	4.9989e-06	7.35332e-06	1.0842e-05	7.19086e-06	5.18377e-06	5.907e-06	6.49494e-06	0.000320002	0.000365994	0.00049989	0.000735332	0.0010842	0.000719086	0.000518377	0.0005907	0.000649494	0.000395295	0.000846207	0.00058619
H16_B1494	16.7902	17.0116	17.6136	16.3109	16.4156	16.0453	18.8695	17.9119	16.9708	113334	132130	200548	81294	87412.7	67628.5	478955	246614	128446										5.08908e-07	6.65793e-07	1.07178e-06	2.78788e-07	3.50997e-07	2.37055e-07	2.18991e-06	1.18737e-06	6.10098e-07	5.08908e-05	6.65793e-05	0.000107178	2.78788e-05	3.50997e-05	2.37055e-05	0.000218991	0.000118737	6.10098e-05	7.48826e-05	2.88947e-05	0.000132913
H16_B1492	26.3924	26.098	25.889	24.473	24.1942	24.4641	25.4189	25.0461	25.1965	8.80827e+07	7.18281e+07	6.21399e+07	2.32871e+07	1.91949e+07	2.31435e+07	4.48584e+07	3.46435e+07	3.84494e+07										0.000395521	0.000361936	0.000332091	7.98605e-05	7.7075e-05	8.11238e-05	0.000205104	0.000166798	0.000182629	0.0395521	0.0361936	0.0332091	0.00798605	0.0077075	0.00811238	0.0205104	0.0166798	0.0182629	0.0363183	0.00793531	0.0184844
H16_B1491	17.965	17.8736	17.9565	15.6137	12.1259	14.6799	15.9971	15.3632	16.1564	255859	240156	254359	50139.4	4469.42	26246.9	65405.5	42149.9	73041.5										1.14889e-06	1.21013e-06	1.35935e-06	1.71947e-07	1.79465e-08	9.2002e-08	2.99051e-07	2.02939e-07	3.46937e-07	0.000114889	0.000121013	0.000135935	1.71947e-05	1.79465e-06	9.2002e-06	2.99051e-05	2.02939e-05	3.46937e-05	0.000123946	9.39653e-06	2.82975e-05
H16_B1489	20.0864	19.7522	19.7897	20.2302	19.8536	20.1525	21.1029	20.4545	20.1329	1.11332e+06	883072	906354	1.22999e+06	947376	1.1655e+06	2.25221e+06	1.43686e+06	1.14976e+06										4.99919e-06	4.44973e-06	4.84378e-06	4.21811e-06	3.80409e-06	4.08536e-06	1.02977e-05	6.91801e-06	5.46117e-06	0.000499919	0.000444973	0.000484378	0.000421811	0.000380409	0.000408536	0.00102977	0.000691801	0.000546117	0.000476423	0.000403585	0.000755897
H16_B1486	20.1859	20.1015	20.0099	21.2385	20.3939	20.7461	19.8095	20.014	19.2957	1.19276e+06	1.12498e+06	1.05581e+06	2.47407e+06	1.37772e+06	1.75876e+06	918878	1.05879e+06	643575										5.35589e-06	5.66871e-06	5.6425e-06	8.48454e-06	5.53211e-06	6.16489e-06	4.20136e-06	5.09775e-06	3.05689e-06	0.000535589	0.000566871	0.00056425	0.000848454	0.000553211	0.000616489	0.000420136	0.000509775	0.000305689	0.00055557	0.000672718	0.000411866
H16_B1474	19.4702	18.9893	19.5727	20.1168	19.8682	20.5834	21.0249	20.7156	21.0717	726287	520404	779750	1.13698e+06	956994	1.57114e+06	2.1337e+06	1.72199e+06	2.20396e+06										3.26127e-06	2.62228e-06	4.16717e-06	3.89913e-06	3.84271e-06	5.50723e-06	9.75587e-06	8.29085e-06	1.04685e-05	0.000326127	0.000262228	0.000416717	0.000389913	0.000384271	0.000550723	0.000975587	0.000829085	0.00104685	0.000335024	0.000441636	0.000950507
moeA3	19.9685	20.8065	20.643	23.3505	23.1326	23.3121	23.1166	22.9936	23.2466	1.02596e+06	1.8339e+06	1.63741e+06	1.06958e+07	9.19588e+06	1.04146e+07	9.09496e+06	8.35131e+06	9.95226e+06										4.60689e-06	9.24091e-06	8.7507e-06	3.668e-05	3.69252e-05	3.65059e-05	4.15846e-05	4.0209e-05	4.72718e-05	0.000460689	0.000924091	0.00087507	0.003668	0.00369252	0.00365059	0.00415846	0.0040209	0.00472718	0.000753283	0.00367037	0.00430218
moaA	19.5535	18.3327	18.8781	20.7946	20.6845	20.6582	20.593	20.8759	20.3356	769446	330137	481820	1.81882e+06	1.68519e+06	1.65482e+06	1.58161e+06	1.92424e+06	1.32321e+06										3.45507e-06	1.66353e-06	2.57496e-06	6.23743e-06	6.76673e-06	5.80055e-06	7.23153e-06	9.2646e-06	6.28505e-06	0.000345507	0.000166353	0.000257496	0.000623743	0.000676673	0.000580055	0.000723153	0.00092646	0.000628505	0.000256452	0.000626824	0.000759373
H16_B1465	24.1804	24.2474	24.1499	26.1714	25.9043	26.1301	25.8954	25.854	25.929	1.90125e+07	1.99157e+07	1.86136e+07	7.55753e+07	6.28019e+07	7.34396e+07	6.24164e+07	6.06516e+07	6.38859e+07										8.53725e-05	0.000100354	9.94754e-05	0.000259176	0.000252175	0.000257424	0.000285384	0.000292018	0.000303449	0.00853725	0.0100354	0.00994754	0.0259176	0.0252175	0.0257424	0.0285384	0.0292018	0.0303449	0.00950672	0.0256258	0.0293617
H16_B1463	19.7084	20.1749	19.6656	22.1646	21.6241	22.0701	21.9483	21.7333	21.896	856688	1.1837e+06	831666	4.70107e+06	3.2323e+06	4.40314e+06	4.04665e+06	3.48636e+06	3.90246e+06										3.84682e-06	5.96455e-06	4.44463e-06	1.61218e-05	1.2979e-05	1.54341e-05	1.85024e-05	1.67857e-05	1.85361e-05	0.000384682	0.000596455	0.000444463	0.00161218	0.0012979	0.00154341	0.00185024	0.00167857	0.00185361	0.0004752	0.0014845	0.00179414
cydA2	18.4866	18.8826	19.8207	20.6332	20.5966	20.1996	20.06	21.348	21.0871	367294	483328	926035	1.62639e+06	1.58557e+06	1.20416e+06	1.09308e+06	2.66921e+06	2.22763e+06										1.64927e-06	2.43545e-06	4.94896e-06	5.5775e-06	6.36672e-06	4.22089e-06	4.99785e-06	1.28514e-05	1.05809e-05	0.000164927	0.000243545	0.000494896	0.00055775	0.000636672	0.000422089	0.000499785	0.00128514	0.00105809	0.000301123	0.000538837	0.000947673
H16_B1460	25.274	24.9532	24.5571	26.804	26.1961	26.7873	26.2621	25.9834	26.088	4.05735e+07	3.24832e+07	2.46848e+07	1.17169e+08	7.68819e+07	1.15823e+08	8.04784e+07	6.63418e+07	7.13318e+07										0.000182188	0.00016368	0.000131922	0.000401819	0.000308712	0.000405988	0.000367969	0.000319415	0.000338816	0.0182188	0.016368	0.0131922	0.0401819	0.0308712	0.0405988	0.0367969	0.0319415	0.0338816	0.0159264	0.0372173	0.0342067
H16_B1459	24.7761	24.5775	24.4018	26.4792	26.1758	26.5602	26.1755	26.2074	26.2095	2.87312e+07	2.50354e+07	2.21652e+07	9.35454e+07	7.58043e+07	9.8951e+07	7.57914e+07	7.74823e+07	7.75945e+07										0.000129013	0.000126152	0.000118456	0.000320803	0.000304384	0.000346849	0.000346538	0.000373053	0.000368562	0.0129013	0.0126152	0.0118456	0.0320803	0.0304384	0.0346849	0.0346538	0.0373053	0.0368562	0.012454	0.0324012	0.0362718
H16_B1458	22.9102	22.986	22.7579	25.0613	25.0178	25.0284	24.6856	24.8422	24.8589	7.8826e+06	8.3078e+06	7.09248e+06	3.50104e+07	3.39709e+07	3.42218e+07	2.69846e+07	3.0077e+07	3.04288e+07										3.53955e-05	4.18624e-05	3.79039e-05	0.000120064	0.000136407	0.000119956	0.000123381	0.000144812	0.000144532	0.00353955	0.00418624	0.00379039	0.0120064	0.0136407	0.0119956	0.0123381	0.0144812	0.0144532	0.00383873	0.0125476	0.0137575
H16_B1457	22.1575	22.258	22.4715	19.17	19.4899	18.7956	19.3786	19.4168	18.9294	4.67813e+06	5.01555e+06	5.81576e+06	589834	736294	455040	681593	699929	499257										2.10064e-05	2.5273e-05	3.10808e-05	2.02277e-06	2.95651e-06	1.59503e-06	3.11643e-06	3.36994e-06	2.3714e-06	0.00210064	0.0025273	0.00310808	0.000202277	0.000295651	0.000159503	0.000311643	0.000336994	0.00023714	0.00257867	0.000219144	0.000295259
H16_A2637	25.3848	25.3963	25.5051	24.7618	24.7847	24.851	25.5439	25.7431	25.7122	4.3811e+07	4.4162e+07	4.76221e+07	2.84467e+07	2.89034e+07	3.02629e+07	4.89207e+07	5.61616e+07	5.49704e+07										0.000196726	0.000222529	0.000254504	9.75545e-05	0.000116059	0.000106079	0.000223679	0.000270401	0.000261101	0.0196726	0.0222529	0.0254504	0.00975545	0.0116059	0.0106079	0.0223679	0.0270401	0.0261101	0.0224586	0.0106564	0.0251727
citE1	24.8438	24.5441	24.4514	24.3527	24.2534	24.4393	24.376	24.277	24.2385	3.01108e+07	2.44633e+07	2.29413e+07	2.1423e+07	1.9998e+07	2.27492e+07	2.17729e+07	2.0329e+07	1.97925e+07										0.000135207	0.000123269	0.000122604	7.34675e-05	8.03001e-05	7.97416e-05	9.95517e-05	9.78776e-05	9.40117e-05	0.0135207	0.0123269	0.0122604	0.00734675	0.00803001	0.00797416	0.00995517	0.00978776	0.00940117	0.0127027	0.00778364	0.0097147
mdh	30.5162	30.3041	30.1515	30.2753	30.0376	30.1801	30.0255	29.8892	29.9571	1.53567e+09	1.32566e+09	1.19267e+09	1.2995e+09	1.10206e+09	1.2165e+09	1.09289e+09	9.94349e+08	1.0423e+09										0.00689566	0.00667991	0.00637389	0.00445649	0.00442523	0.00426413	0.00499698	0.00478748	0.00495075	0.689566	0.667991	0.637389	0.445649	0.442523	0.426413	0.499698	0.478748	0.495075	0.664982	0.438195	0.491174
H16_A2633	25.1322	24.9481	24.4883	24.3638	24.2226	24.5411	24.5701	24.2536	24.3774	3.67741e+07	3.23683e+07	2.3535e+07	2.15889e+07	1.95758e+07	2.44127e+07	2.49074e+07	2.0001e+07	2.17937e+07										0.000165128	0.000163101	0.000125777	7.40365e-05	7.86046e-05	8.55728e-05	0.000113883	9.62985e-05	0.000103517	0.0165128	0.0163101	0.0125777	0.00740365	0.00786046	0.00855728	0.0113883	0.00962985	0.0103517	0.0151335	0.00794047	0.0104566
sdhC	26.5785	26.5813	26.507	26.0887	26.0295	26.0171	25.7773	25.687	25.5762	1.00216e+08	1.00407e+08	9.5366e+07	7.13659e+07	6.84953e+07	6.79092e+07	5.751e+07	5.40214e+07	5.00278e+07										0.000450002	0.000505941	0.000509659	0.000244741	0.000275036	0.000238039	0.000262951	0.000260096	0.000237625	0.0450002	0.0505941	0.0509659	0.0244741	0.0275036	0.0238039	0.0262951	0.0260096	0.0237625	0.0488534	0.0252605	0.0253557
sdhA	29.3627	29.3807	29.2833	28.9692	28.798	28.7352	28.5939	28.5328	28.5179	6.90323e+08	6.98993e+08	6.53348e+08	5.2554e+08	4.66726e+08	4.46847e+08	4.05152e+08	3.88357e+08	3.84376e+08										0.00309978	0.00352218	0.00349165	0.00180228	0.00187409	0.00156631	0.00185246	0.00186982	0.00182573	0.309978	0.352218	0.349165	0.180228	0.187409	0.156631	0.185246	0.186982	0.182573	0.33712	0.174756	0.184934
sdhB	27.9243	27.742	27.5221	27.3543	26.9216	27.3613	27.1526	26.9369	26.9044	2.54719e+08	2.24482e+08	1.92741e+08	1.71577e+08	1.27119e+08	1.72419e+08	1.4919e+08	1.28477e+08	1.25616e+08										0.00114377	0.00113115	0.00103005	0.000588402	0.000510433	0.000604374	0.000682138	0.000618578	0.000596656	0.114377	0.113115	0.103005	0.0588402	0.0510433	0.0604374	0.0682138	0.0618578	0.0596656	0.110166	0.0567736	0.0632457
H16_A2628	24.3605	24.1634	23.7763	22.5946	22.0563	22.1327	23.0599	22.9138	22.9291	2.15399e+07	1.87889e+07	1.43674e+07	6.33375e+06	4.36129e+06	4.59847e+06	8.74419e+06	7.90201e+06	7.98659e+06										9.67211e-05	9.46757e-05	7.67831e-05	2.17208e-05	1.75123e-05	1.61188e-05	3.99808e-05	3.80457e-05	3.79352e-05	0.00967211	0.00946757	0.00767831	0.00217208	0.00175123	0.00161188	0.00399808	0.00380457	0.00379352	0.00893933	0.00184507	0.00386539
cisY	29.9423	29.9017	29.958	29.2713	29.2154	29.2313	29.3891	29.4058	29.3743	1.03161e+09	1.00304e+09	1.04293e+09	6.47925e+08	6.23305e+08	6.30227e+08	7.03067e+08	7.11276e+08	6.95908e+08										0.00463229	0.00505423	0.00557366	0.00222198	0.00250282	0.0022091	0.00321461	0.00342457	0.00330546	0.463229	0.505423	0.557366	0.222198	0.250282	0.22091	0.321461	0.342457	0.330546	0.508673	0.23113	0.331488
livK1	26.8619	27.2125	27.4591	26.1586	26.5515	26.0737	27.6227	27.9862	27.8466	1.2197e+08	1.55518e+08	1.84513e+08	7.49077e+07	9.8352e+07	7.06255e+07	2.06666e+08	2.65886e+08	2.41356e+08										0.000547685	0.000783641	0.00098608	0.000256887	0.000394923	0.00024756	0.000944934	0.00128016	0.00114641	0.0547685	0.0783641	0.098608	0.0256887	0.0394923	0.024756	0.0944934	0.128016	0.114641	0.0772469	0.029979	0.112383
livM1	25.0722	24.8363	24.858	24.9094	24.8155	25.0098	24.8744	24.7977	24.7111	3.52757e+07	2.99545e+07	3.04085e+07	3.1512e+07	2.9526e+07	3.37831e+07	3.0757e+07	2.91645e+07	2.74649e+07										0.0001584	0.000150939	0.00016251	0.000108067	0.000118559	0.000118418	0.000140629	0.000140418	0.000130454	0.01584	0.0150939	0.016251	0.0108067	0.0118559	0.0118418	0.0140629	0.0140418	0.0130454	0.0157283	0.0115015	0.0137167
livG1	24.7797	25.0621	25.0974	25.2374	25.3826	24.6457	24.8981	25.0497	25.0233	2.88035e+07	3.50304e+07	3.58978e+07	3.95567e+07	4.37436e+07	2.62474e+07	3.12654e+07	3.47304e+07	3.41014e+07										0.000129337	0.000176516	0.000191847	0.000135655	0.000175648	9.20037e-05	0.000142954	0.000167216	0.000161977	0.0129337	0.0176516	0.0191847	0.0135655	0.0175648	0.00920037	0.0142954	0.0167216	0.0161977	0.01659	0.0134436	0.0157382
livF1	25.7763	25.8489	25.7942	25.831	25.5983	25.7144	25.6155	25.6964	25.6633	5.74696e+07	6.04353e+07	5.81877e+07	5.96904e+07	5.07989e+07	5.50562e+07	5.14088e+07	5.43725e+07	5.31404e+07										0.000258058	0.000304529	0.000310969	0.000204701	0.000203978	0.000192986	0.000235055	0.000261786	0.000252409	0.0258058	0.0304529	0.0310969	0.0204701	0.0203978	0.0192986	0.0235055	0.0261786	0.0252409	0.0291185	0.0200555	0.024975
leuC3	27.1639	27.1564	27.1521	26.8565	26.8517	26.8486	26.9402	27.0526	26.8549	1.50369e+08	1.49586e+08	1.4914e+08	1.21514e+08	1.21108e+08	1.2085e+08	1.28771e+08	1.39203e+08	1.21378e+08										0.000675207	0.000753752	0.000797041	0.000416717	0.000486297	0.00042361	0.000588775	0.000670221	0.000576529	0.0675207	0.0753752	0.0797041	0.0416717	0.0486297	0.042361	0.0588775	0.0670221	0.0576529	0.0742	0.0442208	0.0611842
leuD	25.3123	25.5631	25.6408	25.1894	25.3697	25.1745	25.349	25.5727	25.3737	4.16633e+07	4.95749e+07	5.23172e+07	3.8262e+07	4.33548e+07	3.78687e+07	4.27389e+07	4.99042e+07	4.34745e+07										0.000187082	0.000249804	0.000279596	0.000131215	0.000174087	0.000132739	0.000195414	0.000240273	0.000206497	0.0187082	0.0249804	0.0279596	0.0131215	0.0174087	0.0132739	0.0195414	0.0240273	0.0206497	0.0238827	0.0146014	0.0214061
leuB3	27.3142	27.1052	27.1033	26.3795	26.5961	27.0224	27.0418	26.9651	26.9348	1.66872e+08	1.44371e+08	1.44176e+08	8.73013e+07	1.01445e+08	1.36316e+08	1.3816e+08	1.31006e+08	1.28286e+08										0.000749311	0.000727472	0.000770513	0.000299389	0.000407342	0.000477821	0.000631704	0.000630753	0.00060934	0.0749311	0.0727472	0.0770513	0.0299389	0.0407342	0.0477821	0.0631704	0.0630753	0.060934	0.0749099	0.0394851	0.0623932
asd	26.3997	26.4886	26.6322	26.1467	26.3105	26.3878	26.2015	26.4192	26.3741	8.85296e+07	9.4162e+07	1.04016e+08	7.42902e+07	8.32251e+07	8.7807e+07	7.71655e+07	8.9736e+07	8.69727e+07										0.000397527	0.000474475	0.000555886	0.000254769	0.000334182	0.000307786	0.000352822	0.000432051	0.000413108	0.0397527	0.0474475	0.0555886	0.0254769	0.0334182	0.0307786	0.0352822	0.0432051	0.0413108	0.0475963	0.0298912	0.0399327
fimV	28.2489	28.0231	27.7952	28.4434	28.0848	28.485	28.1387	28.0254	28.0753	3.18982e+08	2.72768e+08	2.32912e+08	3.65025e+08	2.8468e+08	3.75694e+08	2.95531e+08	2.73211e+08	2.82812e+08										0.00143234	0.00137446	0.00124474	0.00125181	0.0011431	0.0013169	0.00135125	0.00131542	0.00134331	0.143234	0.137446	0.124474	0.125181	0.11431	0.13169	0.135125	0.131542	0.134331	0.135051	0.123727	0.133666
truA	16.4586	17.3888	18.4774	16.1682	17.705	17.4401	18.2523	18.3684	18.5813	90062.1	171607	364969	73642.3	213670	177826	312248	338408	392232										4.04409e-07	8.64716e-07	1.95048e-06	2.52548e-07	8.5797e-07	6.23326e-07	1.42768e-06	1.62933e-06	1.86305e-06	4.04409e-05	8.64716e-05	0.000195048	2.52548e-05	8.5797e-05	6.23326e-05	0.000142768	0.000162933	0.000186305	0.00010732	5.77948e-05	0.000164002
trpF	22.9297	23.1036	22.8846	23.2783	22.7876	22.9793	22.9101	22.8556	22.862	7.98986e+06	9.01327e+06	7.74365e+06	1.01732e+07	7.24041e+06	8.26929e+06	7.88189e+06	7.58971e+06	7.62349e+06										3.58772e-05	4.54172e-05	4.13839e-05	3.48878e-05	2.90732e-05	2.8986e-05	3.60381e-05	3.65421e-05	3.62105e-05	0.00358772	0.00454172	0.00413839	0.00348878	0.00290732	0.0028986	0.00360381	0.00365421	0.00362105	0.00408927	0.00309823	0.00362636
trpB	26.7318	26.7117	26.5803	26.0423	25.7104	25.8804	25.6782	25.651	25.6531	1.11447e+08	1.09906e+08	1.00337e+08	6.91038e+07	5.49026e+07	6.17711e+07	5.36919e+07	5.26889e+07	5.2767e+07										0.000500433	0.00055381	0.000536227	0.000236983	0.000220456	0.000216523	0.000245494	0.00025368	0.000250636	0.0500433	0.055381	0.0536227	0.0236983	0.0220456	0.0216523	0.0245494	0.025368	0.0250636	0.0530157	0.0224654	0.0249937
H16_A2613	22.8986	22.4321	22.6793	19.8361	20.1697	19.1916	19.8766	20.7411	21.5142	7.81952e+06	5.65883e+06	6.71645e+06	935949	1.1795e+06	598751	962632	1.75264e+06	2.99514e+06										3.51123e-05	2.85144e-05	3.58944e-05	3.20973e-06	4.73617e-06	2.09878e-06	4.40141e-06	8.4384e-06	1.42265e-05	0.00351123	0.00285144	0.00358944	0.000320973	0.000473617	0.000209878	0.000440141	0.00084384	0.00142265	0.00331737	0.000334822	0.00090221
accD	26.5015	26.3638	26.3781	26.0403	26.1898	26.3075	26.1867	26.3018	26.2591	9.50062e+07	8.63563e+07	8.72192e+07	6.90078e+07	7.6545e+07	8.30528e+07	7.63789e+07	8.2721e+07	8.03114e+07										0.00042661	0.000435143	0.00046612	0.000236654	0.000307359	0.000291121	0.000349225	0.000398276	0.000381468	0.042661	0.0435143	0.046612	0.0236654	0.0307359	0.0291121	0.0349225	0.0398276	0.0381468	0.0442624	0.0278378	0.0376323
folC	23.0479	22.6365	22.4169	20.9062	21.7997	22.1081	22.3485	22.4585	22.414	8.67194e+06	6.52047e+06	5.59948e+06	1.96519e+06	3.65047e+06	4.52065e+06	5.34043e+06	5.76339e+06	5.58844e+06										3.89399e-05	3.28562e-05	2.9925e-05	6.73939e-06	1.46581e-05	1.5846e-05	2.44179e-05	2.77489e-05	2.65443e-05	0.00389399	0.00328562	0.0029925	0.000673939	0.00146581	0.0015846	0.00244179	0.00277489	0.00265443	0.0033907	0.00124145	0.0026237
H16_A2609	25.41	25.2441	24.8188	25.353	25.0054	25.2063	25.0033	24.6981	24.9096	4.45838e+07	3.97396e+07	2.95945e+07	4.28577e+07	3.36804e+07	3.87134e+07	3.36304e+07	2.72184e+07	3.15161e+07										0.000200196	0.000200245	0.00015816	0.000146975	0.00013524	0.0001357	0.000153767	0.000131048	0.000149697	0.0200196	0.0200245	0.015816	0.0146975	0.013524	0.01357	0.0153767	0.0131048	0.0149697	0.01862	0.0139305	0.0144837
purF	27.3879	27.1512	27.1975	27.2541	27.1984	27.4217	27.1683	27.1782	27.2184	1.75616e+08	1.4905e+08	1.53905e+08	1.60062e+08	1.54008e+08	1.7978e+08	1.50829e+08	1.51868e+08	1.56154e+08										0.000788577	0.000751049	0.000822506	0.000548912	0.000618402	0.000630174	0.000689632	0.000731196	0.000741707	0.0788577	0.0751049	0.0822506	0.0548912	0.0618402	0.0630174	0.0689632	0.0731196	0.0741707	0.0787377	0.0599163	0.0720845
metB	26.9215	26.5305	26.3859	26.5335	26.302	26.7424	27.0067	26.7798	26.8572	1.27112e+08	9.69367e+07	8.76871e+07	9.71381e+07	8.27375e+07	1.1227e+08	1.34838e+08	1.15216e+08	1.21571e+08										0.000570773	0.000488457	0.000468621	0.000333123	0.000332224	0.000393533	0.000616515	0.00055473	0.000577444	0.0570773	0.0488457	0.0468621	0.0333123	0.0332224	0.0393533	0.0616515	0.055473	0.0577444	0.0509284	0.035296	0.0582896
H16_A2603	22.9745	22.8911	22.5038	23.4566	23.0732	23.2516	22.8559	22.5735	22.6373	8.24172e+06	7.77874e+06	5.94711e+06	1.15114e+07	8.82492e+06	9.98718e+06	7.59101e+06	6.24167e+06	6.52368e+06										3.70081e-05	3.91965e-05	3.17828e-05	3.9477e-05	3.54356e-05	3.50076e-05	3.47081e-05	3.00517e-05	3.09865e-05	0.00370081	0.00391965	0.00317828	0.0039477	0.00354356	0.00350076	0.00347081	0.00300517	0.00309865	0.00359958	0.00366401	0.00319154
H16_A2602	17.9128	17.9424	17.6511	18.5295	19.5334	17.5653	19.6	19.1331	19.859	246772	251884	205825	378383	758810	193951	794695	574960	950938										1.10809e-06	1.26923e-06	1.09998e-06	1.29762e-06	3.04693e-06	6.79848e-07	3.63356e-06	2.76825e-06	4.51682e-06	0.000110809	0.000126923	0.000109998	0.000129762	0.000304693	6.79848e-05	0.000363356	0.000276825	0.000451682	0.00011591	0.00016748	0.000363954
kdpD1	21.2587	21.1292	20.59	21.1727	21.436	21.8699	20.7776	20.9481	21.2574	2.50909e+06	2.29367e+06	1.57832e+06	2.36385e+06	2.83711e+06	3.83258e+06	1.79754e+06	2.02303e+06	2.50686e+06										1.12666e-05	1.15576e-05	8.43494e-06	8.10656e-06	1.13921e-05	1.34342e-05	8.21883e-06	9.74026e-06	1.19072e-05	0.00112666	0.00115576	0.000843494	0.000810656	0.00113921	0.00134342	0.000821883	0.000974026	0.00119072	0.00104197	0.00109776	0.000995543
ppsA	29.842	29.6286	29.5329	30.0999	29.8032	30.0699	29.7922	29.7077	29.7447	9.62351e+08	8.30063e+08	7.76754e+08	1.15075e+09	9.36807e+08	1.12702e+09	9.29731e+08	8.76816e+08	8.99575e+08										0.00432128	0.00418263	0.00415116	0.00394635	0.00376166	0.0039505	0.00425098	0.00422159	0.00427285	0.432128	0.418263	0.415116	0.394635	0.376166	0.39505	0.425098	0.422159	0.427285	0.421836	0.388617	0.424848
pdhL	27.2933	27.002	26.9653	27.0816	26.8505	27.1507	26.8768	26.7553	26.84	1.64471e+08	1.34401e+08	1.31031e+08	1.42023e+08	1.2101e+08	1.48995e+08	1.23228e+08	1.1328e+08	1.20127e+08										0.00073853	0.000677237	0.000700263	0.000487052	0.000485902	0.000522265	0.000563432	0.000545407	0.000570584	0.073853	0.0677237	0.0700263	0.0487052	0.0485902	0.0522265	0.0563432	0.0545407	0.0570584	0.0705343	0.0498406	0.0559808
tnpA	18.8821	19.4435	18.2302	17.0418	16.923	16.0377	16.8624	16.0231	16.0137	483134	712972	307503	134929	124257	67270.7	119151	66592.7	66160.7										2.16943e-06	3.59261e-06	1.64337e-06	4.62724e-07	4.98944e-07	2.35801e-07	5.44789e-07	3.20623e-07	3.14254e-07	0.000216943	0.000359261	0.000164337	4.62724e-05	4.98944e-05	2.35801e-05	5.44789e-05	3.20623e-05	3.14254e-05	0.000246847	3.99156e-05	3.93222e-05
pdhA	27.4512	27.3155	27.2087	27.4031	27.1168	27.2847	27.0097	26.8882	26.9291	1.83501e+08	1.67021e+08	1.55106e+08	1.77487e+08	1.45535e+08	1.63495e+08	1.35125e+08	1.24209e+08	1.27785e+08										0.00082398	0.000841604	0.000828925	0.00060867	0.000584382	0.000573092	0.000617829	0.000598029	0.00060696	0.082398	0.0841604	0.0828925	0.060867	0.0584382	0.0573092	0.0617829	0.0598029	0.060696	0.0831503	0.0588715	0.0607606
pdhB	25.4321	25.186	25.3394	25.3435	25.2868	25.4429	25.0442	25.1292	25.1834	4.52712e+07	3.81728e+07	4.24529e+07	4.25735e+07	4.09344e+07	4.56118e+07	3.45976e+07	3.66991e+07	3.81022e+07										0.000203283	0.00019235	0.000226878	0.000146001	0.000164368	0.000159881	0.000158189	0.000176695	0.00018098	0.0203283	0.019235	0.0226878	0.0146001	0.0164368	0.0159881	0.0158189	0.0176695	0.018098	0.0207504	0.015675	0.0171955
acsA	26.505	26.3488	26.3357	27.4026	27.3407	27.2707	26.9849	26.9283	26.881	9.52352e+07	8.54627e+07	8.46911e+07	1.77422e+08	1.69966e+08	1.61915e+08	1.32822e+08	1.27714e+08	1.23591e+08										0.000427638	0.00043064	0.00045261	0.000608447	0.000682483	0.000567552	0.000607299	0.000614902	0.00058704	0.0427638	0.043064	0.045261	0.0608447	0.0682483	0.0567552	0.0607299	0.0614902	0.058704	0.0436963	0.0619494	0.060308
PHG082	20.0309	20.4465	19.7492	20.1681	20.1592	20.1032	20.0057	19.8923	19.9767	1.07126e+06	1.42893e+06	881238	1.17815e+06	1.17095e+06	1.12633e+06	1.05272e+06	973123	1.03179e+06										4.81032e-06	7.20029e-06	4.70955e-06	4.04033e-06	4.70182e-06	3.94806e-06	4.81332e-06	4.68529e-06	4.90084e-06	0.000481032	0.000720029	0.000470955	0.000404033	0.000470182	0.000394806	0.000481332	0.000468529	0.000490084	0.000557339	0.000423007	0.000479982
PHG028	29.4418	29.2842	29.2706	28.6977	28.5992	28.7785	28.4963	28.5632	28.5833	7.29224e+08	6.5377e+08	6.47631e+08	4.35382e+08	4.06654e+08	4.60462e+08	3.78642e+08	3.9663e+08	4.02197e+08										0.00327446	0.0032943	0.0034611	0.00149309	0.00163288	0.00161404	0.00173125	0.00190965	0.00191038	0.327446	0.32943	0.34611	0.149309	0.163288	0.161404	0.173125	0.190965	0.191038	0.334329	0.158	0.185043
PHG027	29.4177	29.356	29.243	29.4725	29.3392	29.3167	28.9647	28.9136	28.928	7.17154e+08	6.87145e+08	6.35374e+08	7.44939e+08	6.79151e+08	6.68655e+08	5.23878e+08	5.05675e+08	5.1074e+08										0.00322026	0.00346247	0.00339559	0.00255468	0.00272706	0.0023438	0.00239531	0.00243467	0.00242594	0.322026	0.346247	0.339559	0.255468	0.272706	0.23438	0.239531	0.243467	0.242594	0.335944	0.254185	0.241864
aceK	21.8885	21.6058	21.3024	21.9427	22.0527	22.2886	21.9041	21.8279	21.9504	3.8824e+06	3.19154e+06	2.58612e+06	4.03094e+06	4.35022e+06	5.12317e+06	3.92452e+06	3.72271e+06	4.05246e+06										1.74333e-05	1.6082e-05	1.38209e-05	1.38236e-05	1.74679e-05	1.7958e-05	1.7944e-05	1.79237e-05	1.92486e-05	0.00174333	0.0016082	0.00138209	0.00138236	0.00174679	0.0017958	0.0017944	0.00179237	0.00192486	0.00157787	0.00164165	0.00183721
hbdH1	28.7074	28.3882	28.0772	28.8935	28.3975	28.7371	28.8461	28.5712	28.6695	4.38321e+08	3.51324e+08	2.83193e+08	4.98649e+08	3.53582e+08	4.47436e+08	4.82554e+08	3.98817e+08	4.26953e+08										0.00196821	0.00177029	0.00151345	0.00171006	0.00141977	0.00156838	0.00220637	0.00192018	0.00202796	0.196821	0.177029	0.151345	0.171006	0.141977	0.156838	0.220637	0.192018	0.202796	0.175065	0.156607	0.20515
panD	28.9506	28.6014	28.4401	28.7434	28.3205	28.7365	28.6617	28.4095	28.49	5.18803e+08	4.07269e+08	3.64189e+08	4.49406e+08	3.35209e+08	4.4724e+08	4.24639e+08	3.56543e+08	3.76996e+08										0.0023296	0.0020522	0.00194631	0.00154118	0.001346	0.00156769	0.00194156	0.00171664	0.00179068	0.23296	0.20522	0.194631	0.154118	0.1346	0.156769	0.194156	0.171664	0.179068	0.210937	0.148496	0.181629
PHG222	19.5482	19.4989	19.5231	18.644	18.9152	19.3747	19.7058	19.2882	19.4724	766670	740890	753406	409634	494367	679799	855135	640226	727382										3.4426e-06	3.73329e-06	4.02638e-06	1.40479e-06	1.98508e-06	2.38287e-06	3.9099e-06	3.08249e-06	3.45496e-06	0.00034426	0.000373329	0.000402638	0.000140479	0.000198508	0.000238287	0.00039099	0.000308249	0.000345496	0.000373409	0.000192425	0.000348245
ureE	20.362	20.4523	20.404	20.526	20.3545	19.8516	20.2118	20.3591	20.1507	1.34762e+06	1.43468e+06	1.38742e+06	1.50986e+06	1.34062e+06	946087	1.21438e+06	1.34494e+06	1.16406e+06										6.05128e-06	7.22923e-06	7.41469e-06	5.17788e-06	5.38313e-06	3.31628e-06	5.55247e-06	6.47548e-06	5.52913e-06	0.000605128	0.000722923	0.000741469	0.000517788	0.000538313	0.000331628	0.000555247	0.000647548	0.000552913	0.00068984	0.000462576	0.000585236
napA	18.5839	18.9852	19.1595	19.9097	20.8601	20.0148	20.5773	20.5421	20.2237	392934	518936	585568	984946	1.90337e+06	1.05936e+06	1.56448e+06	1.52682e+06	1.22444e+06										1.76441e-06	2.61488e-06	3.12942e-06	3.37775e-06	7.64277e-06	3.71334e-06	7.15322e-06	7.35118e-06	5.81592e-06	0.000176441	0.000261488	0.000312942	0.000337775	0.000764277	0.000371334	0.000715322	0.000735118	0.000581592	0.00025029	0.000491129	0.000677344
hmp	25.0086	24.545	24.4548	24.5053	24.3684	25.1315	25.6094	25.4523	25.5195	3.37541e+07	2.4478e+07	2.29952e+07	2.38132e+07	2.16581e+07	3.6756e+07	5.1192e+07	4.59095e+07	4.80993e+07										0.000151567	0.000123343	0.000122892	8.16645e-05	8.69658e-05	0.000128839	0.000234064	0.00022104	0.000228465	0.0151567	0.0123343	0.0122892	0.00816645	0.00869658	0.0128839	0.0234064	0.022104	0.0228465	0.01326	0.00991565	0.0227856
H16_A0669	25.0028	24.877	24.9346	25.0606	24.8235	25.0578	24.7837	24.6984	24.7934	3.36197e+07	3.08115e+07	3.20682e+07	3.49947e+07	2.9691e+07	3.49268e+07	2.88825e+07	2.72245e+07	2.90771e+07										0.000150964	0.000155257	0.00017138	0.00012001	0.000119221	0.000122427	0.000132058	0.000131078	0.000138112	0.0150964	0.0155257	0.017138	0.012001	0.0119221	0.0122427	0.0132058	0.0131078	0.0138112	0.01592	0.0120553	0.0133749
acoD	19.3751	19.2773	19.2638	19.974	19.5171	19.7338	20.2852	20.4451	20.5403	679942	635381	629485	1.02986e+06	750274	871926	1.27777e+06	1.42757e+06	1.52494e+06										3.05317e-06	3.20164e-06	3.36412e-06	3.53177e-06	3.01265e-06	3.05632e-06	5.84229e-06	6.87332e-06	7.24322e-06	0.000305317	0.000320164	0.000336412	0.000353177	0.000301265	0.000305632	0.000584229	0.000687332	0.000724322	0.000320631	0.000320025	0.000665294
odhL	29.1687	28.9227	28.8129	29.4044	29.0711	29.346	28.9752	28.7599	28.8196	6.03472e+08	5.08871e+08	4.71586e+08	7.10589e+08	5.64007e+08	6.82394e+08	5.27735e+08	4.54567e+08	4.73757e+08										0.00270979	0.00256416	0.00252027	0.00243688	0.00226471	0.00239196	0.00241294	0.0021886	0.00225028	0.270979	0.256416	0.252027	0.243688	0.226471	0.239196	0.241294	0.21886	0.225028	0.259807	0.236452	0.228394
sucB	28.3481	28.0488	28.1705	28.807	28.7415	28.8903	28.2217	28.2273	28.3031	3.41695e+08	2.77669e+08	3.02109e+08	4.6965e+08	4.48797e+08	4.97557e+08	3.13017e+08	3.14239e+08	3.31191e+08										0.00153432	0.00139915	0.00161454	0.00161061	0.0018021	0.00174406	0.0014312	0.00151296	0.00157311	0.153432	0.139915	0.161454	0.161061	0.18021	0.174406	0.14312	0.151296	0.157311	0.151601	0.171893	0.150576
ssb	15.7747	17.3024	18.2262	18.7604	16.7694	18.3742	17.8649	18.0589	18.1294	56060.1	161641	306643	444074	111711	339763	238707	273074	286742										2.51729e-07	8.14497e-07	1.63878e-06	1.5229e-06	4.48564e-07	1.19096e-06	1.09143e-06	1.31477e-06	1.36199e-06	2.51729e-05	8.14497e-05	0.000163878	0.00015229	4.48564e-05	0.000119096	0.000109143	0.000131477	0.000136199	9.01667e-05	0.000105414	0.000125606
odhA	28.5283	28.4444	28.439	29.1528	28.9238	29.0104	28.4583	28.4019	28.3593	3.87156e+08	3.65261e+08	3.639e+08	5.96843e+08	5.09263e+08	5.40741e+08	3.6882e+08	3.54673e+08	3.4435e+08										0.00173846	0.00184053	0.00194477	0.0020468	0.00204489	0.00189544	0.00168635	0.00170764	0.00163561	0.173846	0.184053	0.194477	0.20468	0.204489	0.189544	0.168635	0.170764	0.163561	0.184125	0.199571	0.167653
phbI	25.6963	25.7057	25.6309	24.6039	24.9195	25.1316	25.0733	25.1737	25.0483	5.43716e+07	5.47239e+07	5.19593e+07	2.54985e+07	3.17337e+07	3.67583e+07	3.53029e+07	3.78467e+07	3.46978e+07										0.000244147	0.000275749	0.000277683	8.74441e-05	0.000127423	0.000128847	0.000161414	0.00018222	0.000164809	0.0244147	0.0275749	0.0277683	0.00874441	0.0127423	0.0128847	0.0161414	0.018222	0.0164809	0.026586	0.0114571	0.0169481
phbH	20.87	21.0081	21.3093	19.9217	20.3729	20.1206	20.9363	21.1712	20.6762	1.91644e+06	2.10901e+06	2.59865e+06	993205	1.35789e+06	1.14003e+06	2.00652e+06	2.36131e+06	1.67556e+06										8.60546e-06	1.06271e-05	1.38878e-05	3.40608e-06	5.45248e-06	3.99609e-06	9.17436e-06	1.1369e-05	7.95866e-06	0.000860546	0.00106271	0.00138878	0.000340608	0.000545248	0.000399609	0.000917436	0.0011369	0.000795866	0.00110401	0.000428488	0.000950066
acoA	20.071	20.2946	20.4096	22.2511	22.2487	21.7557	21.4909	21.679	21.5968	1.10149e+06	1.28609e+06	1.39289e+06	4.99169e+06	4.98348e+06	3.54103e+06	2.94719e+06	3.35757e+06	3.17156e+06										4.94604e-06	6.4805e-06	7.44394e-06	1.71184e-05	2.00107e-05	1.24122e-05	1.34753e-05	1.61657e-05	1.50645e-05	0.000494604	0.00064805	0.000744394	0.00171184	0.00200107	0.00124122	0.00134753	0.00161657	0.00150645	0.000629016	0.00165138	0.00149018
acoB	21.2165	21.3407	21.2607	23.0822	22.7876	23.1911	22.3603	22.2687	22.4553	2.43676e+06	2.6557e+06	2.51255e+06	8.88067e+06	7.24028e+06	9.57693e+06	5.38412e+06	5.05293e+06	5.75084e+06										1.09419e-05	1.33819e-05	1.34277e-05	3.04552e-05	2.90726e-05	3.35696e-05	2.46176e-05	2.43283e-05	2.73157e-05	0.00109419	0.00133819	0.00134277	0.00304552	0.00290726	0.00335696	0.00246176	0.00243283	0.00273157	0.00125838	0.00310325	0.00254205
acoC	21.0832	20.3025	20.45	21.9221	21.579	21.8364	21.8017	21.3455	21.542	2.22167e+06	1.2932e+06	1.43238e+06	3.97375e+06	3.1327e+06	3.74457e+06	3.65569e+06	2.66461e+06	3.05333e+06										9.97602e-06	6.51634e-06	7.65496e-06	1.36275e-05	1.25791e-05	1.31257e-05	1.67148e-05	1.28293e-05	1.45029e-05	0.000997602	0.000651634	0.000765496	0.00136275	0.00125791	0.00131257	0.00167148	0.00128293	0.00145029	0.000804911	0.00131107	0.00146823
H16_B0148	21.5359	21.4838	21.3181	20.1899	21.461	21.1498	21.7551	21.3579	21.5954	3.04058e+06	2.93279e+06	2.61458e+06	1.19613e+06	2.88669e+06	2.32658e+06	3.53945e+06	2.68765e+06	3.16856e+06										1.36532e-05	1.47781e-05	1.39729e-05	4.10198e-06	1.15912e-05	8.15526e-06	1.61833e-05	1.29402e-05	1.50502e-05	0.00136532	0.00147781	0.00139729	0.000410198	0.00115912	0.000815526	0.00161833	0.00129402	0.00150502	0.00141348	0.000794948	0.00147246
hpf	19.833	20.0194	20.3385	17.5712	18.561	16.8325	19.4528	20.1846	19.7665	933977	1.06275e+06	1.32587e+06	194736	386727	116704	717577	1.19169e+06	891868										4.19387e-06	5.3551e-06	7.08577e-06	6.67822e-07	1.55286e-06	4.09076e-07	3.28095e-06	5.73764e-06	4.23624e-06	0.000419387	0.00053551	0.000708577	6.67822e-05	0.000155286	4.09076e-05	0.000328095	0.000573764	0.000423624	0.000554491	8.76587e-05	0.000441828
acoR	19.0532	18.8023	18.8838	19.8427	20.2124	19.2937	19.2308	19.4436	19.6117	543995	457156	483712	940251	1.21492e+06	642668	615229	713031	801152										2.44272e-06	2.30358e-06	2.58507e-06	3.22448e-06	4.87837e-06	2.25272e-06	2.81299e-06	3.43302e-06	3.80536e-06	0.000244272	0.000230358	0.000258507	0.000322448	0.000487837	0.000225272	0.000281299	0.000343302	0.000380536	0.000244379	0.000345186	0.000335046
rpoN	24.3881	24.3167	24.3165	24.3638	24.4125	24.3616	24.3379	24.4393	24.3287	2.19556e+07	2.08954e+07	2.0893e+07	2.15894e+07	2.23304e+07	2.15569e+07	2.12045e+07	2.27494e+07	2.10695e+07										9.85879e-05	0.00010529	0.000111657	7.40383e-05	8.96655e-05	7.55624e-05	9.69527e-05	0.000109531	0.000100077	0.00985879	0.010529	0.0111657	0.00740383	0.00896655	0.00755624	0.00969527	0.0109531	0.0100077	0.0105178	0.00797554	0.0102187
H16_B2579	17.02	17.8602	18.4743	18.5548	17.9116	17.9126	16.4637	18.3117	19.7537	132903	237941	364183	385081	246555	246731	90380.8	325360	883993										5.96778e-07	1.19897e-06	1.94628e-06	1.32059e-06	9.90017e-07	8.64855e-07	4.13245e-07	1.56651e-06	4.19884e-06	5.96778e-05	0.000119897	0.000194628	0.000132059	9.90017e-05	8.64855e-05	4.13245e-05	0.000156651	0.000419884	0.000124734	0.000105849	0.000205953
catB1	22.8521	22.9993	23.0593	23.7362	23.7303	23.2577	23.404	23.4349	23.3532	7.57107e+06	8.38468e+06	8.74084e+06	1.39733e+07	1.39167e+07	1.0029e+07	1.10998e+07	1.13397e+07	1.07152e+07										3.39966e-05	4.22498e-05	4.67131e-05	4.79199e-05	5.58811e-05	3.51542e-05	5.07512e-05	5.4597e-05	5.08955e-05	0.00339966	0.00422498	0.00467131	0.00479199	0.00558811	0.00351542	0.00507512	0.0054597	0.00508955	0.00409865	0.00463184	0.00520812
prfC	24.715	24.3425	24.2745	24.3783	24.2235	24.4342	24.0164	23.9243	24.0765	2.75387e+07	2.12732e+07	2.02929e+07	2.18069e+07	1.95883e+07	2.26687e+07	1.69688e+07	1.59192e+07	1.76904e+07										0.000123658	0.000107194	0.00010845	7.47843e-05	7.86551e-05	7.94594e-05	7.7586e-05	7.66462e-05	8.4027e-05	0.0123658	0.0107194	0.010845	0.00747843	0.00786551	0.00794594	0.0077586	0.00766462	0.0084027	0.0113101	0.00776329	0.00794198
fecA	20.5418	20.4821	19.9142	19.7	19.7471	21.4952	20.3286	20.0057	20.0839	1.52648e+06	1.46467e+06	988054	851689	879951	2.95596e+06	1.3168e+06	1.05276e+06	1.1114e+06										6.85439e-06	7.38034e-06	5.2804e-06	2.92076e-06	3.53336e-06	1.03614e-05	6.02076e-06	5.0687e-06	5.27898e-06	0.000685439	0.000738034	0.00052804	0.000292076	0.000353336	0.00103614	0.000602076	0.00050687	0.000527898	0.000650504	0.000560516	0.000545615
mscS5	23.5793	23.4134	23.188	24.7855	24.3726	24.6837	24.914	24.6537	24.7158	1.25336e+07	1.11717e+07	9.55606e+06	2.89183e+07	2.17219e+07	2.6949e+07	3.1613e+07	2.63933e+07	2.75543e+07										5.628e-05	5.62936e-05	5.10699e-05	9.9172e-05	8.72221e-05	9.44629e-05	0.000144543	0.000127076	0.000130879	0.005628	0.00562936	0.00510699	0.0099172	0.00872221	0.00944629	0.0144543	0.0127076	0.0130879	0.00545478	0.0093619	0.0134166
edd2	25.4271	25.3698	25.2801	26.12	25.6933	26.1084	25.6565	25.5028	25.5271	4.51155e+07	4.3358e+07	4.07443e+07	7.29287e+07	5.42581e+07	7.23438e+07	5.28906e+07	4.75464e+07	4.83516e+07										0.000202584	0.000218477	0.000217748	0.0002501	0.000217868	0.000253584	0.00024183	0.000228921	0.000229663	0.0202584	0.0218477	0.0217748	0.02501	0.0217868	0.0253584	0.024183	0.0228921	0.0229663	0.0212936	0.0240517	0.0233472
zwf3	25.0419	24.8044	24.7306	26.5245	26.0852	26.0627	26.2135	26.0162	25.9888	3.45429e+07	2.93e+07	2.78387e+07	9.65286e+07	7.1193e+07	7.00905e+07	7.781e+07	6.7868e+07	6.65894e+07										0.000155109	0.000147641	0.000148777	0.000331033	0.000285868	0.000245685	0.000355768	0.000326763	0.00031629	0.0155109	0.0147641	0.0148777	0.0331033	0.0285868	0.0245685	0.0355768	0.0326763	0.031629	0.0150509	0.0287529	0.033294
pgl	25.1216	25.0966	25.0455	24.6349	24.7199	24.7204	25.1069	24.9862	25.0372	3.65045e+07	3.58769e+07	3.46305e+07	2.60518e+07	2.76327e+07	2.76422e+07	3.61343e+07	3.32346e+07	3.4431e+07										0.000163917	0.000180781	0.000185074	8.93416e-05	0.000110956	9.68928e-05	0.000165216	0.000160014	0.000163542	0.0163917	0.0180781	0.0185074	0.00893416	0.0110956	0.00968928	0.0165216	0.0160014	0.0163542	0.0176591	0.00990636	0.0162924
glk	24.7611	24.8208	24.7875	24.8733	24.6686	24.7683	24.459	24.5878	24.4473	2.8433e+07	2.96356e+07	2.89585e+07	3.07326e+07	2.66677e+07	2.85754e+07	2.30622e+07	2.52154e+07	2.28756e+07										0.000127673	0.000149331	0.000154761	0.000105394	0.000107081	0.000100164	0.000105446	0.000121404	0.000108656	0.0127673	0.0149331	0.0154761	0.0105394	0.0107081	0.0100164	0.0105446	0.0121404	0.0108656	0.0143922	0.0104213	0.0111836
H16_B2563	22.2667	21.6579	21.3305	21.4947	21.1684	21.612	21.6698	21.6193	21.6135	5.04607e+06	3.30887e+06	2.63701e+06	2.95499e+06	2.35676e+06	3.20533e+06	3.33619e+06	3.22149e+06	3.20865e+06										2.26585e-05	1.66732e-05	1.40928e-05	1.01338e-05	9.46332e-06	1.12355e-05	1.5254e-05	1.55105e-05	1.52406e-05	0.00226585	0.00166732	0.00140928	0.00101338	0.000946332	0.00112355	0.0015254	0.00155105	0.00152406	0.00178082	0.00102775	0.0015335
H16_B2562	20.3066	20.6712	21.0384	20.4865	21.6816	20.2283	20.5924	20.8249	21.0204	1.29689e+06	1.66974e+06	2.15371e+06	1.46909e+06	3.36355e+06	1.22832e+06	1.58095e+06	1.85741e+06	2.12697e+06										5.82348e-06	8.41367e-06	1.151e-05	5.03808e-06	1.3506e-05	4.30559e-06	7.2285e-06	8.94283e-06	1.01028e-05	0.000582348	0.000841367	0.001151	0.000503808	0.0013506	0.000430559	0.00072285	0.000894283	0.00101028	0.000858237	0.000761656	0.000875804
H16_B2561	22.8399	23.1871	23.2553	22.0114	22.5001	22.0141	22.0999	22.4362	22.2793	7.50769e+06	9.54991e+06	1.00123e+07	4.22753e+06	5.93213e+06	4.23538e+06	4.49498e+06	5.67486e+06	5.09015e+06										3.3712e-05	4.81213e-05	5.35079e-05	1.44978e-05	2.38199e-05	1.48461e-05	2.05523e-05	2.73227e-05	2.41775e-05	0.0033712	0.00481213	0.00535079	0.00144978	0.00238199	0.00148461	0.00205523	0.00273227	0.00241775	0.00451137	0.00177213	0.00240175
H16_B2560	17.8782	16.7521	16.0758	15.9454	16.8026	16.2558	17.3122	16.5975	16.7293	240926	110381	69073.6	63102	114311	78250.6	162743	99161.6	108647										1.08184e-06	5.56202e-07	3.69146e-07	2.16401e-07	4.59004e-07	2.74288e-07	7.44103e-07	4.77432e-07	5.16059e-07	0.000108184	5.56202e-05	3.69146e-05	2.16401e-05	4.59004e-05	2.74288e-05	7.44103e-05	4.77432e-05	5.16059e-05	6.69062e-05	3.16564e-05	5.79198e-05
H16_B2559	19.8161	20.1317	19.6748	20.4824	20.0937	20.2508	20.1489	19.7988	19.5203	923066	1.14881e+06	836935	1.46488e+06	1.11894e+06	1.24763e+06	1.16255e+06	912055	751985										4.14487e-06	5.78875e-06	4.47278e-06	5.02364e-06	4.49299e-06	4.37326e-06	5.3155e-06	4.39126e-06	3.57182e-06	0.000414487	0.000578875	0.000447278	0.000502364	0.000449299	0.000437326	0.00053155	0.000439126	0.000357182	0.000480214	0.000462996	0.000442619
H16_B2557	18.4696	18.9127	18.8819	20.2657	21.157	21.2273	19.7229	20.0776	20.0687	363000	493499	483082	1.26058e+06	2.33831e+06	2.45495e+06	865365	1.1065e+06	1.09969e+06										1.62999e-06	2.4867e-06	2.58171e-06	4.32301e-06	9.38927e-06	8.60521e-06	3.95668e-06	5.32747e-06	5.22335e-06	0.000162999	0.00024867	0.000258171	0.000432301	0.000938927	0.000860521	0.000395668	0.000532747	0.000522335	0.00022328	0.000743916	0.000483583
H16_B2555	25.1351	24.8453	24.6628	24.8684	24.7346	24.9123	25.0536	24.89	24.9601	3.68492e+07	3.01422e+07	2.656e+07	3.06299e+07	2.79162e+07	3.1576e+07	3.48245e+07	3.10901e+07	3.2639e+07										0.000165465	0.000151884	0.000141943	0.000105042	0.000112095	0.000110682	0.000159227	0.000149689	0.000155031	0.0165465	0.0151884	0.0141943	0.0105042	0.0112095	0.0110682	0.0159227	0.0149689	0.0155031	0.0153098	0.0109273	0.0154649
H16_B2553	23.1626	23.5783	23.3337	24.1885	24.2724	24.2147	23.1153	23.2729	23.2889	9.38954e+06	1.25253e+07	1.05714e+07	1.91191e+07	2.02637e+07	1.94689e+07	9.08674e+06	1.01352e+07	1.02486e+07										4.21622e-05	6.31139e-05	5.64961e-05	6.55666e-05	8.13669e-05	6.82433e-05	4.1547e-05	4.87976e-05	4.86794e-05	0.00421622	0.00631139	0.00564961	0.00655666	0.00813669	0.00682433	0.0041547	0.00487976	0.00486794	0.00539241	0.00717256	0.00463413
pqqL	21.6636	21.4449	21.2684	22.5102	22.4176	22.4093	22.3367	21.8738	22.2549	3.32194e+06	2.85469e+06	2.52598e+06	5.97389e+06	5.60244e+06	5.57026e+06	5.29699e+06	3.84306e+06	5.00499e+06										1.49166e-05	1.43846e-05	1.34995e-05	2.04867e-05	2.24961e-05	1.95252e-05	2.42192e-05	1.85031e-05	2.3773e-05	0.00149166	0.00143846	0.00134995	0.00204867	0.00224961	0.00195252	0.00242192	0.00185031	0.0023773	0.00142669	0.0020836	0.00221651
alkA	19.053	19.4989	19.3977	18.645	19.6635	19.096	19.5693	19.387	19.0277	543911	740891	690693	409913	830404	560361	777950	685618	534446										2.44234e-06	3.73329e-06	3.69123e-06	1.40575e-06	3.3344e-06	1.96421e-06	3.55699e-06	3.30104e-06	2.53854e-06	0.000244234	0.000373329	0.000369123	0.000140575	0.00033344	0.000196421	0.000355699	0.000330104	0.000253854	0.000328896	0.000223479	0.000313219
H16_B2547	18.6285	18.8941	18.8796	14.5521	18.1925	16.0956	18.7319	18.0372	18.3012	405272	487179	482322	24022	299560	70026.8	435383	268989	323013										1.81981e-06	2.45486e-06	2.57764e-06	8.23805e-08	1.20285e-06	2.45462e-07	1.99069e-06	1.2951e-06	1.53427e-06	0.000181981	0.000245486	0.000257764	8.23805e-06	0.000120285	2.45462e-05	0.000199069	0.00012951	0.000153427	0.00022841	5.10231e-05	0.000160668
H16_B2545	24.6116	24.463	24.3645	24.3655	24.241	24.4994	24.101	24.1296	24.2872	2.56356e+07	2.31254e+07	2.15994e+07	2.16142e+07	1.98277e+07	2.3717e+07	1.79937e+07	1.8354e+07	2.04734e+07										0.000115112	0.000116527	0.000115433	7.41233e-05	7.96163e-05	8.31339e-05	8.22719e-05	8.8369e-05	9.72457e-05	0.0115112	0.0116527	0.0115433	0.00741233	0.00796163	0.00831339	0.00822719	0.0088369	0.00972457	0.0115691	0.00789578	0.00892956
cobB	17.6806	18.3495	17.9503	17.5242	18.1513	16.8596	17.5891	18.3642	18.3215	210080	333997	253266	188495	291133	118916	197166	337433	327579										9.43329e-07	1.68299e-06	1.35352e-06	6.46422e-07	1.16902e-06	4.16832e-07	9.01496e-07	1.62464e-06	1.55595e-06	9.43329e-05	0.000168299	0.000135352	6.46422e-05	0.000116902	4.16832e-05	9.01496e-05	0.000162464	0.000155595	0.000132661	7.4409e-05	0.000136069
H16_B2538	22.4689	22.6689	22.5901	22.0148	21.4783	21.9565	22.3667	22.2703	22.1785	5.80505e+06	6.66832e+06	6.31372e+06	4.23766e+06	2.9215e+06	4.0698e+06	5.40832e+06	5.05866e+06	4.7466e+06										2.60666e-05	3.36012e-05	3.37421e-05	1.45326e-05	1.1731e-05	1.42657e-05	2.47283e-05	2.43559e-05	2.25456e-05	0.00260666	0.00336012	0.00337421	0.00145326	0.0011731	0.00142657	0.00247283	0.00243559	0.00225456	0.00311366	0.00135097	0.00238766
phnB2	16.8291	19.3186	18.4378	18.0975	17.8511	17.4378	16.7871	16.4161	18.2739	116431	653862	355075	280465	236434	177544	113092	87444.9	316952										5.22814e-07	3.29476e-06	1.89761e-06	9.61821e-07	9.49379e-07	6.22335e-07	5.17085e-07	4.2102e-07	1.50548e-06	5.22814e-05	0.000329476	0.000189761	9.61821e-05	9.49379e-05	6.22335e-05	5.17085e-05	4.2102e-05	0.000150548	0.000190506	8.44512e-05	8.14527e-05
H16_B2535	19.9231	19.9778	19.9495	19.7154	20.5693	19.6	20.3714	19.6386	19.9456	994117	1.03259e+06	1.0125e+06	860845	1.55585e+06	794692	1.35647e+06	816230	1.0098e+06										4.46392e-06	5.20314e-06	5.41102e-06	2.95217e-06	6.24737e-06	2.7856e-06	6.20214e-06	3.92989e-06	4.79643e-06	0.000446392	0.000520314	0.000541102	0.000295217	0.000624737	0.00027856	0.000620214	0.000392989	0.000479643	0.000502602	0.000399505	0.000497615
H16_B2534	22.7171	22.5707	22.3389	21.9641	21.5373	21.9132	22.6944	22.5484	22.5277	6.8949e+06	6.22971e+06	5.3048e+06	4.09114e+06	3.04352e+06	3.94949e+06	6.78726e+06	6.13403e+06	6.04674e+06										3.09604e-05	3.1391e-05	2.83501e-05	1.40301e-05	1.2221e-05	1.3844e-05	3.10332e-05	2.95335e-05	2.87211e-05	0.00309604	0.0031391	0.00283501	0.00140301	0.0012221	0.0013844	0.00310332	0.00295335	0.00287211	0.00302339	0.0013365	0.00297626
argG	27.3748	27.3359	27.2751	27.2245	27.0117	27.1308	26.9619	26.9918	26.9285	1.7404e+08	1.69406e+08	1.62417e+08	1.56818e+08	1.35314e+08	1.46954e+08	1.30717e+08	1.33459e+08	1.27726e+08										0.000781496	0.000853622	0.000867998	0.00053779	0.000543338	0.00051511	0.000597671	0.000642562	0.00060668	0.0781496	0.0853622	0.0867998	0.053779	0.0543338	0.051511	0.0597671	0.0642562	0.060668	0.0834372	0.0532079	0.0615638
H16_B2527	21.1192	20.9064	20.8254	20.1628	20.2885	20.1377	20.8951	20.2238	20.3227	2.27781e+06	1.96535e+06	1.85807e+06	1.17381e+06	1.2807e+06	1.15362e+06	1.9501e+06	1.22453e+06	1.31145e+06										1.02281e-05	9.90326e-06	9.92995e-06	4.02545e-06	5.14252e-06	4.04374e-06	8.9164e-06	5.89574e-06	6.22919e-06	0.00102281	0.000990326	0.000992995	0.000402545	0.000514252	0.000404374	0.00089164	0.000589574	0.000622919	0.00100204	0.000440391	0.000701378
H16_B2519	19.4312	19.3007	19.0053	18.426	17.737	19.1677	19.014	19.0579	18.8562	706941	645797	526206	352187	218463	588917	529385	545759	474534										3.1744e-06	3.25412e-06	2.81217e-06	1.20778e-06	8.77217e-07	2.0643e-06	2.42049e-06	2.62766e-06	2.25397e-06	0.00031744	0.000325412	0.000281217	0.000120778	8.77217e-05	0.00020643	0.000242049	0.000262766	0.000225397	0.000308023	0.00013831	0.000243404
pip	23.5923	23.7198	23.5248	22.9805	23.1924	23.2657	23.675	23.7572	23.6267	1.26474e+07	1.38153e+07	1.20693e+07	8.27624e+06	9.58537e+06	1.0085e+07	1.33937e+07	1.41787e+07	1.2952e+07										5.67911e-05	6.96143e-05	6.45014e-05	2.83824e-05	3.84891e-05	3.53505e-05	6.12394e-05	6.82662e-05	6.152e-05	0.00567911	0.00696143	0.00645014	0.00283824	0.00384891	0.00353505	0.00612394	0.00682662	0.006152	0.00636356	0.0034074	0.00636752
H16_B2514	22.4612	22.6242	22.7687	22.5801	22.7612	22.99	22.9747	23.3561	23.2415	5.77436e+06	6.46504e+06	7.14597e+06	6.2704e+06	7.1087e+06	8.3307e+06	8.24288e+06	1.0737e+07	9.91724e+06										2.59288e-05	3.25769e-05	3.81898e-05	2.15036e-05	2.85443e-05	2.92012e-05	3.76887e-05	5.16955e-05	4.71054e-05	0.00259288	0.00325769	0.00381898	0.00215036	0.00285443	0.00292012	0.00376887	0.00516955	0.00471054	0.00322318	0.00264164	0.00454965
H16_B2512	21.1493	20.9077	20.2097	19.9281	15.9749	19.3489	20.1007	17.9452	19.9424	2.32583e+06	1.96713e+06	1.21258e+06	997572	64403.6	667746	1.12435e+06	252373	1.00753e+06										1.04438e-05	9.91223e-06	6.48034e-06	3.42106e-06	2.58606e-07	2.34062e-06	5.14084e-06	1.2151e-06	4.78563e-06	0.00104438	0.000991223	0.000648034	0.000342106	2.58606e-05	0.000234062	0.000514084	0.00012151	0.000478563	0.000894544	0.000200676	0.000371385
H16_B2510	18.947	20.0697	20.166	20.1427	19.3565	19.5914	19.7149	19.8864	19.9934	505363	1.1005e+06	1.17643e+06	1.15762e+06	671236	789950	860548	969168	1.04377e+06										2.26925e-06	5.54531e-06	6.28714e-06	3.96993e-06	2.69528e-06	2.76898e-06	3.93466e-06	4.66624e-06	4.95776e-06	0.000226925	0.000554531	0.000628714	0.000396993	0.000269528	0.000276898	0.000393466	0.000466624	0.000495776	0.000470057	0.000314473	0.000451955
H16_B2509	23.3165	23.002	22.9154	23.3368	23.1635	23.2401	22.6907	22.5607	22.7203	1.04461e+07	8.40006e+06	7.91075e+06	1.05946e+07	9.39556e+06	9.90749e+06	6.76966e+06	6.18649e+06	6.91038e+06										4.69064e-05	4.23273e-05	4.22769e-05	3.63329e-05	3.77269e-05	3.47283e-05	3.09527e-05	2.9786e-05	3.28233e-05	0.00469064	0.00423273	0.00422769	0.00363329	0.00377269	0.00347283	0.00309527	0.0029786	0.00328233	0.00438369	0.00362627	0.00311873
H16_B2508	26.656	26.4953	26.2514	26.1192	25.885	26.0796	26.0666	25.8898	25.9198	1.05747e+08	9.4595e+07	7.98848e+07	7.28892e+07	6.19669e+07	7.09155e+07	7.02778e+07	6.21754e+07	6.34815e+07										0.000474837	0.000476657	0.000426924	0.000249965	0.000248822	0.000248577	0.000321329	0.000299355	0.000301528	0.0474837	0.0476657	0.0426924	0.0249965	0.0248822	0.0248577	0.0321329	0.0299355	0.0301528	0.0459473	0.0249121	0.0307404
H16_B2504	16.0922	16.8023	16.3187	16.795	15.8606	15.9222	17.3531	17.0796	15.981	69862.8	114287	81737.6	113707	59500.6	62093.3	167415	138512	64678.6										3.13707e-07	5.75884e-07	4.36826e-07	3.89945e-07	2.38919e-07	2.17653e-07	7.65465e-07	6.6689e-07	3.07214e-07	3.13707e-05	5.75884e-05	4.36826e-05	3.89945e-05	2.38919e-05	2.17653e-05	7.65465e-05	6.6689e-05	3.07214e-05	4.42139e-05	2.82172e-05	5.79856e-05
H16_B2503	15.6554	16.0346	15.7584	16.0298	14.4132	15.6321	17.1744	14.942	15.5807	51612	67127.9	55432.4	66906	21816.8	50785.6	147913	31476.3	49005.6										2.31755e-07	3.38253e-07	2.96244e-07	2.29446e-07	8.76034e-08	1.78016e-07	6.76297e-07	1.51549e-07	2.3277e-07	2.31755e-05	3.38253e-05	2.96244e-05	2.29446e-05	8.76034e-06	1.78016e-05	6.76297e-05	1.51549e-05	2.3277e-05	2.88751e-05	1.65022e-05	3.53538e-05
H16_B2502	22.273	22.0872	21.363	20.6367	19.8012	20.2557	20.0037	20.3534	20.0231	5.06819e+06	4.45561e+06	2.69712e+06	1.6303e+06	913580	1.25195e+06	1.05129e+06	1.33961e+06	1.06553e+06										2.27579e-05	2.24515e-05	1.44141e-05	5.59091e-06	3.66839e-06	4.38839e-06	4.80678e-06	6.4498e-06	5.0611e-06	0.00227579	0.00224515	0.00144141	0.000559091	0.000366839	0.000438839	0.000480678	0.00064498	0.00050611	0.00198745	0.000454923	0.000543923
apbE	16.4209	18.8193	16.4063	16.9079	16.9387	17.0369	18.9538	18.1521	15.6404	87737	462559	86851.1	122963	125617	134470	507748	291289	51076.9										3.93968e-07	2.3308e-06	4.64154e-07	4.21687e-07	5.04404e-07	4.71353e-07	2.32156e-06	1.40247e-06	2.42608e-07	3.93968e-05	0.00023308	4.64154e-05	4.21687e-05	5.04404e-05	4.71353e-05	0.000232156	0.000140247	2.42608e-05	0.000106297	4.65814e-05	0.000132221
H16_B2500	16.0229	15.1279	13.7818	15.6635	14.9871	16.3352	14.8432	15.2854	15.2281	66585.9	35805.7	14084.1	51902.4	32476	82675.1	29393.8	39935.8	38379.6										2.98993e-07	1.80422e-07	7.52687e-08	1.77993e-07	1.30404e-07	2.89797e-07	1.34396e-07	1.92278e-07	1.82297e-07	2.98993e-05	1.80422e-05	7.52687e-06	1.77993e-05	1.30404e-05	2.89797e-05	1.34396e-05	1.92278e-05	1.82297e-05	1.84895e-05	1.99398e-05	1.69657e-05
H16_B2499	24.7069	24.3287	23.8687	24.1506	23.8827	24.078	25.3128	24.9845	25.0422	2.73859e+07	2.10709e+07	1.53181e+07	1.86231e+07	1.54672e+07	1.77088e+07	4.16784e+07	3.31947e+07	3.45514e+07										0.000122972	0.000106175	8.18635e-05	6.38657e-05	6.21071e-05	6.20737e-05	0.000190565	0.000159822	0.000164114	0.0122972	0.0106175	0.00818635	0.00638657	0.00621071	0.00620737	0.0190565	0.0159822	0.0164114	0.010367	0.00626822	0.01715
H16_B2498	23.7451	23.7133	23.5547	23.8698	23.7851	23.6919	23.1011	22.5627	22.6344	1.40604e+07	1.37538e+07	1.23216e+07	1.53299e+07	1.44553e+07	1.35512e+07	8.99759e+06	6.19529e+06	6.51076e+06										6.31359e-05	6.93044e-05	6.58494e-05	5.2572e-05	5.8044e-05	4.75006e-05	4.11394e-05	2.98284e-05	3.09252e-05	0.00631359	0.00693044	0.00658494	0.0052572	0.0058044	0.00475006	0.00411394	0.00298284	0.00309252	0.00660966	0.00527055	0.00339643
H16_B2497	19.1852	18.946	18.9273	17.058	17.1198	18.6649	18.5924	18.2784	17.8445	596120	505031	498514	136448	142416	415611	395247	317931	235364										2.67678e-06	2.54481e-06	2.66418e-06	4.67933e-07	5.71859e-07	1.45682e-06	1.80718e-06	1.53074e-06	1.11794e-06	0.000267678	0.000254481	0.000266418	4.67933e-05	5.71859e-05	0.000145682	0.000180718	0.000153074	0.000111794	0.000262859	8.32205e-05	0.000148529
H16_B2496	21.6425	21.8861	22.1767	22.5396	22.8658	22.6773	22.2565	22.6164	22.4596	3.27382e+06	3.87599e+06	4.74076e+06	6.09688e+06	7.64343e+06	6.70727e+06	5.01046e+06	6.43018e+06	5.76769e+06										1.47005e-05	1.95308e-05	2.53358e-05	2.09085e-05	3.06914e-05	2.35107e-05	2.29092e-05	3.09593e-05	2.73957e-05	0.00147005	0.00195308	0.00253358	0.00209085	0.00306914	0.00235107	0.00229092	0.00309593	0.00273957	0.00198557	0.00250369	0.00270881
H16_B2495	19.2069	19.0276	18.8089	19.0223	19.001	18.6116	19.6222	19.4097	18.1161	605144	534421	459256	532442	524662	400556	807005	696447	284119										2.7173e-06	2.69291e-06	2.45437e-06	1.82595e-06	2.10673e-06	1.40405e-06	3.68984e-06	3.35318e-06	1.34952e-06	0.00027173	0.000269291	0.000245437	0.000182595	0.000210673	0.000140405	0.000368984	0.000335318	0.000134952	0.000262153	0.000177891	0.000279751
H16_B2491	21.1981	21.3	20.8935	20.8064	20.2817	20.1304	21.5035	21.0317	21.0938	2.40587e+06	2.58196e+06	1.94792e+06	1.83374e+06	1.27468e+06	1.14774e+06	2.97295e+06	2.14376e+06	2.238e+06										1.08032e-05	1.30103e-05	1.04101e-05	6.28859e-06	5.11834e-06	4.02314e-06	1.35931e-05	1.03215e-05	1.06302e-05	0.00108032	0.00130103	0.00104101	0.000628859	0.000511834	0.000402314	0.00135931	0.00103215	0.00106302	0.00114079	0.000514336	0.00115149
H16_B2484	22.931	22.7165	22.4301	22.6905	22.3295	22.5414	22.3944	22.1599	22.2723	7.99688e+06	6.89204e+06	5.65119e+06	6.76904e+06	5.27041e+06	6.10435e+06	5.51307e+06	4.6859e+06	5.06548e+06										3.59087e-05	3.47285e-05	3.02013e-05	2.32136e-05	2.11628e-05	2.13973e-05	2.52072e-05	2.25612e-05	2.40603e-05	0.00359087	0.00347285	0.00302013	0.00232136	0.00211628	0.00213973	0.00252072	0.00225612	0.00240603	0.00336128	0.00219246	0.00239429
H16_B2480	18.1948	17.9442	18.0399	21.9328	21.3137	21.8951	19.0246	19.2118	19.5043	300044	252192	269500	4.00348e+06	2.60646e+06	3.90006e+06	533307	607201	743675										1.3473e-06	1.27078e-06	1.44027e-06	1.37295e-05	1.0466e-05	1.36707e-05	2.43842e-06	2.92348e-06	3.53235e-06	0.00013473	0.000127078	0.000144027	0.00137295	0.0010466	0.00136707	0.000243842	0.000292348	0.000353235	0.000135278	0.0012622	0.000296475
H16_B2479	20.7524	21.2905	21.4559	21.1264	21.0111	21.1096	20.8017	21.4536	21.0097	1.76641e+06	2.56499e+06	2.87654e+06	2.28914e+06	2.1134e+06	2.26268e+06	1.82784e+06	2.87191e+06	2.11128e+06										7.93175e-06	1.29248e-05	1.53729e-05	7.85033e-06	8.48614e-06	7.93125e-06	8.35737e-06	1.38273e-05	1.00283e-05	0.000793175	0.00129248	0.00153729	0.000785033	0.000848614	0.000793125	0.000835737	0.00138273	0.00100283	0.00120765	0.000808924	0.00107377
H16_B2478	19.9777	19.5177	18.6802	21.1203	20.6047	20.909	19.8867	19.4301	19.7333	1.03252e+06	750631	420060	2.27953e+06	1.59451e+06	1.96902e+06	969352	706401	871626										4.63636e-06	3.78237e-06	2.2449e-06	7.81739e-06	6.40261e-06	6.90191e-06	4.43214e-06	3.4011e-06	4.1401e-06	0.000463636	0.000378237	0.00022449	0.000781739	0.000640261	0.000690191	0.000443214	0.00034011	0.00041401	0.000355454	0.000704064	0.000399111
H16_B2477	20.8848	20.3759	20.4836	22.7013	22.5264	22.4047	22.4006	22.5324	22.5568	1.93621e+06	1.36067e+06	1.46619e+06	6.81959e+06	6.04117e+06	5.55235e+06	5.53654e+06	6.06627e+06	6.16982e+06										8.69422e-06	6.8563e-06	7.83568e-06	2.3387e-05	2.42577e-05	1.94624e-05	2.53145e-05	2.92072e-05	2.93057e-05	0.000869422	0.00068563	0.000783568	0.0023387	0.00242577	0.00194624	0.00253145	0.00292072	0.00293057	0.00077954	0.0022369	0.00279425
H16_B2476	17.3372	17.8603	17.4287	17.9153	18.1134	17.7499	21.3296	21.4134	21.3663	165587	237945	176424	247193	283571	220422	2.63548e+06	2.79297e+06	2.70331e+06										7.4354e-07	1.19899e-06	9.42852e-07	8.4772e-07	1.13865e-06	7.72636e-07	1.20501e-05	1.34473e-05	1.28403e-05	7.4354e-05	0.000119899	9.42852e-05	8.4772e-05	0.000113865	7.72636e-05	0.00120501	0.00134473	0.00128403	9.61792e-05	9.19669e-05	0.00127792
H16_B2473	23.6142	23.9042	23.9052	22.4073	22.5847	22.2892	24.0953	24.1387	24.1898	1.28402e+07	1.56994e+07	1.571e+07	5.56264e+06	6.29042e+06	5.12541e+06	1.79229e+07	1.84702e+07	1.91363e+07										5.76569e-05	7.9108e-05	8.3958e-05	1.90764e-05	2.52586e-05	1.79659e-05	8.19481e-05	8.89282e-05	9.08945e-05	0.00576569	0.0079108	0.0083958	0.00190764	0.00252586	0.00179659	0.00819481	0.00889282	0.00908945	0.00735743	0.00207669	0.00872569
H16_B2470	22.9	22.9005	22.5349	20.7056	21.0295	20.385	21.6412	21.4923	21.3703	7.82709e+06	7.82977e+06	6.07676e+06	1.71002e+06	2.14042e+06	1.36925e+06	3.27071e+06	2.95003e+06	2.71088e+06										3.51463e-05	3.94536e-05	3.24757e-05	5.86429e-06	8.59464e-06	4.79956e-06	1.49545e-05	1.42035e-05	1.28763e-05	0.00351463	0.00394536	0.00324757	0.000586429	0.000859464	0.000479956	0.00149545	0.00142035	0.00128763	0.00356918	0.00064195	0.00140114
H16_B2469	14.5216	17.3176	16.4416	16.8106	17.8804	15.7664	15.2027	18.4329	17.9312	23520.8	163348	89004.1	114947	241286	55738.9	37711.7	353886	249935										1.05616e-07	8.23098e-07	4.7566e-07	3.94196e-07	9.6886e-07	1.95379e-07	1.72428e-07	1.70385e-06	1.18716e-06	1.05616e-05	8.23098e-05	4.7566e-05	3.94196e-05	9.6886e-05	1.95379e-05	1.72428e-05	0.000170385	0.000118716	4.68124e-05	5.19478e-05	0.000102114
H16_B2468	23.3869	23.3861	23.2056	22.7693	22.2261	22.4977	23.0298	23.0503	23.0158	1.09689e+07	1.09623e+07	9.67355e+06	7.14918e+06	4.90582e+06	5.92203e+06	8.56339e+06	8.68601e+06	8.48119e+06										4.9254e-05	5.52384e-05	5.16978e-05	2.45173e-05	1.96988e-05	2.07582e-05	3.91541e-05	4.18204e-05	4.02844e-05	0.0049254	0.00552384	0.00516978	0.00245173	0.00196988	0.00207582	0.00391541	0.00418204	0.00402844	0.00520634	0.00216581	0.00404197
H16_B2467	21.9498	21.0915	20.5286	20.8658	21.1113	20.9811	21.1607	21.0784	21.1867	4.05096e+06	2.23448e+06	1.51263e+06	1.91084e+06	2.26527e+06	2.06991e+06	2.34426e+06	2.2143e+06	2.38689e+06										1.81902e-05	1.12594e-05	8.08385e-06	6.55299e-06	9.09597e-06	7.25557e-06	1.07186e-05	1.06612e-05	1.13374e-05	0.00181902	0.00112594	0.000808385	0.000655299	0.000909597	0.000725557	0.00107186	0.00106612	0.00113374	0.00125111	0.000763484	0.00109057
H16_B2466	16.4059	16.7286	16.8689	20.2993	20.1097	19.8587	17.4532	20.168	20.517	86830.9	108595	119683	1.29034e+06	1.13142e+06	950738	179448	1.17808e+06	1.50046e+06										3.899e-07	5.47201e-07	6.39616e-07	4.42508e-06	4.54308e-06	3.33258e-06	8.20483e-07	5.67208e-06	7.12696e-06	3.899e-05	5.47201e-05	6.39616e-05	0.000442508	0.000454308	0.000333258	8.20483e-05	0.000567208	0.000712696	5.25572e-05	0.000410025	0.000453984
H16_B2461	14.2	14.7852	16.0029	16.9066	17.4401	15.8693	14.9919	15.2126	15.4079	18819.9	28235	65669.6	122854	177822	59861.2	32584.2	37971.5	43475.6										8.45077e-08	1.42274e-07	3.50954e-07	4.21314e-07	7.14026e-07	2.09829e-07	1.48984e-07	1.82821e-07	2.06503e-07	8.45077e-06	1.42274e-05	3.50954e-05	4.21314e-05	7.14026e-05	2.09829e-05	1.48984e-05	1.82821e-05	2.06503e-05	1.92579e-05	4.4839e-05	1.79436e-05
alc	23.6909	23.4173	23.4679	26.9067	26.6471	26.691	24.7185	24.6824	24.6641	1.35415e+07	1.12025e+07	1.16026e+07	1.25811e+08	1.05093e+08	1.08337e+08	2.7606e+07	2.69235e+07	2.65853e+07										6.0806e-05	5.64484e-05	6.20071e-05	0.000431453	0.000421992	0.00037975	0.000126222	0.000129628	0.000126276	0.0060806	0.00564484	0.00620071	0.0431453	0.0421992	0.037975	0.0126222	0.0129628	0.0126276	0.00597538	0.0411065	0.0127375
H16_B2457	25.6352	25.4702	25.2169	27.714	27.3599	27.6514	26.1817	26.0583	26.0938	5.21146e+07	4.64816e+07	3.89973e+07	2.20168e+08	1.72244e+08	2.10809e+08	7.61179e+07	6.98769e+07	7.16151e+07										0.000234012	0.000234217	0.000208411	0.000755041	0.000691629	0.000738938	0.000348031	0.000336436	0.000340161	0.0234012	0.0234217	0.0208411	0.0755041	0.0691629	0.0738938	0.0348031	0.0336436	0.0340161	0.0225547	0.0728536	0.0341543
H16_B2456	22.2478	22.3278	22.138	21.2856	21.464	20.8899	22.213	22.0363	21.6091	4.98042e+06	5.2643e+06	4.61532e+06	2.55631e+06	2.89266e+06	1.94301e+06	4.86164e+06	4.30132e+06	3.19878e+06										2.23638e-05	2.65264e-05	2.46654e-05	8.76655e-06	1.16152e-05	6.81074e-06	2.22287e-05	2.07095e-05	1.51937e-05	0.00223638	0.00265264	0.00246654	0.000876655	0.00116152	0.000681074	0.00222287	0.00207095	0.00151937	0.00245185	0.000906415	0.00193773
H16_B2444	18.3856	17.1306	17.6996	20.7907	20.8539	20.9005	19.8544	20.1354	20.2268	342468	143492	212865	1.81398e+06	1.89515e+06	1.95734e+06	947921	1.15174e+06	1.22706e+06										1.5378e-06	7.23047e-07	1.1376e-06	6.22084e-06	7.60978e-06	6.86097e-06	4.33415e-06	5.54526e-06	5.82835e-06	0.00015378	7.23047e-05	0.00011376	0.000622084	0.000760978	0.000686097	0.000433415	0.000554526	0.000582835	0.000113281	0.00068972	0.000523592
H16_B2441	22.8435	22.9467	22.9078	23.0317	22.7525	22.831	22.6628	22.6643	22.6232	7.52603e+06	8.08433e+06	7.86944e+06	8.57473e+06	7.06594e+06	7.46133e+06	6.6401e+06	6.64701e+06	6.46061e+06										3.37944e-05	4.07363e-05	4.20562e-05	2.9406e-05	2.83726e-05	2.61539e-05	3.03603e-05	3.20033e-05	3.0687e-05	0.00337944	0.00407363	0.00420562	0.0029406	0.00283726	0.00261539	0.00303603	0.00320033	0.0030687	0.00388623	0.00279775	0.00310169
H16_B2439	22.2842	22.0789	21.6728	22.5038	22.3913	22.2022	23.7848	23.6348	23.6818	5.10753e+06	4.43019e+06	3.34325e+06	5.94718e+06	5.50115e+06	4.82526e+06	1.44525e+07	1.30255e+07	1.34563e+07										2.29345e-05	2.23234e-05	1.78671e-05	2.03951e-05	2.20893e-05	1.69137e-05	6.60807e-05	6.27137e-05	6.39153e-05	0.00229345	0.00223234	0.00178671	0.00203951	0.00220893	0.00169137	0.00660807	0.00627137	0.00639153	0.00210417	0.00197994	0.00642366
H16_B2437	19.7011	20.1689	20.1633	19.8941	20.3031	19.5697	20.2557	20.3361	20.0875	852375	1.17879e+06	1.17424e+06	974357	1.29376e+06	778154	1.25188e+06	1.32365e+06	1.11416e+06										3.82745e-06	5.93985e-06	6.27541e-06	3.34144e-06	5.19495e-06	2.72763e-06	5.72394e-06	6.37295e-06	5.29209e-06	0.000382745	0.000593985	0.000627541	0.000334144	0.000519495	0.000272763	0.000572394	0.000637295	0.000529209	0.000534757	0.000375467	0.000579633
H16_B2434	18.3975	18.1709	17.2628	19.9238	19.8674	19.9034	18.776	18.1734	18.4936	345312	295107	157264	994607	956519	980662	448875	295617	369080										1.55057e-06	1.48702e-06	8.40459e-07	3.41089e-06	3.84081e-06	3.43747e-06	2.05238e-06	1.4233e-06	1.75308e-06	0.000155057	0.000148702	8.40459e-05	0.000341089	0.000384081	0.000343747	0.000205238	0.00014233	0.000175308	0.000129268	0.000356305	0.000174292
H16_B2433	19.7462	19.5842	19.8399	21.7422	21.784	21.7432	20.4324	19.717	20.1453	879395	785991	938445	3.50796e+06	3.61101e+06	3.51035e+06	1.41499e+06	861810	1.15971e+06										3.94878e-06	3.96055e-06	5.01528e-06	1.20301e-05	1.44997e-05	1.23047e-05	6.4697e-06	4.14934e-06	5.50844e-06	0.000394878	0.000396055	0.000501528	0.00120301	0.00144997	0.00123047	0.00064697	0.000414934	0.000550844	0.00043082	0.00129448	0.000537583
H16_B2432	19.8663	19.3593	19.5406	21.5992	21.681	22.1289	21.649	20.9386	20.7506	955784	672580	762640	3.17698e+06	3.36221e+06	4.58618e+06	3.28859e+06	2.00972e+06	1.76418e+06										4.29179e-06	3.38908e-06	4.07573e-06	1.08951e-05	1.35006e-05	1.60757e-05	1.50363e-05	9.67618e-06	8.37961e-06	0.000429179	0.000338908	0.000407573	0.00108951	0.00135006	0.00160757	0.00150363	0.000967618	0.000837961	0.000391887	0.00134905	0.00110307
racX	24.1663	24.1297	24.3247	24.5671	24.6877	24.4799	24.5638	24.7459	24.6377	1.88271e+07	1.83552e+07	2.10111e+07	2.4856e+07	2.70225e+07	2.33983e+07	2.47996e+07	2.81358e+07	2.61036e+07										8.454e-05	9.24904e-05	0.000112289	8.52406e-05	0.000108506	8.20169e-05	0.00011339	0.000135465	0.000123988	0.008454	0.00924904	0.0112289	0.00852406	0.0108506	0.00820169	0.011339	0.0135465	0.0123988	0.00964397	0.00919212	0.0124281
rpoE6	18.437	17.8476	18.7133	19.1628	19.2914	19.0566	18.348	19.0315	18.1238	354891	235861	429796	586924	641649	545249	333661	535867	285642										1.59358e-06	1.18849e-06	2.29693e-06	2.01279e-06	2.57648e-06	1.91124e-06	1.52559e-06	2.58003e-06	1.35676e-06	0.000159358	0.000118849	0.000229693	0.000201279	0.000257648	0.000191124	0.000152559	0.000258003	0.000135676	0.0001693	0.000216683	0.000182079
cypX	20.018	19.6338	19.3869	18.3737	19.2607	18.2215	19.4979	18.9426	17.4678	1.06171e+06	813493	685537	339643	628146	305644	740389	503851	181268										4.76742e-06	4.09913e-06	3.66368e-06	1.16476e-06	2.52226e-06	1.07136e-06	3.38526e-06	2.42589e-06	8.60996e-07	0.000476742	0.000409913	0.000366368	0.000116476	0.000252226	0.000107136	0.000338526	0.000242589	8.60996e-05	0.000417674	0.000158613	0.000222405
caa	24.2276	24.03	23.8196	22.7498	22.6193	22.7245	22.942	22.7448	22.8303	1.96442e+07	1.71292e+07	1.48056e+07	7.05298e+06	6.44301e+06	6.93052e+06	8.05786e+06	7.02852e+06	7.4576e+06										8.82091e-05	8.63127e-05	7.91245e-05	2.41874e-05	2.58713e-05	2.42932e-05	3.68427e-05	3.38401e-05	3.54225e-05	0.00882091	0.00863127	0.00791245	0.00241874	0.00258713	0.00242932	0.00368427	0.00338401	0.00354225	0.00845488	0.0024784	0.00353684
H16_B2402	24.7846	24.4707	24.2523	25.0853	24.5313	25.2778	25.2998	24.9672	24.9734	2.89011e+07	2.32492e+07	1.99828e+07	3.5599e+07	2.42467e+07	4.06793e+07	4.13043e+07	3.2801e+07	3.29404e+07										0.000129775	0.000117151	0.000106793	0.000122082	9.73601e-05	0.000142591	0.000188854	0.000157927	0.000156462	0.0129775	0.0117151	0.0106793	0.0122082	0.00973601	0.0142591	0.0188854	0.0157927	0.0156462	0.0117906	0.0120678	0.0167748
H16_B2399	22.5936	22.5583	22.5216	22.6487	22.5073	22.8794	22.7036	22.6012	22.6161	6.32906e+06	6.17629e+06	6.0211e+06	6.57556e+06	5.96154e+06	7.71569e+06	6.83067e+06	6.36264e+06	6.42872e+06										2.84196e-05	3.11219e-05	3.21782e-05	2.25501e-05	2.3938e-05	2.70455e-05	3.12317e-05	3.06341e-05	3.05355e-05	0.00284196	0.00311219	0.00321782	0.00225501	0.0023938	0.00270455	0.00312317	0.00306341	0.00305355	0.00305732	0.00245112	0.00308004
H16_B2397	23.5235	23.1749	23.1304	23.1137	23.2745	23.6283	23.2824	23.0397	23.2114	1.20579e+07	9.46946e+06	9.18192e+06	9.07641e+06	1.01465e+07	1.29669e+07	1.02022e+07	8.62265e+06	9.71212e+06										5.41439e-05	4.77159e-05	4.90704e-05	3.11265e-05	4.07424e-05	4.54523e-05	4.66471e-05	4.15154e-05	4.61312e-05	0.00541439	0.00477159	0.00490704	0.00311265	0.00407424	0.00454523	0.00466471	0.00415154	0.00461312	0.00503101	0.00391071	0.00447645
H16_B2396	23.1402	22.9267	22.9109	23.2043	23.3169	23.6753	23.3685	23.2786	23.4752	9.24501e+06	7.97318e+06	7.88615e+06	9.66445e+06	1.04495e+07	1.33959e+07	1.08299e+07	1.01758e+07	1.16611e+07										4.15132e-05	4.01762e-05	4.21455e-05	3.31431e-05	4.19588e-05	4.6956e-05	4.95171e-05	4.89935e-05	5.53887e-05	0.00415132	0.00401762	0.00421455	0.00331431	0.00419588	0.0046956	0.00495171	0.00489935	0.00553887	0.00412783	0.0040686	0.00512998
H16_B2394	17.8991	19.7571	20.1976	19.053	20.1	19.0373	19.8312	19.9658	19.9852	244429	886076	1.20248e+06	543903	1.12381e+06	538010	932777	1.02401e+06	1.03786e+06										1.09757e-06	4.46487e-06	6.42635e-06	1.86525e-06	4.51253e-06	1.88586e-06	4.26491e-06	4.9303e-06	4.92969e-06	0.000109757	0.000446487	0.000642635	0.000186525	0.000451253	0.000188586	0.000426491	0.00049303	0.000492969	0.000399626	0.000275455	0.00047083
H16_B2391	20.5336	21.0588	20.6385	20.008	20.3723	20.9487	21.0189	21.4205	20.9745	1.51781e+06	2.18443e+06	1.63229e+06	1.05442e+06	1.35727e+06	2.0239e+06	2.12482e+06	2.80679e+06	2.06038e+06										6.81547e-06	1.10072e-05	8.72337e-06	3.61601e-06	5.44999e-06	7.09429e-06	9.71526e-06	1.35138e-05	9.78652e-06	0.000681547	0.00110072	0.000872337	0.000361601	0.000544999	0.000709429	0.000971526	0.00135138	0.000978652	0.000884868	0.000538677	0.00110052
H16_B2390	23.2739	23.5129	23.4954	23.692	23.6301	23.6848	23.8534	23.9919	23.8595	1.01426e+07	1.19695e+07	1.18252e+07	1.35516e+07	1.2983e+07	1.34846e+07	1.51557e+07	1.66834e+07	1.52209e+07										4.55436e-05	6.03132e-05	6.31968e-05	4.64737e-05	5.21318e-05	4.72669e-05	6.92958e-05	8.03254e-05	7.22969e-05	0.00455436	0.00603132	0.00631968	0.00464737	0.00521318	0.00472669	0.00692958	0.00803254	0.00722969	0.00563512	0.00486241	0.00739727
H16_B2389	22.655	22.4346	22.3583	22.4298	22.314	22.2567	22.0809	22.1701	22.1306	6.60463e+06	5.66859e+06	5.37676e+06	5.64998e+06	5.2141e+06	5.01103e+06	4.43632e+06	4.71924e+06	4.59177e+06										2.9657e-05	2.85636e-05	2.87347e-05	1.93759e-05	2.09367e-05	1.75649e-05	2.0284e-05	2.27217e-05	2.18102e-05	0.0029657	0.00285636	0.00287347	0.00193759	0.00209367	0.00175649	0.0020284	0.00227217	0.00218102	0.00289851	0.00192925	0.00216053
H16_B2385	20.0069	20.0568	19.8634	20.5864	20.1694	20.6403	20.6617	20.5885	20.5369	1.05357e+06	1.09067e+06	953829	1.5744e+06	1.17923e+06	1.63435e+06	1.65879e+06	1.57669e+06	1.52131e+06										4.73089e-06	5.4958e-06	5.09749e-06	5.39921e-06	4.73509e-06	5.72881e-06	7.58445e-06	7.59126e-06	7.22602e-06	0.000473089	0.00054958	0.000509749	0.000539921	0.000473509	0.000572881	0.000758445	0.000759126	0.000722602	0.000510806	0.00052877	0.000746724
H16_B2380	18.7063	18.8357	18.601	17.5894	16.0171	15.6091	18.5016	18.1336	17.1848	427708	467839	397625	197216	66318.2	49979.9	371151	287571	148988										1.92055e-06	2.35741e-06	2.125e-06	6.76329e-07	2.66294e-07	1.75192e-07	1.697e-06	1.38456e-06	7.07672e-07	0.000192055	0.000235741	0.0002125	6.76329e-05	2.66294e-05	1.75192e-05	0.0001697	0.000138456	7.07672e-05	0.000213432	3.72605e-05	0.000126308
cysK4	24.7269	24.3971	24.4511	24.4127	24.2436	24.6285	24.8374	24.8313	24.9547	2.77669e+07	2.20939e+07	2.29361e+07	2.23337e+07	1.98628e+07	2.59364e+07	2.99785e+07	2.98521e+07	3.25175e+07										0.000124683	0.000111329	0.000122576	7.65907e-05	7.97572e-05	9.09136e-05	0.00013707	0.000143729	0.000154454	0.0124683	0.0111329	0.0122576	0.00765907	0.00797572	0.00909136	0.013707	0.0143729	0.0154454	0.0119529	0.00824205	0.0145084
fliK2	18.9702	18.939	19.103	18.3865	18.471	17.8964	18.9945	17.9721	18.9036	513554	502571	563095	342682	363350	243983	522290	257130	490401										2.30603e-06	2.53242e-06	3.00932e-06	1.17519e-06	1.45899e-06	8.55221e-07	2.38805e-06	1.238e-06	2.32933e-06	0.000230603	0.000253242	0.000300932	0.000117519	0.000145899	8.55221e-05	0.000238805	0.0001238	0.000232933	0.000261592	0.000116313	0.000198513
fliC	23.9563	24.2019	24.1593	20.3843	19.8003	20.5184	19.6689	20.2672	19.7997	1.62771e+07	1.92967e+07	1.87353e+07	1.36865e+06	913055	1.50194e+06	833520	1.26192e+06	912658										7.30895e-05	9.72348e-05	0.000100126	4.69361e-06	3.66628e-06	5.26468e-06	3.81107e-06	6.07573e-06	4.33499e-06	0.00730895	0.00972348	0.0100126	0.000469361	0.000366628	0.000526468	0.000381107	0.000607573	0.000433499	0.009015	0.000454152	0.00047406
narX2	21.0544	20.8596	20.8305	21.2212	21.1252	20.5414	15.4032	20.3085	21.3258	2.17771e+06	1.90265e+06	1.86473e+06	2.44459e+06	2.28728e+06	1.52606e+06	43332.2	1.29854e+06	2.62846e+06										9.77865e-06	9.5873e-06	9.96557e-06	8.38343e-06	9.18433e-06	5.34922e-06	1.98126e-07	6.25206e-06	1.24848e-05	0.000977865	0.00095873	0.000996557	0.000838343	0.000918433	0.000534922	1.98126e-05	0.000625206	0.00124848	0.000977717	0.000763899	0.000631167
H16_B2327	18.8925	19.7005	19.3597	18.4511	18.1686	18.5937	19.3454	19.5464	18.8366	486646	852020	672749	358384	294639	395617	666131	765701	468145										2.1852e-06	4.29326e-06	3.59534e-06	1.22904e-06	1.18309e-06	1.38674e-06	3.04573e-06	3.68661e-06	2.22362e-06	0.00021852	0.000429326	0.000359534	0.000122904	0.000118309	0.000138674	0.000304573	0.000368661	0.000222362	0.000335793	0.000126629	0.000298532
frnE	22.4953	22.5999	22.4973	19.5011	21.4814	21.5515	22.744	23.114	23.0501	5.91216e+06	6.35714e+06	5.92054e+06	742039	2.92784e+06	3.07368e+06	7.02491e+06	9.07836e+06	8.68521e+06										2.65476e-05	3.20331e-05	3.16408e-05	2.54473e-06	1.17565e-05	1.0774e-05	3.21198e-05	4.37095e-05	4.12535e-05	0.00265476	0.00320331	0.00316408	0.000254473	0.00117565	0.0010774	0.00321198	0.00437095	0.00412535	0.00300738	0.000835841	0.00390276
H16_B2319	20.9412	20.7379	20.4011	19.8036	19.7913	19.9771	20.8622	20.3273	19.5449	2.01345e+06	1.74882e+06	1.38464e+06	915088	907363	1.03207e+06	1.90611e+06	1.31564e+06	764915										9.04105e-06	8.81215e-06	7.39987e-06	3.13819e-06	3.64343e-06	3.61767e-06	8.71526e-06	6.33441e-06	3.63324e-06	0.000904105	0.000881215	0.000739987	0.000313819	0.000364343	0.000361767	0.000871526	0.000633441	0.000363324	0.000841769	0.000346643	0.000622764
H16_B2317	20.8417	20.6602	19.7198	20.6088	21.0596	21.0305	19.9907	20.0965	19.7652	1.87922e+06	1.65703e+06	863489	1.59908e+06	2.18566e+06	2.1419e+06	1.04187e+06	1.12111e+06	891075										8.43831e-06	8.34962e-06	4.6147e-06	5.48385e-06	8.77631e-06	7.50791e-06	4.76369e-06	5.39778e-06	4.23248e-06	0.000843831	0.000834962	0.00046147	0.000548385	0.000877631	0.000750791	0.000476369	0.000539778	0.000423248	0.000713421	0.000725602	0.000479799
H16_B2314	19.5494	20.2029	20.8716	19.9514	20.6413	20.5374	20.8285	20.8409	20.5091	767286	1.20689e+06	1.91856e+06	1.01383e+06	1.63551e+06	1.52187e+06	1.86208e+06	1.8782e+06	1.49231e+06										3.44537e-06	6.0814e-06	1.02533e-05	3.4768e-06	6.56724e-06	5.33453e-06	8.51393e-06	9.04297e-06	7.08824e-06	0.000344537	0.00060814	0.00102533	0.00034768	0.000656724	0.000533453	0.000851393	0.000904297	0.000708824	0.000659334	0.000512619	0.000821505
rtxA1	22.6286	22.1197	21.959	21.8296	21.2457	21.6523	21.4818	21.2468	21.3702	6.48488e+06	4.55715e+06	4.07678e+06	3.72705e+06	2.48647e+06	3.29615e+06	2.9286e+06	2.48837e+06	2.71066e+06										2.91193e-05	2.29631e-05	2.17873e-05	1.27815e-05	9.98419e-06	1.15538e-05	1.33904e-05	1.19807e-05	1.28753e-05	0.00291193	0.00229631	0.00217873	0.00127815	0.000998419	0.00115538	0.00133904	0.00119807	0.00128753	0.00246232	0.00114398	0.00127488
rtxD1	19.6026	19.6405	19.7343	17.6876	17.5979	18.7528	18.8658	19.5448	19.5436	796119	817296	872216	211107	198385	441740	477724	764848	764191										3.57484e-06	4.11829e-06	4.66133e-06	7.23968e-07	7.96597e-07	1.54841e-06	2.18428e-06	3.6825e-06	3.6298e-06	0.000357484	0.000411829	0.000466133	7.23968e-05	7.96597e-05	0.000154841	0.000218428	0.00036825	0.00036298	0.000411816	0.000102299	0.000316553
H16_B2308	21.3706	20.9554	20.7905	20.9374	20.3989	20.7435	21.166	20.8901	20.9387	2.71135e+06	2.03333e+06	1.81373e+06	2.00805e+06	1.38253e+06	1.7556e+06	2.35288e+06	1.94338e+06	2.00998e+06										1.21749e-05	1.02458e-05	9.69299e-06	6.88637e-06	5.55141e-06	6.15382e-06	1.0758e-05	9.35679e-06	9.54711e-06	0.00121749	0.00102458	0.000969299	0.000688637	0.000555141	0.000615382	0.0010758	0.000935679	0.000954711	0.00107046	0.00061972	0.00098873
H16_B2307	22.1155	22.3005	22.2628	22.1694	21.9593	21.72	22.005	22.0733	22.3359	4.54381e+06	5.16549e+06	5.03242e+06	4.71681e+06	4.07772e+06	3.45432e+06	4.20889e+06	4.41284e+06	5.29394e+06										2.04032e-05	2.60285e-05	2.68945e-05	1.61757e-05	1.63737e-05	1.21083e-05	1.92442e-05	2.12465e-05	2.51454e-05	0.00204032	0.00260285	0.00268945	0.00161757	0.00163737	0.00121083	0.00192442	0.00212465	0.00251454	0.00244421	0.00148859	0.00218787
H16_B2304	27.7676	27.4916	27.3968	26.8462	26.439	26.7383	27.6208	27.5158	27.6278	2.28491e+08	1.88711e+08	1.76707e+08	1.20648e+08	9.09764e+07	1.11955e+08	2.06386e+08	1.91909e+08	2.074e+08										0.001026	0.000950901	0.000944364	0.000413747	0.000365307	0.000392431	0.000943652	0.000923982	0.000985121	0.1026	0.0950901	0.0944364	0.0413747	0.0365307	0.0392431	0.0943652	0.0923982	0.0985121	0.0973755	0.0390495	0.0950918
H16_B2303	17.5454	17.5884	17.0993	18.217	17.8613	18.4009	19.3865	19.0073	19.3987	191293	197074	140413	304699	238116	346107	685361	526944	691174										8.58971e-07	9.93043e-07	7.50402e-07	1.04493e-06	9.56132e-07	1.21319e-06	3.13365e-06	2.53707e-06	3.28298e-06	8.58971e-05	9.93043e-05	7.50402e-05	0.000104493	9.56132e-05	0.000121319	0.000313365	0.000253707	0.000328298	8.67472e-05	0.000107142	0.000298457
H16_B2300	23.596	23.5554	23.5633	23.8228	23.1111	23.3354	23.8428	23.6069	23.7877	1.26794e+07	1.2328e+07	1.23955e+07	1.48382e+07	9.06e+06	1.0584e+07	1.50452e+07	1.27757e+07	1.44813e+07										5.69348e-05	6.21197e-05	6.62447e-05	5.08859e-05	3.63795e-05	3.70995e-05	6.87906e-05	6.15108e-05	6.8784e-05	0.00569348	0.00621197	0.00662447	0.00508859	0.00363795	0.00370995	0.00687906	0.00615108	0.0068784	0.00617664	0.0041455	0.00663618
H16_B2299	18.5366	17.2798	18.4077	17.9025	17.8585	19.0526	19.3012	19.4495	19.6502	380258	159129	347743	245019	237658	543766	646027	715947	822803										1.70749e-06	8.01837e-07	1.85842e-06	8.40262e-07	9.54291e-07	1.90604e-06	2.95381e-06	3.44706e-06	3.9082e-06	0.000170749	8.01837e-05	0.000185842	8.40262e-05	9.54291e-05	0.000190604	0.000295381	0.000344706	0.00039082	0.000145591	0.000123353	0.000343636
H16_B2296	19.9948	20.1317	19.8467	15.6936	15.8306	14.0486	15.2058	15.794	15.6674	1.04477e+06	1.14881e+06	942876	52994.6	58276.9	16945.9	37792.6	56816.5	52041.4										4.69137e-06	5.78875e-06	5.03896e-06	1.81739e-07	2.34005e-07	5.93996e-08	1.72798e-07	2.73554e-07	2.47189e-07	0.000469137	0.000578875	0.000503896	1.81739e-05	2.34005e-05	5.93996e-06	1.72798e-05	2.73554e-05	2.47189e-05	0.000517302	1.58381e-05	2.3118e-05
H16_B2295	16.3107	19.2562	16.5738	17.1872	16.3353	15.7577	16.3457	17.0862	17.4779	81282.2	626183	97549.7	149228	82684.3	55404.2	83280.5	139145	182548										3.64984e-07	3.15529e-06	5.21329e-07	5.1176e-07	3.3201e-07	1.94206e-07	3.80781e-07	6.69938e-07	8.67078e-07	3.64984e-05	0.000315529	5.21329e-05	5.1176e-05	3.3201e-05	1.94206e-05	3.80781e-05	6.69938e-05	8.67078e-05	0.00013472	3.45992e-05	6.39266e-05
pcaQ	20.4679	21.1001	20.7796	19.9725	19.9704	20.7386	21.0381	20.786	20.4156	1.45023e+06	2.24789e+06	1.80002e+06	1.02877e+06	1.0273e+06	1.74966e+06	2.15326e+06	1.80809e+06	1.39869e+06										6.51203e-06	1.13269e-05	9.61974e-06	3.52805e-06	4.12504e-06	6.133e-06	9.84529e-06	8.70537e-06	6.64357e-06	0.000651203	0.00113269	0.000961974	0.000352805	0.000412504	0.0006133	0.000984529	0.000870537	0.000664357	0.00091529	0.000459536	0.000839808
pcaH1	19.8485	19.9193	19.4628	19.5301	20.5539	19.6558	21.4041	20.9849	21.2503	944056	991547	722598	757100	1.53934e+06	826021	2.77515e+06	2.07526e+06	2.4944e+06										4.23913e-06	4.99633e-06	3.86174e-06	2.59639e-06	6.18108e-06	2.89541e-06	1.26887e-05	9.99171e-06	1.1848e-05	0.000423913	0.000499633	0.000386174	0.000259639	0.000618108	0.000289541	0.00126887	0.000999171	0.0011848	0.000436573	0.000389096	0.00115095
pcaB1	21.6997	21.6972	21.4257	22.2806	21.7505	21.6903	22.0461	21.6652	21.7156	3.40605e+06	3.40023e+06	2.81699e+06	5.09482e+06	3.52815e+06	3.38403e+06	4.33064e+06	3.32554e+06	3.44395e+06										1.52943e-05	1.71335e-05	1.50547e-05	1.74721e-05	1.41669e-05	1.18619e-05	1.98008e-05	1.60114e-05	1.63583e-05	0.00152943	0.00171335	0.00150547	0.00174721	0.00141669	0.00118619	0.00198008	0.00160114	0.00163583	0.00158275	0.00145003	0.00173902
pcaCD	23.9071	23.5391	23.3145	23.7752	23.4141	23.6657	23.3964	23.2041	23.3294	1.57309e+07	1.21888e+07	1.04322e+07	1.43568e+07	1.11774e+07	1.33076e+07	1.10416e+07	9.6633e+06	1.054e+07										7.06372e-05	6.14187e-05	5.57523e-05	4.92348e-05	4.48817e-05	4.66465e-05	5.04852e-05	4.65258e-05	5.00633e-05	0.00706372	0.00614187	0.00557523	0.00492348	0.00448817	0.00466465	0.00504852	0.00465258	0.00500633	0.00626027	0.0046921	0.00490248
pobA	19.0814	19.5759	19.57	20.1122	20.3745	20.0451	20.1783	20.2456	19.9609	554733	781495	778327	1.13337e+06	1.35939e+06	1.08186e+06	1.18652e+06	1.24319e+06	1.02054e+06										2.49094e-06	3.9379e-06	4.15957e-06	3.88677e-06	5.45848e-06	3.7922e-06	5.42509e-06	5.98557e-06	4.84743e-06	0.000249094	0.00039379	0.000415957	0.000388677	0.000545848	0.00037922	0.000542509	0.000598557	0.000484743	0.000352947	0.000437915	0.000541936
nirS	21.7323	21.6434	21.4858	21.4634	21.2188	21.5119	21.6183	21.5959	21.5061	3.48406e+06	3.27582e+06	2.93671e+06	2.89157e+06	2.44064e+06	2.99034e+06	3.21917e+06	3.16967e+06	2.97842e+06										1.56446e-05	1.65066e-05	1.56945e-05	9.91628e-06	9.80015e-06	1.04819e-05	1.47189e-05	1.5261e-05	1.41471e-05	0.00156446	0.00165066	0.00156945	0.000991628	0.000980015	0.00104819	0.00147189	0.0015261	0.00141471	0.00159486	0.00100661	0.0014709
H16_B2274	18.3816	20.0311	20.4683	18.7002	20.1429	18.7943	21.2912	21.0127	21.2536	341514	1.07144e+06	1.45066e+06	425928	1.15775e+06	454633	2.56625e+06	2.11563e+06	2.50025e+06										1.53351e-06	5.39889e-06	7.75266e-06	1.46067e-06	4.64882e-06	1.5936e-06	1.17336e-05	1.01861e-05	1.18758e-05	0.000153351	0.000539889	0.000775266	0.000146067	0.000464882	0.00015936	0.00117336	0.00101861	0.00118758	0.000489502	0.00025677	0.00112652
H16_B2273	21.3959	20.9366	20.8222	20.5016	20.6005	20.8071	20.6987	20.4636	20.7174	2.75942e+06	2.00696e+06	1.85401e+06	1.48452e+06	1.58988e+06	1.83463e+06	1.70193e+06	1.44595e+06	1.72403e+06										1.23907e-05	1.01129e-05	9.90827e-06	5.091e-06	6.384e-06	6.43084e-06	7.7817e-06	6.9618e-06	8.18888e-06	0.00123907	0.00101129	0.000990827	0.0005091	0.0006384	0.000643084	0.00077817	0.00069618	0.000818888	0.0010804	0.000596861	0.000764413
H16_B2257	22.1845	22.0504	21.8701	23.7788	23.3955	23.7235	23.1358	22.9149	22.976	4.76667e+06	4.34356e+06	3.83323e+06	1.4392e+07	1.10343e+07	1.38507e+07	9.21627e+06	7.90797e+06	8.25023e+06										2.14039e-05	2.18869e-05	2.04857e-05	4.93558e-05	4.43071e-05	4.85504e-05	4.21392e-05	3.80744e-05	3.91874e-05	0.00214039	0.00218869	0.00204857	0.00493558	0.00443071	0.00485504	0.00421392	0.00380744	0.00391874	0.00212588	0.00474044	0.00398004
H16_B2256	24.3804	24.7704	24.6887	24.7105	24.4889	24.3663	24.1936	24.3675	24.2325	2.18383e+07	2.8617e+07	2.70414e+07	2.74536e+07	2.35442e+07	2.16268e+07	1.91865e+07	2.16439e+07	1.97112e+07										9.80612e-05	0.000144199	0.000144516	9.41489e-05	9.45393e-05	7.58075e-05	8.77259e-05	0.000104209	9.36255e-05	0.00980612	0.0144199	0.0144516	0.00941489	0.00945393	0.00758075	0.00877259	0.0104209	0.00936255	0.0128925	0.00881653	0.00951867
gloA5	23.5258	23.5786	23.7119	24.223	24.1667	24.0535	23.6716	23.7216	23.6437	1.20771e+07	1.25279e+07	1.37398e+07	1.95818e+07	1.88325e+07	1.74113e+07	1.33614e+07	1.38334e+07	1.3106e+07										5.42303e-05	6.31271e-05	7.34286e-05	6.71535e-05	7.56199e-05	6.10309e-05	6.10919e-05	6.66033e-05	6.22517e-05	0.00542303	0.00631271	0.00734286	0.00671535	0.00756199	0.00610309	0.00610919	0.00666033	0.00622517	0.00635954	0.00679348	0.00633156
H16_B2252	16.6836	18.5503	18.899	20.2154	20.3147	19.7985	20.1299	20.0254	19.9887	105257	383886	488848	1.21741e+06	1.30414e+06	911871	1.14738e+06	1.0672e+06	1.04039e+06										4.72639e-07	1.93437e-06	2.61252e-06	4.17497e-06	5.23664e-06	3.19634e-06	5.24611e-06	5.13825e-06	4.94169e-06	4.72639e-05	0.000193437	0.000261252	0.000417497	0.000523664	0.000319634	0.000524611	0.000513825	0.000494169	0.000167318	0.000420265	0.000510869
H16_B2250	25.3819	25.4461	25.3126	26.2024	26.0539	26.2756	25.693	25.5695	25.5734	4.37234e+07	4.57117e+07	4.16741e+07	7.72136e+07	6.9662e+07	8.12367e+07	5.42456e+07	4.97958e+07	4.99293e+07										0.000196333	0.000230338	0.000222716	0.000264795	0.000279721	0.000284755	0.000248026	0.000239751	0.000237157	0.0196333	0.0230338	0.0222716	0.0264795	0.0279721	0.0284755	0.0248026	0.0239751	0.0237157	0.0216462	0.0276424	0.0241645
H16_B2249	19.0086	19.1178	18.8956	19.2781	18.4885	20.1745	19.0878	19.5181	19.0707	527431	568901	487693	635733	367777	1.18335e+06	557184	750800	550636										2.36834e-06	2.86665e-06	2.60635e-06	2.18017e-06	1.47677e-06	4.14796e-06	2.54759e-06	3.61487e-06	2.61544e-06	0.000236834	0.000286665	0.000260635	0.000218017	0.000147677	0.000414796	0.000254759	0.000361487	0.000261544	0.000261378	0.000260163	0.000292597
H16_B2239	27.1375	27.034	26.8279	27.6249	27.2839	27.4977	27.6583	27.3974	27.4385	1.47644e+08	1.37418e+08	1.19123e+08	2.06976e+08	1.63409e+08	1.89509e+08	2.11828e+08	1.76788e+08	1.8189e+08										0.00066297	0.000692441	0.000636623	0.000709799	0.000656151	0.000664276	0.000968535	0.000851177	0.000863951	0.066297	0.0692441	0.0636623	0.0709799	0.0656151	0.0664276	0.0968535	0.0851177	0.0863951	0.0664011	0.0676742	0.0894554
H16_B2237	15.604	16.5804	15.8317	17.3267	17.0408	16.8182	17.2397	16.7462	16.9053	49803.9	97991.4	58320.2	164384	134830	115555	154764	109928	122746										2.23636e-07	4.93771e-07	3.11677e-07	5.63734e-07	5.41395e-07	4.05049e-07	7.07623e-07	5.29267e-07	5.83025e-07	2.23636e-05	4.93771e-05	3.11677e-05	5.63734e-05	5.41395e-05	4.05049e-05	7.07623e-05	5.29267e-05	5.83025e-05	3.43028e-05	5.03393e-05	6.06639e-05
bkdB	21.6163	21.3497	21.4333	19.0672	20.9204	21.1511	21.3213	21.4689	21.4638	3.2148e+06	2.67234e+06	2.83174e+06	549269	1.98455e+06	2.32868e+06	2.62024e+06	2.9026e+06	2.89231e+06										1.44355e-05	1.34657e-05	1.51335e-05	1.88365e-06	7.96876e-06	8.16262e-06	1.19805e-05	1.39751e-05	1.3738e-05	0.00144355	0.00134657	0.00151335	0.000188365	0.000796876	0.000816262	0.00119805	0.00139751	0.0013738	0.00143449	0.000600501	0.00132312
bkdA2	16.8958	18.4472	18.7	18.2109	19.0903	19.1069	18.3137	18.4795	18.9189	121938	357402	425859	303407	558138	564602	325815	365500	495635										5.47542e-07	1.80092e-06	2.27589e-06	1.0405e-06	2.24115e-06	1.97907e-06	1.48971e-06	1.75977e-06	2.35419e-06	5.47542e-05	0.000180092	0.000227589	0.00010405	0.000224115	0.000197907	0.000148971	0.000175977	0.000235419	0.000154145	0.000175357	0.000186789
H16_B2232	24.6303	24.5151	24.3478	22.7387	23.2929	23.3634	24.8517	24.8705	24.9093	2.59687e+07	2.39764e+07	2.13516e+07	6.99881e+06	1.02768e+07	1.07918e+07	3.02757e+07	3.06733e+07	3.15093e+07										0.000116608	0.000120815	0.000114108	2.40016e-05	4.12657e-05	3.78279e-05	0.000138429	0.000147682	0.000149664	0.0116608	0.0120815	0.0114108	0.00240016	0.00412657	0.00378279	0.0138429	0.0147682	0.0149664	0.0117177	0.0034365	0.0145259
metY2	27.4273	27.047	26.9326	26.9919	26.8144	27.2981	27.6088	27.4515	27.5269	1.80484e+08	1.38663e+08	1.2809e+08	1.33468e+08	1.18019e+08	1.65019e+08	2.04678e+08	1.83542e+08	1.93382e+08										0.000810435	0.000698713	0.000684545	0.000457713	0.000473894	0.000578432	0.000935843	0.000883698	0.000918536	0.0810435	0.0698713	0.0684545	0.0457713	0.0473894	0.0578432	0.0935843	0.0883698	0.0918536	0.0731231	0.0503346	0.0912693
H16_B2216	22.0915	21.9755	21.5828	20.1966	20.2219	19.8073	20.8899	21.0163	21.2918	4.46892e+06	4.12361e+06	3.14099e+06	1.20168e+06	1.22294e+06	917449	1.94307e+06	2.12097e+06	2.56731e+06										2.0067e-05	2.07786e-05	1.67862e-05	4.12101e-06	4.9106e-06	3.21589e-06	8.88424e-06	1.02118e-05	1.21943e-05	0.0020067	0.00207786	0.00167862	0.000412101	0.00049106	0.000321589	0.000888424	0.00102118	0.00121943	0.00192106	0.00040825	0.00104301
H16_B2213	20.2728	20.3586	20.3515	20.0743	20.3734	20.025	20.2284	19.9031	20.0362	1.26681e+06	1.34446e+06	1.33787e+06	1.10398e+06	1.35832e+06	1.06693e+06	1.22847e+06	980447	1.07522e+06										5.68842e-06	6.77465e-06	7.14991e-06	3.78597e-06	5.4542e-06	3.73986e-06	5.61688e-06	4.72055e-06	5.10715e-06	0.000568842	0.000677465	0.000714991	0.000378597	0.00054542	0.000373986	0.000561688	0.000472055	0.000510715	0.000653766	0.000432668	0.000514819
H16_B2211	18.2975	17.6956	17.749	20.7814	21.0478	20.3348	18.1176	17.7128	18.9051	322180	212283	220290	1.80229e+06	2.16778e+06	1.32245e+06	284416	214825	490897										1.4467e-06	1.06968e-06	1.17728e-06	6.18075e-06	8.7045e-06	4.63551e-06	1.30042e-06	1.03431e-06	2.33169e-06	0.00014467	0.000106968	0.000117728	0.000618075	0.00087045	0.000463551	0.000130042	0.000103431	0.000233169	0.000123122	0.000650692	0.000155548
H16_B2210	21.5776	21.1639	20.383	22.4999	22.072	22.4684	20.9131	20.6495	20.5727	3.12969e+06	2.34944e+06	1.36743e+06	5.93139e+06	4.40889e+06	5.80299e+06	1.97457e+06	1.64486e+06	1.55957e+06										1.40534e-05	1.18387e-05	7.30786e-06	2.0341e-05	1.77035e-05	2.0341e-05	9.02825e-06	7.91948e-06	7.40773e-06	0.00140534	0.00118387	0.000730786	0.0020341	0.00177035	0.0020341	0.000902825	0.000791948	0.000740773	0.00110666	0.00194618	0.000811849
H16_B2208	21.9819	21.917	21.6076	22.0754	22.1814	22.2039	22.25	22.0399	22.0182	4.14196e+06	3.95994e+06	3.19539e+06	4.41923e+06	4.75632e+06	4.83088e+06	4.98778e+06	4.31194e+06	4.24762e+06										1.85988e-05	1.99538e-05	1.7077e-05	1.51552e-05	1.90985e-05	1.69335e-05	2.28054e-05	2.07606e-05	2.01756e-05	0.00185988	0.00199538	0.0017077	0.00151552	0.00190985	0.00169335	0.00228054	0.00207606	0.00201756	0.00185432	0.00170624	0.00212472
sqhC	22.9197	22.7574	22.4717	22.3936	21.7396	22.2348	22.2361	21.8042	21.8355	7.93453e+06	7.09003e+06	5.81662e+06	5.51007e+06	3.50162e+06	4.93564e+06	4.94019e+06	3.66193e+06	3.74229e+06										3.56287e-05	3.57261e-05	3.10854e-05	1.88961e-05	1.40604e-05	1.73007e-05	2.25879e-05	1.7631e-05	1.77754e-05	0.00356287	0.00357261	0.00310854	0.00188961	0.00140604	0.00173007	0.00225879	0.0017631	0.00177754	0.00341467	0.00167524	0.00193314
H16_B2206	21.249	20.8076	20.6667	20.4025	18.7831	20.5908	20.2	20.1013	18.2774	2.4922e+06	1.83526e+06	1.66457e+06	1.38604e+06	451115	1.57929e+06	1.2045e+06	1.12486e+06	317727										1.11908e-05	9.24773e-06	8.89585e-06	4.75325e-06	1.81141e-06	5.5358e-06	5.50732e-06	5.41583e-06	1.50916e-06	0.00111908	0.000924773	0.000889585	0.000475325	0.000181141	0.00055358	0.000550732	0.000541583	0.000150916	0.000977813	0.000403348	0.00041441
H16_B2205	24.2463	24.2551	24.1845	23.6214	23.5559	23.5295	23.8236	23.7267	23.6463	1.99004e+07	2.00216e+07	1.90659e+07	1.29046e+07	1.23322e+07	1.2108e+07	1.48465e+07	1.38815e+07	1.31294e+07										8.93595e-05	0.000100887	0.000101893	4.42546e-05	4.95188e-05	4.24416e-05	6.7882e-05	6.6835e-05	6.23627e-05	0.00893595	0.0100887	0.0101893	0.00442546	0.00495188	0.00424416	0.0067882	0.0066835	0.00623627	0.00973798	0.0045405	0.00656932
H16_B2204	24.3568	24.1012	24.0359	25.6267	25.2805	25.5932	25.0474	24.7697	24.768	2.14843e+07	1.79959e+07	1.72003e+07	5.18076e+07	4.07563e+07	5.06201e+07	3.46758e+07	2.86028e+07	2.85703e+07										9.64715e-05	9.068e-05	9.19226e-05	0.000177668	0.000163653	0.000177436	0.000158547	0.000137714	0.000135705	0.00964715	0.009068	0.00919226	0.0177668	0.0163653	0.0177436	0.0158547	0.0137714	0.0135705	0.00930247	0.0172919	0.0143988
H16_B2203	24.636	24.4406	24.1696	24.8234	24.4854	24.7058	25.4987	25.3122	25.3283	2.60724e+07	2.27694e+07	1.88708e+07	2.96877e+07	2.34872e+07	2.73643e+07	4.74089e+07	4.16625e+07	4.2128e+07										0.000117074	0.000114733	0.00010085	0.00010181	9.43107e-05	9.59189e-05	0.000216766	0.000200592	0.000200102	0.0117074	0.0114733	0.010085	0.010181	0.00943107	0.00959189	0.0216766	0.0200592	0.0200102	0.0110886	0.00973467	0.020582
H16_B2202	19.7487	20.1468	20.8011	20.4601	20.8705	20.5893	21.3688	21.5691	21.4732	880935	1.16087e+06	1.82702e+06	1.44245e+06	1.91713e+06	1.57765e+06	2.70804e+06	3.11139e+06	2.91121e+06										3.95569e-06	5.84954e-06	9.76402e-06	4.9467e-06	7.69805e-06	5.53007e-06	1.23819e-05	1.49804e-05	1.38278e-05	0.000395569	0.000584954	0.000976402	0.00049467	0.000769805	0.000553007	0.00123819	0.00149804	0.00138278	0.000652309	0.000605827	0.001373
H16_B2201	21.8988	21.8325	21.889	21.7478	22.0651	21.4831	22.9296	22.9741	22.9307	3.91013e+06	3.73462e+06	3.88371e+06	3.52165e+06	4.38793e+06	2.93126e+06	7.9892e+06	8.23925e+06	7.99518e+06										1.75578e-05	1.88185e-05	2.07555e-05	1.20771e-05	1.76193e-05	1.02748e-05	3.65288e-05	3.96694e-05	3.7976e-05	0.00175578	0.00188185	0.00207555	0.00120771	0.00176193	0.00102748	0.00365288	0.00396694	0.0037976	0.00190439	0.00133237	0.00380581
H16_B2200	19.0383	19.0055	19.6715	17.3428	18.0431	17.031	19.7616	19.6304	19.8106	538396	526285	835030	166229	270094	133921	888882	811597	919550										2.41758e-06	2.65191e-06	4.4626e-06	5.70064e-07	1.08454e-06	4.69427e-07	4.06421e-06	3.90759e-06	4.36773e-06	0.000241758	0.000265191	0.00044626	5.70064e-05	0.000108454	4.69427e-05	0.000406421	0.000390759	0.000436773	0.000317736	7.08009e-05	0.000411317
H16_B2199	21.2252	20.9438	20.7493	21.1177	20.8938	20.6722	22.0347	21.741	21.6126	2.45145e+06	2.01698e+06	1.76265e+06	2.27538e+06	1.9483e+06	1.67094e+06	4.2964e+06	3.50493e+06	3.20656e+06										1.10078e-05	1.01634e-05	9.42005e-06	7.80315e-06	7.82319e-06	5.85706e-06	1.96443e-05	1.68751e-05	1.52307e-05	0.00110078	0.00101634	0.000942005	0.000780315	0.000782319	0.000585706	0.00196443	0.00168751	0.00152307	0.00101971	0.000716113	0.001725
H16_B2197	22.6059	22.5447	22.296	21.8505	21.4679	21.3364	22.4135	22.123	22.1416	6.38346e+06	6.11838e+06	5.1496e+06	3.78136e+06	2.90065e+06	2.6479e+06	5.58634e+06	4.56767e+06	4.62678e+06										2.86639e-05	3.083e-05	2.75207e-05	1.29677e-05	1.16473e-05	9.28156e-06	2.55423e-05	2.19919e-05	2.19766e-05	0.00286639	0.003083	0.00275207	0.00129677	0.00116473	0.000928156	0.00255423	0.00219919	0.00219766	0.00290049	0.00112989	0.00231702
H16_B2196	24.2382	24.3233	24.2374	23.3492	22.9794	23.4208	24.2699	24.1406	24.1364	1.97893e+07	2.09907e+07	1.97781e+07	1.06856e+07	8.26954e+06	1.12297e+07	2.02286e+07	1.84946e+07	1.84413e+07										8.88606e-05	0.000105771	0.000105699	3.6645e-05	3.32055e-05	3.93628e-05	9.24906e-05	8.90457e-05	8.75936e-05	0.00888606	0.0105771	0.0105699	0.0036645	0.00332055	0.00393628	0.00924906	0.00890457	0.00875936	0.010011	0.00364045	0.008971
H16_B2195	21.8881	21.9727	21.9679	21.368	21.084	20.1323	22.0567	21.826	21.8442	3.88123e+06	4.1158e+06	4.10203e+06	2.70653e+06	2.22286e+06	1.14927e+06	4.36242e+06	3.71763e+06	3.76483e+06										1.7428e-05	2.07392e-05	2.19223e-05	9.28173e-06	8.92568e-06	4.02847e-06	1.99461e-05	1.78992e-05	1.78824e-05	0.0017428	0.00207392	0.00219223	0.000928173	0.000892568	0.000402847	0.00199461	0.00178992	0.00178824	0.00200298	0.000741196	0.00185759
copR	19.7385	19.8248	20.1113	18.775	18.0453	18.4591	19.2353	17.8775	19.3429	874741	928669	1.13271e+06	448576	270508	360363	617154	240809	664971										3.92788e-06	4.67949e-06	6.05347e-06	1.53834e-06	1.0862e-06	1.26316e-06	2.82179e-06	1.15942e-06	3.15852e-06	0.000392788	0.000467949	0.000605347	0.000153834	0.00010862	0.000126316	0.000282179	0.000115942	0.000315852	0.000488695	0.00012959	0.000237991
copA	23.8261	23.8013	23.7564	20.6783	21.232	20.6594	21.5725	21.6184	20.1802	1.48721e+07	1.46185e+07	1.41704e+07	1.67799e+06	2.46297e+06	1.65617e+06	3.11865e+06	3.21957e+06	1.18808e+06										6.67805e-05	7.36617e-05	7.57301e-05	5.75446e-06	9.8898e-06	5.8053e-06	1.42593e-05	1.55012e-05	5.64323e-06	0.00667805	0.00736617	0.00757301	0.000575446	0.00098898	0.00058053	0.00142593	0.00155012	0.000564323	0.00720575	0.000714985	0.00118012
copC	23.8758	23.8978	23.564	19.5332	19.6918	20.6235	21.9053	21.9097	21.8439	1.53928e+07	1.563e+07	1.2401e+07	758691	846858	1.61546e+06	3.92794e+06	3.93973e+06	3.76408e+06										6.91189e-05	7.87584e-05	6.6274e-05	2.60184e-06	3.40047e-06	5.6626e-06	1.79596e-05	1.89686e-05	1.78788e-05	0.00691189	0.00787584	0.0066274	0.000260184	0.000340047	0.00056626	0.00179596	0.00189686	0.00178788	0.00713837	0.00038883	0.0018269
H16_B2180	24.9652	24.9764	24.8017	22.961	22.9582	23.4814	25.0987	25.0961	24.7791	3.27546e+07	3.30098e+07	2.9245e+07	8.16516e+06	8.14889e+06	1.17115e+07	3.5931e+07	3.58659e+07	2.87903e+07										0.000147079	0.000166334	0.000156292	2.80014e-05	3.27211e-05	4.10519e-05	0.000164286	0.000172683	0.00013675	0.0147079	0.0166334	0.0156292	0.00280014	0.00327211	0.00410519	0.0164286	0.0172683	0.013675	0.0156569	0.00339248	0.0157906
H16_B2179	20.5364	20.5777	20.2803	20.1762	20.0407	19.8851	20.2479	20.0321	19.5402	1.52077e+06	1.56498e+06	1.27348e+06	1.18478e+06	1.07856e+06	968312	1.24519e+06	1.07219e+06	762410										6.82878e-06	7.88584e-06	6.80576e-06	4.06306e-06	4.33085e-06	3.39418e-06	5.69334e-06	5.16227e-06	3.62134e-06	0.000682878	0.000788584	0.000680576	0.000406306	0.000433085	0.000339418	0.000569334	0.000516227	0.000362134	0.000717346	0.000392936	0.000482565
H16_B2178	26.5718	26.6697	26.6274	25.6164	25.617	25.5115	26.5548	26.6294	26.6113	9.97521e+07	1.06752e+08	1.03671e+08	5.14387e+07	5.14601e+07	4.78345e+07	9.85834e+07	1.03812e+08	1.02517e+08										0.00044792	0.000537914	0.000554043	0.000176403	0.000206633	0.000167672	0.00045075	0.00049982	0.000486942	0.044792	0.0537914	0.0554043	0.0176403	0.0206633	0.0167672	0.045075	0.049982	0.0486942	0.0513293	0.0183569	0.0479171
H16_B2176	21.6066	21.4793	21.5012	21.7768	21.7586	21.5246	21.6589	21.4325	21.6013	3.19329e+06	2.92353e+06	2.96828e+06	3.5931e+06	3.54796e+06	3.01684e+06	3.31113e+06	2.83017e+06	3.18151e+06										1.4339e-05	1.47315e-05	1.58632e-05	1.23221e-05	1.42465e-05	1.05748e-05	1.51394e-05	1.36264e-05	1.51117e-05	0.0014339	0.00147315	0.00158632	0.00123221	0.00142465	0.00105748	0.00151394	0.00136264	0.00151117	0.00149779	0.00123811	0.00146258
ttg2	22.177	21.9556	21.646	20.9031	20.308	21.018	21.4959	21.5046	21.4693	4.74172e+06	4.06726e+06	3.28157e+06	1.96093e+06	1.29811e+06	2.12347e+06	2.95747e+06	2.97528e+06	2.90335e+06										2.12919e-05	2.04946e-05	1.75375e-05	6.72478e-06	5.21244e-06	7.44329e-06	1.35223e-05	1.4325e-05	1.37905e-05	0.00212919	0.00204946	0.00175375	0.000672478	0.000521244	0.000744329	0.00135223	0.0014325	0.00137905	0.00197747	0.000646017	0.00138793
H16_B2173	22.0728	22.004	21.741	21.0317	20.2864	19.8374	21.3048	21.3331	20.8396	4.41127e+06	4.20585e+06	3.50508e+06	2.14378e+06	1.27882e+06	936840	2.59047e+06	2.64191e+06	1.87644e+06										1.98081e-05	2.1193e-05	1.8732e-05	7.35183e-06	5.13499e-06	3.28386e-06	1.18443e-05	1.272e-05	8.9128e-06	0.00198081	0.0021193	0.0018732	0.000735183	0.000513499	0.000328386	0.00118443	0.001272	0.00089128	0.0019911	0.000525689	0.0011159
H16_B2172	23.6297	23.5715	23.5235	22.7866	22.7072	22.5976	22.2983	22.3383	22.5472	1.29796e+07	1.24664e+07	1.20585e+07	7.23542e+06	6.84759e+06	6.34687e+06	5.15757e+06	5.3027e+06	6.12896e+06										5.82829e-05	6.28174e-05	6.44435e-05	2.4813e-05	2.74958e-05	2.22474e-05	2.35818e-05	2.55309e-05	2.91117e-05	0.00582829	0.00628174	0.00644435	0.0024813	0.00274958	0.00222474	0.00235818	0.00255309	0.00291117	0.00618479	0.00248521	0.00260748
H16_B2171	20.6229	21.4707	21.1381	19.2734	18.1754	17.7065	19.4912	20.0198	18.9289	1.61475e+06	2.9062e+06	2.30789e+06	633680	296032	213888	736946	1.06304e+06	499079										7.25075e-06	1.46441e-05	1.23339e-05	2.17313e-06	1.18869e-06	7.49733e-07	3.36951e-06	5.11821e-06	2.37055e-06	0.000725075	0.00146441	0.00123339	0.000217313	0.000118869	7.49733e-05	0.000336951	0.000511821	0.000237055	0.00114096	0.000137052	0.000361943
H16_B2170	23.3092	23.7156	23.6915	22.2692	22.2677	22.4451	22.6115	22.7051	22.5443	1.03939e+07	1.37758e+07	1.35475e+07	5.05471e+06	5.04953e+06	5.7101e+06	6.40817e+06	6.83783e+06	6.11641e+06										4.66721e-05	6.9415e-05	7.2401e-05	1.73345e-05	2.02759e-05	2.00154e-05	2.92999e-05	3.2922e-05	2.90521e-05	0.00466721	0.0069415	0.0072401	0.00173345	0.00202759	0.00200154	0.00292999	0.0032922	0.00290521	0.00628294	0.00192086	0.00304247
ispH	25.8898	25.7817	25.7087	25.3602	25.2603	25.3688	25.8442	25.8287	25.7532	6.21725e+07	5.76844e+07	5.48386e+07	4.3072e+07	4.01891e+07	4.33272e+07	6.02409e+07	5.95953e+07	5.65551e+07										0.000279176	0.000290667	0.000293071	0.00014771	0.000161375	0.000151873	0.000275437	0.000286933	0.000268628	0.0279176	0.0290667	0.0293071	0.014771	0.0161375	0.0151873	0.0275437	0.0286933	0.0268628	0.0287638	0.0153653	0.0276999
H16_B2168	24.5179	24.4407	24.1082	24.604	24.2732	24.3935	24.4625	24.2446	24.3423	2.40225e+07	2.27706e+07	1.80833e+07	2.55001e+07	2.02744e+07	2.20388e+07	2.31176e+07	1.98767e+07	2.12691e+07										0.000107869	0.000114739	9.66413e-05	8.74496e-05	8.14098e-05	7.72517e-05	0.0001057	9.57e-05	0.000101025	0.0107869	0.0114739	0.00966413	0.00874496	0.00814098	0.00772517	0.01057	0.00957	0.0101025	0.0106416	0.0082037	0.0100808
H16_B2166	23.5846	23.4346	23.242	23.0826	22.7925	22.7844	23.2253	23.0177	22.9701	1.25801e+07	1.13378e+07	9.92096e+06	8.8831e+06	7.26463e+06	7.22425e+06	9.80627e+06	8.49189e+06	8.21626e+06										5.64889e-05	5.71304e-05	5.302e-05	3.04635e-05	2.91704e-05	2.53228e-05	4.48369e-05	4.08858e-05	3.9026e-05	0.00564889	0.00571304	0.005302	0.00304635	0.00291704	0.00253228	0.00448369	0.00408858	0.0039026	0.00555464	0.00283189	0.00415829
H16_B2163	21.7224	21.5655	21.1823	21.3468	21.3501	21.1057	21.4084	21.3552	21.4279	3.46006e+06	3.10357e+06	2.37958e+06	2.667e+06	2.67306e+06	2.25661e+06	2.78336e+06	2.68259e+06	2.8212e+06										1.55368e-05	1.56386e-05	1.27171e-05	9.14617e-06	1.07334e-05	7.90998e-06	1.27263e-05	1.29158e-05	1.34003e-05	0.00155368	0.00156386	0.00127171	0.000914617	0.00107334	0.000790998	0.00127263	0.00129158	0.00134003	0.00146309	0.000926318	0.00130141
H16_B2160	21.9824	16.1116	20.8815	19.9914	16.1205	16.8846	20.2325	19.4439	20.2816	4.14337e+06	70807.6	1.93178e+06	1.04232e+06	71243.7	120994	1.23195e+06	713197	1.27459e+06										1.86051e-05	3.56794e-07	1.03239e-05	3.57452e-06	2.86072e-07	4.24113e-07	5.63279e-06	3.43382e-06	6.05411e-06	0.00186051	3.56794e-05	0.00103239	0.000357452	2.86072e-05	4.24113e-05	0.000563279	0.000343382	0.000605411	0.000976192	0.000142823	0.000504024
H16_B2154	20.1477	20.1774	20.2694	21.3796	21.3942	21.4664	20.9198	21.6542	21.284	1.16163e+06	1.18579e+06	1.26389e+06	2.72842e+06	2.75605e+06	2.89756e+06	1.9837e+06	3.3004e+06	2.5534e+06										5.21611e-06	5.9751e-06	6.75453e-06	9.35681e-06	1.10666e-05	1.01567e-05	9.06999e-06	1.58904e-05	1.21283e-05	0.000521611	0.00059751	0.000675453	0.000935681	0.00110666	0.00101567	0.000906999	0.00158904	0.00121283	0.000598191	0.00101934	0.00123629
H16_B2149	19.2211	19.1268	17.9845	17.1567	16.5491	16.8345	17.766	17.5499	17.3433	611124	572447	259347	146106	95890.9	116865	222900	191884	166288										2.74415e-06	2.88452e-06	1.38601e-06	5.01053e-07	3.8504e-07	4.09641e-07	1.01916e-06	9.23862e-07	7.89846e-07	0.000274415	0.000288452	0.000138601	5.01053e-05	3.8504e-05	4.09641e-05	0.000101916	9.23862e-05	7.89846e-05	0.000233823	4.31911e-05	9.10955e-05
H16_B2148	22.2448	22.4444	22.5259	21.5366	21.6664	21.0032	21.8583	22.0264	21.6541	4.97005e+06	5.7075e+06	6.03921e+06	3.04201e+06	3.32844e+06	2.10175e+06	3.80194e+06	4.27168e+06	3.30022e+06										2.23172e-05	2.87597e-05	3.2275e-05	1.04322e-05	1.3365e-05	7.36716e-06	1.73835e-05	2.05668e-05	1.56756e-05	0.00223172	0.00287597	0.0032275	0.00104322	0.0013365	0.000736716	0.00173835	0.00205668	0.00156756	0.0027784	0.00103881	0.00178753
H16_B2144	17.978	17.958	19.2907	18.7455	18.1754	19.4494	20.1336	20.072	19.035	258174	254621	641310	439500	296036	715911	1.15034e+06	1.10222e+06	537157										1.15929e-06	1.28302e-06	3.42732e-06	1.50721e-06	1.1887e-06	2.50945e-06	5.25964e-06	5.30683e-06	2.55142e-06	0.000115929	0.000128302	0.000342732	0.000150721	0.00011887	0.000250945	0.000525964	0.000530683	0.000255142	0.000195654	0.000173512	0.000437263
H16_B2143	21.4281	21.4592	21.5004	21.4076	21.2669	21.4537	21.2832	21.3461	21.1587	2.8216e+06	2.88306e+06	2.96655e+06	2.7818e+06	2.5233e+06	2.87214e+06	2.55207e+06	2.66582e+06	2.34105e+06										1.26699e-05	1.45275e-05	1.5854e-05	9.53986e-06	1.01321e-05	1.00676e-05	1.16688e-05	1.28351e-05	1.11197e-05	0.00126699	0.00145275	0.0015854	0.000953986	0.00101321	0.00100676	0.00116688	0.00128351	0.00111197	0.00143505	0.000991317	0.00118745
H16_B2141	18.3475	18.8226	19.1943	18.9906	19.6381	19.2747	19.6461	19.6602	19.3375	333532	463640	599860	520885	815911	634258	820485	828506	662494										1.49767e-06	2.33625e-06	3.2058e-06	1.78631e-06	3.27621e-06	2.22324e-06	3.75148e-06	3.989e-06	3.14675e-06	0.000149767	0.000233625	0.00032058	0.000178631	0.000327621	0.000222324	0.000375148	0.0003989	0.000314675	0.000234657	0.000242859	0.000362907
H16_B2140	20.027	20.3584	18.7941	21.0039	20.9551	21.0644	21.4405	21.4685	21.504	1.0684e+06	1.34424e+06	454553	2.10276e+06	2.0329e+06	2.19293e+06	2.84606e+06	2.90183e+06	2.974e+06										4.79749e-06	6.77352e-06	2.42924e-06	7.21115e-06	8.16292e-06	7.68678e-06	1.30129e-05	1.39714e-05	1.41261e-05	0.000479749	0.000677352	0.000242924	0.000721115	0.000816292	0.000768678	0.00130129	0.00139714	0.00141261	0.000466675	0.000768695	0.00137035
H16_B2139	19.2712	19.4625	19.4568	20.0243	20.0135	19.9116	20.0318	19.722	19.5334	632738	722450	719582	1.06638e+06	1.05841e+06	986252	1.07198e+06	864803	758841										2.84121e-06	3.64037e-06	3.84562e-06	3.65701e-06	4.24993e-06	3.45706e-06	4.90137e-06	4.16376e-06	3.60439e-06	0.000284121	0.000364037	0.000384562	0.000365701	0.000424993	0.000345706	0.000490137	0.000416376	0.000360439	0.00034424	0.0003788	0.000422317
H16_B2138	25.1932	24.8451	24.6689	25.676	25.4971	25.7837	25.4247	25.327	25.3696	3.83628e+07	3.01394e+07	2.66731e+07	5.36108e+07	4.7358e+07	5.77658e+07	4.50407e+07	4.20917e+07	4.33535e+07										0.000172262	0.00015187	0.000142548	0.000183852	0.000190161	0.000202484	0.000205938	0.000202659	0.000205923	0.0172262	0.015187	0.0142548	0.0183852	0.0190161	0.0202484	0.0205938	0.0202659	0.0205923	0.015556	0.0192166	0.020484
H16_B2136	23.4564	23.5039	23.798	23.4973	23.337	23.8879	24.1153	24.3757	24.3668	1.15103e+07	1.18955e+07	1.4585e+07	1.18408e+07	1.05956e+07	1.55224e+07	1.81729e+07	2.17677e+07	2.1634e+07										5.16849e-05	5.99407e-05	7.79458e-05	4.06068e-05	4.25457e-05	5.44101e-05	8.30913e-05	0.000104805	0.000102759	0.00516849	0.00599407	0.00779458	0.00406068	0.00425457	0.00544101	0.00830913	0.0104805	0.0102759	0.00631905	0.00458542	0.00968848
H16_B2128	22.8909	22.6524	22.5514	22.3858	21.6218	21.564	22.0143	21.8783	22.0929	7.77743e+06	6.59252e+06	6.14683e+06	5.48005e+06	3.22704e+06	3.10041e+06	4.2361e+06	3.85487e+06	4.47342e+06										3.49233e-05	3.32192e-05	3.28501e-05	1.87932e-05	1.29579e-05	1.08677e-05	1.93686e-05	1.856e-05	2.12481e-05	0.00349233	0.00332192	0.00328501	0.00187932	0.00129579	0.00108677	0.00193686	0.001856	0.00212481	0.00336642	0.00142063	0.00197256
H16_B2124	20.9168	21.0917	20.759	21.2405	20.7668	20.5668	20.7271	20.7518	20.7615	1.97956e+06	2.23472e+06	1.77449e+06	2.4775e+06	1.78412e+06	1.55321e+06	1.73571e+06	1.76573e+06	1.7776e+06										8.8889e-06	1.12606e-05	9.4833e-06	8.4963e-06	7.16394e-06	5.44439e-06	7.93614e-06	8.50143e-06	8.44336e-06	0.00088889	0.00112606	0.00094833	0.00084963	0.000716394	0.000544439	0.000793614	0.000850143	0.000844336	0.00098776	0.000703488	0.000829364
H16_B2123	20.6267	20.1501	20.297	19.9313	20.0336	19.3304	19.7314	20.1061	19.796	1.61906e+06	1.16353e+06	1.28827e+06	999812	1.07332e+06	659230	870474	1.12864e+06	910330										7.27012e-06	5.86293e-06	6.88483e-06	3.42874e-06	4.30981e-06	2.31077e-06	3.98004e-06	5.43403e-06	4.32394e-06	0.000727012	0.000586293	0.000688483	0.000342874	0.000430981	0.000231077	0.000398004	0.000543403	0.000432394	0.000667263	0.000334977	0.000457933
tar2	19.2676	18.6758	17.7538	16.3826	16.7715	14.7798	17.0074	16.033	14.733	631150	418776	221012	85436.3	111870	28129	131743	67051.9	27232.4										2.83407e-06	2.11018e-06	1.18114e-06	2.92994e-07	4.49202e-07	9.85992e-08	6.02363e-07	3.22834e-07	1.2935e-07	0.000283407	0.000211018	0.000118114	2.92994e-05	4.49202e-05	9.85992e-06	6.02363e-05	3.22834e-05	1.2935e-05	0.00020418	2.80265e-05	3.51516e-05
H16_B2120	23.5191	23.6195	23.3114	21.841	21.5651	21.7724	22.8598	23.0304	22.8905	1.2021e+07	1.28877e+07	1.04095e+07	3.75658e+06	3.10263e+06	3.58218e+06	7.61186e+06	8.56742e+06	7.77525e+06										5.39784e-05	6.494e-05	5.56311e-05	1.28827e-05	1.24583e-05	1.25565e-05	3.48034e-05	4.12495e-05	3.69313e-05	0.00539784	0.006494	0.00556311	0.00128827	0.00124583	0.00125565	0.00348034	0.00412495	0.00369313	0.00581831	0.00126325	0.00376614
H16_B2119	19.2712	19.6246	19.399	17.6192	16.0757	17.1406	18.3529	18.9038	18.8342	632723	808363	691325	201333	69068.3	144485	334785	490455	467375										2.84114e-06	4.07328e-06	3.69461e-06	6.90447e-07	2.77337e-07	5.06458e-07	1.53073e-06	2.36139e-06	2.21997e-06	0.000284114	0.000407328	0.000369461	6.90447e-05	2.77337e-05	5.06458e-05	0.000153073	0.000236139	0.000221997	0.000353634	4.91414e-05	0.000203736
H16_B2118	21.3483	21.3476	21.1512	19.1725	19.6084	18.7608	20.9391	20.8489	20.7567	2.66987e+06	2.66853e+06	2.32891e+06	590887	799301	444177	2.01046e+06	1.88863e+06	1.77164e+06										1.19886e-05	1.34465e-05	1.24463e-05	2.02638e-06	3.20952e-06	1.55695e-06	9.19238e-06	9.09317e-06	8.41501e-06	0.00119886	0.00134465	0.00124463	0.000202638	0.000320952	0.000155695	0.000919238	0.000909317	0.000841501	0.00126271	0.000226428	0.000890019
H16_B2117	19.9454	20.6514	20.6598	18.8794	17.248	18.0431	20.1878	20.6017	20.0374	1.00967e+06	1.64704e+06	1.65664e+06	482227	155654	270089	1.19439e+06	1.59117e+06	1.0761e+06										4.53374e-06	8.29932e-06	8.85347e-06	1.65374e-06	6.25011e-07	9.46732e-07	5.46107e-06	7.661e-06	5.1113e-06	0.000453374	0.000829932	0.000885347	0.000165374	6.25011e-05	9.46732e-05	0.000546107	0.0007661	0.00051113	0.000722885	0.000107516	0.000607779
H16_B2115	16.7429	18.1517	17.8393	16.6281	17.8026	16.6556	16.7125	17.2995	16.7466	109679	291209	234519	101285	228618	103237	107387	161311	109960										4.92496e-07	1.46738e-06	1.25333e-06	3.47346e-07	9.17993e-07	3.61874e-07	4.91001e-07	7.76664e-07	5.22295e-07	4.92496e-05	0.000146738	0.000125333	3.47346e-05	9.17993e-05	3.61874e-05	4.91001e-05	7.76664e-05	5.22295e-05	0.000107107	5.42404e-05	5.96653e-05
H16_A2423;H16_A3377;H16_B0682;H16_B2114	20.4641	20.6086	20.3903	20.8008	20.3409	19.7223	20.2974	19.5738	20.3912	1.44644e+06	1.59881e+06	1.37429e+06	1.82664e+06	1.32803e+06	864996	1.28858e+06	780390	1.37523e+06										6.495e-06	8.05626e-06	7.34457e-06	6.26426e-06	5.33258e-06	3.03203e-06	5.89174e-06	3.75733e-06	6.53214e-06	0.0006495	0.000805626	0.000734457	0.000626426	0.000533258	0.000303203	0.000589174	0.000375733	0.000653214	0.000729861	0.000487629	0.000539374
citE4	20.0859	20.0476	19.594	19.3525	18.5645	19.0979	19.6587	19.6914	19.515	1.1129e+06	1.08377e+06	791396	669381	387667	561081	827700	846664	749213										4.99729e-06	5.46102e-06	4.22941e-06	2.29556e-06	1.55664e-06	1.96673e-06	3.78446e-06	4.07642e-06	3.55865e-06	0.000499729	0.000546102	0.000422941	0.000229556	0.000155664	0.000196673	0.000378446	0.000407642	0.000355865	0.000489591	0.000193964	0.000380651
H16_B2110	19.0856	18.5112	17.5696	17.1841	15.7346	15.5986	16.4928	17.3489	14.6399	556343	373618	194531	148916	54523.4	49618.6	92223.3	166935	25530.6										2.49817e-06	1.88263e-06	1.03962e-06	5.10688e-07	2.18933e-07	1.73926e-07	4.21669e-07	8.03741e-07	1.21267e-07	0.000249817	0.000188263	0.000103962	5.10688e-05	2.18933e-05	1.73926e-05	4.21669e-05	8.03741e-05	1.21267e-05	0.000180681	3.01183e-05	4.48893e-05
H16_B2109	18.5395	18.6261	18.9278	18.3599	18.1854	19.0582	18.6031	17.9673	18.5863	381018	404593	498685	336411	298096	545870	398188	256277	393575										1.7109e-06	2.03871e-06	2.66509e-06	1.15368e-06	1.19698e-06	1.91341e-06	1.82062e-06	1.23389e-06	1.86942e-06	0.00017109	0.000203871	0.000266509	0.000115368	0.000119698	0.000191341	0.000182062	0.000123389	0.000186942	0.000213824	0.000142136	0.000164131
H16_B2106	21.8939	21.4428	21.2825	21.1817	22.2257	22.6604	22.072	22.1862	22.275	3.897e+06	2.85045e+06	2.55077e+06	2.37859e+06	4.90446e+06	6.62906e+06	4.40882e+06	4.77206e+06	5.07497e+06										1.74988e-05	1.43632e-05	1.36319e-05	8.15709e-06	1.96934e-05	2.32366e-05	2.01583e-05	2.2976e-05	2.41054e-05	0.00174988	0.00143632	0.00136319	0.000815709	0.00196934	0.00232366	0.00201583	0.0022976	0.00241054	0.00151646	0.0017029	0.00224132
H16_B2102	16.3991	15.3283	15.5195	15.7671	15.7694	15.4128	14.3043	15.326	15.23	86423.3	41141.2	46973.2	55766.6	55855.4	43622.4	20232	41074.8	38431.5										3.8807e-07	2.07308e-07	2.51036e-07	1.91245e-07	2.24282e-07	1.52907e-07	9.2506e-08	1.97763e-07	1.82544e-07	3.8807e-05	2.07308e-05	2.51036e-05	1.91245e-05	2.24282e-05	1.52907e-05	9.2506e-06	1.97763e-05	1.82544e-05	2.82138e-05	1.89478e-05	1.57604e-05
treA	19.9202	20.6072	20.3968	18.8808	19.5995	19.6578	20.3111	20.1697	20.1678	992179	1.59735e+06	1.38053e+06	482699	794406	827159	1.30096e+06	1.17943e+06	1.17793e+06										4.45522e-06	8.04891e-06	7.37789e-06	1.65536e-06	3.18986e-06	2.8994e-06	5.94834e-06	5.67858e-06	5.595e-06	0.000445522	0.000804891	0.000737789	0.000165536	0.000318986	0.00028994	0.000594834	0.000567858	0.0005595	0.000662734	0.000258154	0.000574064
fepA	20.472	19.6088	19.7862	20.573	20.0599	19.5601	19.9246	19.522	19.7921	1.45439e+06	799531	904170	1.55991e+06	1.09305e+06	773007	995187	752844	907883										6.53071e-06	4.02878e-06	4.8321e-06	5.34954e-06	4.38904e-06	2.70959e-06	4.55026e-06	3.62471e-06	4.31231e-06	0.000653071	0.000402878	0.00048321	0.000534954	0.000438904	0.000270959	0.000455026	0.000362471	0.000431231	0.000513053	0.000414939	0.000416243
H16_B2088	19.1458	19.393	18.7988	18.6457	19.8513	19.3711	19.909	19.5631	19.6599	580031	688449	456046	410124	945851	678077	984447	774605	828347										2.60454e-06	3.46904e-06	2.43722e-06	1.40647e-06	3.79797e-06	2.37683e-06	4.50115e-06	3.72948e-06	3.93453e-06	0.000260454	0.000346904	0.000243722	0.000140647	0.000379797	0.000237683	0.000450115	0.000372948	0.000393453	0.000283693	0.000252709	0.000405505
H16_B2087	22.1384	21.74	21.6383	22.5446	22.2069	22.2921	22.45	22.4347	22.2939	4.61665e+06	3.5025e+06	3.26419e+06	6.11788e+06	4.84104e+06	5.13568e+06	5.7294e+06	5.6691e+06	5.14207e+06										2.07303e-05	1.76488e-05	1.74446e-05	2.09805e-05	1.94387e-05	1.80019e-05	2.61963e-05	2.72949e-05	2.44241e-05	0.00207303	0.00176488	0.00174446	0.00209805	0.00194387	0.00180019	0.00261963	0.00272949	0.00244241	0.00186079	0.00194737	0.00259718
H16_B2082	20.7788	21.0547	21.2552	16.916	20.3219	20.3258	20.3909	20.0126	20.773	1.79906e+06	2.17813e+06	2.50298e+06	123655	1.31072e+06	1.31424e+06	1.37489e+06	1.05777e+06	1.79183e+06										8.07838e-06	1.09755e-05	1.33765e-05	4.2406e-07	5.26307e-06	4.60676e-06	6.28636e-06	5.09283e-06	8.51092e-06	0.000807838	0.00109755	0.00133765	4.2406e-05	0.000526307	0.000460676	0.000628636	0.000509283	0.000851092	0.00108101	0.000343129	0.000663004
H16_B2080	20.2984	20.0058	19.4037	18.4546	17.2586	16.8518	19.3305	18.971	18.2977	1.28955e+06	1.05281e+06	693583	359249	156800	118272	659269	513839	322223										5.79052e-06	5.30502e-06	3.70667e-06	1.232e-06	6.29616e-07	4.14575e-07	3.01435e-06	2.47398e-06	1.53051e-06	0.000579052	0.000530502	0.000370667	0.0001232	6.29616e-05	4.14575e-05	0.000301435	0.000247398	0.000153051	0.000493407	7.58731e-05	0.000233961
H16_B2077	24.4025	24.1282	24.1142	24.5004	23.8128	24.3787	24.5517	23.9766	24.3272	2.21757e+07	1.83367e+07	1.81595e+07	2.37329e+07	1.47355e+07	2.18138e+07	2.45931e+07	1.65068e+07	2.10476e+07										9.95765e-05	9.23972e-05	9.70488e-05	8.13893e-05	5.9169e-05	7.64629e-05	0.000112446	7.94751e-05	9.9973e-05	0.00995765	0.00923972	0.00970488	0.00813893	0.0059169	0.00764629	0.0112446	0.00794751	0.0099973	0.00963408	0.00723404	0.00972981
H16_B2076	24.6738	24.4245	24.1114	25.5325	25.07	25.4785	25.3721	24.8436	24.9602	2.67633e+07	2.25162e+07	1.81243e+07	4.85337e+07	3.52215e+07	4.67516e+07	4.34271e+07	3.01079e+07	3.26406e+07										0.000120176	0.000113457	9.68608e-05	0.00016644	0.000141428	0.000163876	0.00019856	0.00014496	0.000155038	0.0120176	0.0113457	0.00968608	0.016644	0.0141428	0.0163876	0.019856	0.014496	0.0155038	0.0110165	0.0157248	0.0166186
H16_B2075	21.7678	21.8399	21.7415	22.4626	22.0586	22.4776	22.4434	22.6723	22.3913	3.57074e+06	3.75386e+06	3.50622e+06	5.78002e+06	4.36822e+06	5.8404e+06	5.70347e+06	6.68423e+06	5.50096e+06										1.60338e-05	1.89154e-05	1.87381e-05	1.98219e-05	1.75402e-05	2.04721e-05	2.60778e-05	3.21825e-05	2.61287e-05	0.00160338	0.00189154	0.00187381	0.00198219	0.00175402	0.00204721	0.00260778	0.00321825	0.00261287	0.00178958	0.0019278	0.00281297
H16_B2072	19.3866	19.6778	16.8187	17.9161	17.4453	18.3517	18.1724	17.2417	17.9809	685389	838729	115597	247333	178470	334524	295411	154976	258692										3.07762e-06	4.22629e-06	6.17779e-07	8.48198e-07	7.16629e-07	1.17259e-06	1.3507e-06	7.46163e-07	1.22875e-06	0.000307762	0.000422629	6.17779e-05	8.48198e-05	7.16629e-05	0.000117259	0.00013507	7.46163e-05	0.000122875	0.000264056	9.12472e-05	0.000110854
H16_B2071	25.876	25.8065	25.7263	24.9583	24.9892	25.0169	25.1018	25.0392	25.0203	6.15827e+07	5.86847e+07	5.55124e+07	3.25989e+07	3.33044e+07	3.395e+07	3.60077e+07	3.44796e+07	3.40302e+07										0.000276527	0.000295708	0.000296672	0.000111794	0.000133731	0.000119003	0.000164637	0.000166009	0.000161639	0.0276527	0.0295708	0.0296672	0.0111794	0.0133731	0.0119003	0.0164637	0.0166009	0.0161639	0.0289635	0.0121509	0.0164095
H16_B2070	16.1818	15.8239	16.7331	15.981	15.4793	17.0368	16.4957	14.2819	15.875	74336.1	58003.7	108937	64679.4	45681.4	134454	92405.8	19919.7	60095										3.33794e-07	2.92276e-07	5.82185e-07	2.2181e-07	1.83429e-07	4.71297e-07	4.22504e-07	9.59072e-08	2.85442e-07	3.33794e-05	2.92276e-05	5.82185e-05	2.2181e-05	1.83429e-05	4.71297e-05	4.22504e-05	9.59072e-06	2.85442e-05	4.02752e-05	2.92179e-05	2.67951e-05
H16_B2066	20.0421	19.3207	19.5818	18.1669	15.8203	15.4564	19.5391	14.7294	16.5304	1.07965e+06	654817	784726	294286	57862	44960.4	761836	27164.4	94656.8										4.84799e-06	3.29957e-06	4.19376e-06	1.00922e-06	2.32339e-07	1.57598e-07	3.48332e-06	1.30788e-07	4.49606e-07	0.000484799	0.000329957	0.000419376	0.000100922	2.32339e-05	1.57598e-05	0.000348332	1.30788e-05	4.49606e-05	0.000411378	4.66385e-05	0.000135457
gabD4	29.1261	28.7803	28.7098	27.9017	27.8031	27.9781	28.9543	28.7848	28.9337	5.85926e+08	4.61028e+08	4.39055e+08	2.50747e+08	2.34195e+08	2.64391e+08	5.20115e+08	4.62478e+08	5.12748e+08										0.002631	0.00232309	0.00234641	0.000859907	0.000940386	0.000926759	0.0023781	0.00222669	0.00243548	0.2631	0.232309	0.234641	0.0859907	0.0940386	0.0926759	0.23781	0.222669	0.243548	0.24335	0.0909018	0.234676
H16_B2053	24.7747	24.7141	24.6778	19.4355	19.7071	19.1332	24.8925	24.9102	24.879	2.87026e+07	2.75231e+07	2.68389e+07	709027	855915	574997	3.11447e+07	3.15294e+07	3.08547e+07										0.000128884	0.000138687	0.000143433	2.43152e-06	3.43684e-06	2.01551e-06	0.000142402	0.000151804	0.000146556	0.0128884	0.0138687	0.0143433	0.000243152	0.000343684	0.000201551	0.0142402	0.0151804	0.0146556	0.0137001	0.000262796	0.0146921
H16_B2051	20.0672	19.8877	20.1403	16.9829	18.4802	18.8008	20.697	20.937	21.3114	1.09856e+06	970062	1.15568e+06	129523	365675	456681	1.69992e+06	2.00748e+06	2.60246e+06										4.93291e-06	4.88807e-06	6.17623e-06	4.44184e-07	1.46833e-06	1.60078e-06	7.77247e-06	9.66538e-06	1.23613e-05	0.000493291	0.000488807	0.000617623	4.44184e-05	0.000146833	0.000160078	0.000777247	0.000966538	0.00123613	0.00053324	0.00011711	0.000993305
H16_B2050	19.8583	20.023	19.8592	17.0319	18.0717	16.941	18.0794	18.0756	18.0049	950478	1.06541e+06	951102	134003	275492	125821	276979	276240	263032										4.26796e-06	5.36852e-06	5.08292e-06	4.59547e-07	1.10621e-06	4.41033e-07	1.26642e-06	1.33001e-06	1.24936e-06	0.000426796	0.000536852	0.000508292	4.59547e-05	0.000110621	4.41033e-05	0.000126642	0.000133001	0.000124936	0.000490647	6.6893e-05	0.000128193
cheB	21.4101	21.4425	21.3035	20.9601	20.6744	20.7397	20.66	20.6105	20.6798	2.78655e+06	2.85003e+06	2.58824e+06	2.04002e+06	1.67349e+06	1.75091e+06	1.65685e+06	1.60092e+06	1.67979e+06										1.25126e-05	1.43611e-05	1.38322e-05	6.99599e-06	6.71974e-06	6.13737e-06	7.57557e-06	7.70795e-06	7.97876e-06	0.00125126	0.00143611	0.00138322	0.000699599	0.000671974	0.000613737	0.000757557	0.000770795	0.000797876	0.00135686	0.00066177	0.000775409
cheA2Y2	22.3214	22.4992	22.1098	21.6291	21.0559	21.0365	21.3944	21.3761	21.3537	5.24105e+06	5.92834e+06	4.52583e+06	3.24356e+06	2.17996e+06	2.15085e+06	2.75645e+06	2.72167e+06	2.67981e+06										2.3534e-05	2.98725e-05	2.41871e-05	1.11234e-05	8.75341e-06	7.53926e-06	1.26032e-05	1.3104e-05	1.27287e-05	0.0023534	0.00298725	0.00241871	0.00111234	0.000875341	0.000753926	0.00126032	0.0013104	0.00127287	0.00258645	0.000913869	0.0012812
cheW2b	22.7344	22.7075	22.6114	22.1077	21.7253	21.8615	21.7245	21.7392	21.669	6.97799e+06	6.84915e+06	6.40793e+06	4.51954e+06	3.46711e+06	3.81027e+06	3.46507e+06	3.50077e+06	3.33447e+06										3.13335e-05	3.45124e-05	3.42455e-05	1.54992e-05	1.39218e-05	1.3356e-05	1.58432e-05	1.68551e-05	1.58382e-05	0.00313335	0.00345124	0.00342455	0.00154992	0.00139218	0.0013356	0.00158432	0.00168551	0.00158382	0.00333638	0.0014259	0.00161789
cheR2	18.3008	18.2164	18.7423	16.7941	17.1176	16.4445	17.6315	17.8333	17.5824	322915	304567	438519	113642	142206	89182.1	203060	233531	196255										1.45e-06	1.53469e-06	2.34355e-06	3.89723e-07	5.71012e-07	3.12606e-07	9.28446e-07	1.12438e-06	9.32185e-07	0.000145	0.000153469	0.000234355	3.89723e-05	5.71012e-05	3.12606e-05	9.28446e-05	0.000112438	9.32185e-05	0.000177608	4.24447e-05	9.95004e-05
mcp	23.321	23.4873	23.4141	22.6087	22.7921	22.882	22.8147	22.6801	22.9564	1.04789e+07	1.17592e+07	1.11775e+07	6.39598e+06	7.26279e+06	7.72967e+06	7.37726e+06	6.72052e+06	8.13887e+06										4.70536e-05	5.92539e-05	5.97355e-05	2.19342e-05	2.9163e-05	2.70945e-05	3.37308e-05	3.23572e-05	3.86585e-05	0.00470536	0.00592539	0.00597355	0.00219342	0.0029163	0.00270945	0.00337308	0.00323572	0.00386585	0.00553477	0.00260639	0.00349155
H16_B2043	23.6009	23.7117	23.6929	23.4019	23.134	22.9518	23.1494	23.2125	23.0488	1.27227e+07	1.37379e+07	1.35604e+07	1.10836e+07	9.20517e+06	8.11285e+06	9.30412e+06	9.71973e+06	8.67702e+06										5.71292e-05	6.92245e-05	7.24702e-05	3.801e-05	3.69624e-05	2.84376e-05	4.25409e-05	4.67975e-05	4.12146e-05	0.00571292	0.00692245	0.00724702	0.003801	0.00369624	0.00284376	0.00425409	0.00467975	0.00412146	0.00662746	0.003447	0.00435177
H16_B2042	22.5638	22.0618	22.1763	21.7074	22.0963	21.7958	22.0395	21.6507	21.911	6.20004e+06	4.37792e+06	4.73956e+06	3.42425e+06	4.48392e+06	3.64086e+06	4.31088e+06	3.29246e+06	3.94326e+06										2.78402e-05	2.206e-05	2.53293e-05	1.1743e-05	1.80047e-05	1.27621e-05	1.97105e-05	1.58522e-05	1.87299e-05	0.00278402	0.002206	0.00253293	0.0011743	0.00180047	0.00127621	0.00197105	0.00158522	0.00187299	0.00250765	0.001417	0.00180975
H16_B2041	19.1801	19.86	19.2371	19.2474	19.3904	18.9603	21.5225	21.7169	21.6146	593980	951602	617938	622358	687194	510074	3.01246e+06	3.44701e+06	3.21099e+06										2.66717e-06	4.79505e-06	3.30241e-06	2.1343e-06	2.75936e-06	1.78794e-06	1.37738e-05	1.65963e-05	1.52518e-05	0.000266717	0.000479505	0.000330241	0.00021343	0.000275936	0.000178794	0.00137738	0.00165963	0.00152518	0.000358821	0.00022272	0.00152073
H16_B2035	24.2719	24.0564	23.9174	24.6082	24.516	24.6379	24.9513	24.8923	24.9269	2.02572e+07	1.74455e+07	1.58431e+07	2.55743e+07	2.39908e+07	2.61057e+07	3.24409e+07	3.11399e+07	3.18973e+07										9.09614e-05	8.79067e-05	8.46695e-05	8.77039e-05	9.63327e-05	9.15072e-05	0.000148329	0.000149929	0.000151507	0.00909614	0.00879067	0.00846695	0.00877039	0.00963327	0.00915072	0.0148329	0.0149929	0.0151507	0.00878459	0.00918479	0.0149922
H16_B2034	18.9554	19.5784	20.0014	17.964	17.7108	18.6745	19.1845	18.7884	18.9876	508318	782888	1.04963e+06	255686	214521	418407	595829	452755	519797										2.28252e-06	3.94492e-06	5.60947e-06	8.76845e-07	8.61389e-07	1.46662e-06	2.72429e-06	2.17988e-06	2.46896e-06	0.000228252	0.000394492	0.000560947	8.76845e-05	8.61389e-05	0.000146662	0.000272429	0.000217988	0.000246896	0.000394563	0.000106829	0.000245771
H16_B2032	25.178	25.0169	24.8874	25.1632	25.4398	25.7341	25.3567	25.3279	25.3844	3.79604e+07	3.39503e+07	3.10361e+07	3.75742e+07	4.55142e+07	5.58144e+07	4.29653e+07	4.21184e+07	4.37984e+07										0.000170455	0.000171073	0.000165864	0.000128856	0.000182758	0.000195644	0.000196449	0.000202787	0.000208036	0.0170455	0.0171073	0.0165864	0.0128856	0.0182758	0.0195644	0.0196449	0.0202787	0.0208036	0.0169131	0.0169086	0.0202424
idgA	20.7727	20.4786	20.1145	21.3671	20.949	20.9436	20.6908	20.4096	20.4598	1.79142e+06	1.46112e+06	1.13519e+06	2.7048e+06	2.0243e+06	2.01677e+06	1.69261e+06	1.39287e+06	1.44215e+06										8.04408e-06	7.36248e-06	6.06675e-06	9.27577e-06	8.12838e-06	7.06929e-06	7.73905e-06	6.70622e-06	6.85001e-06	0.000804408	0.000736248	0.000606675	0.000927577	0.000812838	0.000706929	0.000773905	0.000670622	0.000685001	0.000715777	0.000815781	0.000709843
H16_B2026	22.2612	22.4871	22.4136	22.0482	21.9137	22.0442	23.2476	22.8962	23.2055	5.02679e+06	5.87884e+06	5.58678e+06	4.33669e+06	3.9507e+06	4.32487e+06	9.95932e+06	7.80625e+06	9.67283e+06										2.2572e-05	2.9623e-05	2.98571e-05	1.48722e-05	1.58636e-05	1.51598e-05	4.55367e-05	3.75847e-05	4.59445e-05	0.0022572	0.0029623	0.00298571	0.00148722	0.00158636	0.00151598	0.00455367	0.00375847	0.00459445	0.00273507	0.00152985	0.0043022
H16_B2025	25.0191	24.8249	24.7478	26.7317	26.3166	26.7014	26.5182	26.3934	26.3506	3.40027e+07	2.97204e+07	2.81725e+07	1.11438e+08	8.3575e+07	1.09123e+08	9.61121e+07	8.81447e+07	8.55696e+07										0.000152683	0.000149759	0.000150561	0.000382165	0.000335587	0.000382505	0.00043945	0.000424389	0.000406443	0.0152683	0.0149759	0.0150561	0.0382165	0.0335587	0.0382505	0.043945	0.0424389	0.0406443	0.0151001	0.0366752	0.0423428
H16_B2024	16.7162	17.0029	16.6233	17.6204	17.8628	17.7178	17.7747	17.8405	16.8237	107662	131338	100948	201492	238369	215575	224243	234714	115994										4.83439e-07	6.61801e-07	5.39492e-07	6.90994e-07	9.57147e-07	7.55644e-07	1.0253e-06	1.13007e-06	5.50954e-07	4.83439e-05	6.61801e-05	5.39492e-05	6.90994e-05	9.57147e-05	7.55644e-05	0.00010253	0.000113007	5.50954e-05	5.61578e-05	8.01262e-05	9.02108e-05
H16_B2019	22.8487	23.0394	23.1827	23.9868	23.8913	24.1912	24.2586	24.1547	24.1409	7.55319e+06	8.62067e+06	9.52126e+06	1.66249e+07	1.55595e+07	1.91543e+07	2.00704e+07	1.86766e+07	1.84983e+07										3.39164e-05	4.34389e-05	5.08839e-05	5.7013e-05	6.24774e-05	6.71407e-05	9.17674e-05	8.99219e-05	8.78644e-05	0.00339164	0.00434389	0.00508839	0.0057013	0.00624774	0.00671407	0.00917674	0.00899219	0.00878644	0.00427464	0.00622104	0.00898513
H16_B2018	18.0844	19.6839	18.7143	21.319	19.9563	21.2012	20.7968	20.899	20.4781	277947	842275	430097	2.61613e+06	1.01732e+06	2.41101e+06	1.82165e+06	1.95531e+06	1.46057e+06										1.24807e-06	4.24416e-06	2.29854e-06	8.97169e-06	4.08497e-06	8.45119e-06	8.32907e-06	9.41421e-06	6.93749e-06	0.000124807	0.000424416	0.000229854	0.000897169	0.000408497	0.000845119	0.000832907	0.000941421	0.000693749	0.000259692	0.000716928	0.000822692
H16_B2015	19.0393	18.4953	16.8941	19.0214	19.7181	19.4306	19.5822	19.513	19.6224	538777	369515	121798	532134	862480	706645	784950	748170	807123										2.41929e-06	1.86196e-06	6.50918e-07	1.82489e-06	3.4632e-06	2.47697e-06	3.589e-06	3.6022e-06	3.83372e-06	0.000241929	0.000186196	6.50918e-05	0.000182489	0.00034632	0.000247697	0.0003589	0.00036022	0.000383372	0.000164406	0.000258835	0.000367497
H16_B2014	21.2511	21.6878	21.6393	22.2674	22.3255	21.9986	24.0048	23.9033	23.913	2.49593e+06	3.37804e+06	3.26655e+06	5.04826e+06	5.25578e+06	4.19032e+06	1.68335e+07	1.56891e+07	1.57949e+07										1.12076e-05	1.70217e-05	1.74572e-05	1.73124e-05	2.11041e-05	1.46881e-05	7.69674e-05	7.55382e-05	7.50237e-05	0.00112076	0.00170217	0.00174572	0.00173124	0.00211041	0.00146881	0.00769674	0.00755382	0.00750237	0.00152288	0.00177015	0.00758431
H16_B2013	20.3674	20.9207	20.597	22.4366	21.7953	22.1336	23.5131	23.5352	23.448	1.35266e+06	1.98502e+06	1.58605e+06	5.67658e+06	3.63957e+06	4.60136e+06	1.19715e+07	1.21563e+07	1.14436e+07										6.0739e-06	1.00024e-05	8.47623e-06	1.94672e-05	1.46143e-05	1.61289e-05	5.47369e-05	5.85288e-05	5.43555e-05	0.00060739	0.00100024	0.000847623	0.00194672	0.00146143	0.00161289	0.00547369	0.00585288	0.00543555	0.000818417	0.00167368	0.00558738
livF3	19.8628	20.2183	20.684	21.8656	21.9909	22.1294	23.5239	22.7517	23.4402	953419	1.21987e+06	1.68467e+06	3.82131e+06	4.16782e+06	4.58795e+06	1.20617e+07	7.06216e+06	1.13819e+07										4.28117e-06	6.14682e-06	9.00328e-06	1.31047e-05	1.67355e-05	1.60819e-05	5.51494e-05	3.40021e-05	5.40625e-05	0.000428117	0.000614682	0.000900328	0.00131047	0.00167355	0.00160819	0.00551494	0.00340021	0.00540625	0.000647709	0.00153074	0.0047738
livG3	16.0945	17.4975	16.6731	18.6396	18.7617	18.7437	21.1369	21.0664	21.0392	69971	185040	104495	408381	444453	438962	2.30597e+06	2.1959e+06	2.15491e+06										3.14193e-07	9.324e-07	5.58446e-07	1.40049e-06	1.78466e-06	1.53867e-06	1.05435e-05	1.05726e-05	1.02355e-05	3.14193e-05	9.324e-05	5.58446e-05	0.000140049	0.000178466	0.000153867	0.00105435	0.00105726	0.00102355	6.0168e-05	0.000157461	0.00104505
livK3	21.4536	21.8059	21.7889	22.6451	23.0155	22.9315	25.0513	25.098	24.9695	2.87189e+06	3.66621e+06	3.62332e+06	6.55928e+06	8.47942e+06	7.99973e+06	3.47692e+07	3.59129e+07	3.28515e+07										1.28957e-05	1.84738e-05	1.93639e-05	2.24943e-05	3.40483e-05	2.80411e-05	0.000158974	0.000172909	0.00015604	0.00128957	0.00184738	0.00193639	0.00224943	0.00340483	0.00280411	0.0158974	0.0172909	0.015604	0.00169111	0.00281945	0.0162641
vagC	17.1875	18.1111	17.7732	16.6946	16.5255	15.0944	18.2511	18.0688	16.8597	149263	283124	224014	106064	94331.5	34984.8	311981	274958	118929										6.70241e-07	1.42664e-06	1.19719e-06	3.63733e-07	3.78779e-07	1.22631e-07	1.42646e-06	1.32383e-06	5.64894e-07	6.70241e-05	0.000142664	0.000119719	3.63733e-05	3.78779e-05	1.22631e-05	0.000142646	0.000132383	5.64894e-05	0.000109802	2.88381e-05	0.000110506
vapC	22.6673	23.2062	23.4388	23.5335	22.7835	22.1071	21.5809	21.3261	21.4931	6.6612e+06	9.67739e+06	1.13704e+07	1.21417e+07	7.21984e+06	4.51742e+06	3.13697e+06	2.62898e+06	2.95172e+06										2.9911e-05	4.87637e-05	6.0766e-05	4.16386e-05	2.89906e-05	1.58347e-05	1.43431e-05	1.26577e-05	1.40203e-05	0.0029911	0.00487637	0.0060766	0.00416386	0.00289906	0.00158347	0.00143431	0.00126577	0.00140203	0.00464802	0.00288213	0.00136737
H16_B2004	22.3721	15.4646	21.9049	23.4384	22.9806	16.6724	23.0611	22.7525	22.9013	5.42828e+06	45219	3.92686e+06	1.13671e+07	8.27635e+06	104445	8.75176e+06	7.06631e+06	7.83385e+06										2.43748e-05	2.27855e-07	2.09861e-05	3.89821e-05	3.32328e-05	3.66105e-07	4.00154e-05	3.40221e-05	3.72096e-05	0.00243748	2.27855e-05	0.00209861	0.00389821	0.00332328	3.66105e-05	0.00400154	0.00340221	0.00372096	0.00151962	0.00241937	0.00370824
H16_B2002	19.2289	18.0309	17.9466	19.3801	18.8588	19.1055	19.0528	19.0627	18.9938	614415	267826	252626	682331	475405	564062	543816	547570	522054										2.75893e-06	1.34956e-06	1.35009e-06	2.33997e-06	1.90894e-06	1.97718e-06	2.48647e-06	2.63638e-06	2.47968e-06	0.000275893	0.000134956	0.000135009	0.000233997	0.000190894	0.000197718	0.000248647	0.000263638	0.000247968	0.000181953	0.000207537	0.000253418
H16_B2001	24.3967	24.1188	24.3785	24.0216	24.4873	24.5144	25.7404	25.8162	25.8329	2.20874e+07	1.82175e+07	2.18098e+07	1.70305e+07	2.35182e+07	2.39647e+07	5.60555e+07	5.90822e+07	5.97688e+07										9.91796e-05	9.17968e-05	0.000116557	5.84042e-05	9.4435e-05	8.40024e-05	0.000256301	0.000284462	0.000283893	0.00991796	0.00917968	0.0116557	0.00584042	0.0094435	0.00840024	0.0256301	0.0284462	0.0283893	0.0102511	0.00789472	0.0274885
H16_B2000	19.4181	19.7534	19.4366	19.3571	19.8973	20.8923	19.6492	19.7294	19.8909	700553	883808	709587	671527	976504	1.94635e+06	822222	869249	972223										3.14572e-06	4.45344e-06	3.79221e-06	2.30292e-06	3.92106e-06	6.82244e-06	3.75942e-06	4.18516e-06	4.61792e-06	0.000314572	0.000445344	0.000379221	0.000230292	0.000392106	0.000682244	0.000375942	0.000418516	0.000461792	0.000379712	0.00043488	0.00041875
H16_B1999	19.7814	19.8388	20.1392	19.9891	21.7714	19.3511	18.4594	19.2353	18.8337	901119	937700	1.1548e+06	1.04066e+06	3.57975e+06	668742	360443	617175	467202										4.04633e-06	4.725e-06	6.17152e-06	3.56881e-06	1.43741e-05	2.34411e-06	1.64804e-06	2.97151e-06	2.21914e-06	0.000404633	0.0004725	0.000617152	0.000356881	0.00143741	0.000234411	0.000164804	0.000297151	0.000221914	0.000498095	0.000676235	0.000227956
H16_B1998	21.6365	21.8979	22.0186	21.31	21.3548	20.9631	21.7468	21.6226	21.6453	3.26009e+06	3.90786e+06	4.24874e+06	2.59992e+06	2.68193e+06	2.04413e+06	3.51917e+06	3.22881e+06	3.28011e+06										1.46389e-05	1.96914e-05	2.27063e-05	8.91612e-06	1.0769e-05	7.16519e-06	1.60906e-05	1.55457e-05	1.558e-05	0.00146389	0.00196914	0.00227063	0.000891612	0.0010769	0.000716519	0.00160906	0.00155457	0.001558	0.00190122	0.000895011	0.00157388
H16_B1996	20.8567	20.5292	20.1582	20.7408	20.7236	21.1847	21.3461	21.3517	21.3837	1.89889e+06	1.51319e+06	1.17011e+06	1.75233e+06	1.73151e+06	2.38361e+06	2.66569e+06	2.67606e+06	2.7361e+06										8.52664e-06	7.62487e-06	6.25334e-06	6.0094e-06	6.95271e-06	8.35517e-06	1.21883e-05	1.28844e-05	1.29961e-05	0.000852664	0.000762487	0.000625334	0.00060094	0.000695271	0.000835517	0.00121883	0.00128844	0.00129961	0.000746828	0.000710576	0.00126896
H16_B1987	17.2015	18.8303	19.8648	17.7823	18.7759	17.1365	21.8652	19.3404	20.2084	150714	466118	954790	225432	448846	144078	3.82008e+06	663821	1.21151e+06										6.76757e-07	2.34873e-06	5.10263e-06	7.73091e-07	1.8023e-06	5.05032e-07	1.74664e-05	3.19609e-06	5.75451e-06	6.76757e-05	0.000234873	0.000510263	7.73091e-05	0.00018023	5.05032e-05	0.00174664	0.000319609	0.000575451	0.000270937	0.000102681	0.000880567
H16_B1986	16.6479	16.7491	17.2793	16.8851	14.3403	15.5216	18.7575	16.2082	16.5908	102684	110151	159066	121036	20743	47039.2	443162	75712.4	98704.6										4.61085e-07	5.55043e-07	8.50089e-07	4.15079e-07	8.32913e-08	1.64884e-07	2.02625e-06	3.64532e-07	4.68833e-07	4.61085e-05	5.55043e-05	8.50089e-05	4.15079e-05	8.32913e-06	1.64884e-05	0.000202625	3.64532e-05	4.68833e-05	6.22072e-05	2.21085e-05	9.53206e-05
H16_B1980	16.2726	17.3422	16.7768	17.0521	16.4633	17.2428	16.9161	17.5806	17.4041	79164.8	166159	112285	135890	90351.9	155100	123671	196013	173448										3.55477e-07	8.37263e-07	6.00079e-07	4.66019e-07	3.62799e-07	5.43665e-07	5.65456e-07	9.43742e-07	8.23851e-07	3.55477e-05	8.37263e-05	6.00079e-05	4.66019e-05	3.62799e-05	5.43665e-05	5.65456e-05	9.43742e-05	8.23851e-05	5.97606e-05	4.57494e-05	7.77683e-05
H16_B1978	21.3415	21.2718	21.2438	21.5535	21.6822	21.6972	20.9991	20.6568	20.8641	2.65733e+06	2.53183e+06	2.48326e+06	3.07793e+06	3.36496e+06	3.40014e+06	2.09591e+06	1.65322e+06	1.90858e+06										1.19323e-05	1.27577e-05	1.32711e-05	1.05554e-05	1.35117e-05	1.19184e-05	9.58307e-06	7.95972e-06	9.06547e-06	0.00119323	0.00127577	0.00132711	0.00105554	0.00135117	0.00119184	0.000958307	0.000795972	0.000906547	0.00126537	0.00119951	0.000886942
H16_B1977	18.8239	18.5298	17.6854	18.5617	19.2684	18.4295	18.9591	19.4018	19.889	464045	378469	210779	386914	631472	353037	509640	692652	970905										2.08372e-06	1.90708e-06	1.12645e-06	1.32688e-06	2.53561e-06	1.23748e-06	2.33021e-06	3.3349e-06	4.61166e-06	0.000208372	0.000190708	0.000112645	0.000132688	0.000253561	0.000123748	0.000233021	0.00033349	0.000461166	0.000170575	0.000169999	0.000342559
H16_B1973	20.5769	19.9391	20.4061	18.7616	18.5808	17.9471	21.6631	21.977	21.8963	1.5641e+06	1.00524e+06	1.38947e+06	444425	392077	252713	3.32091e+06	4.12807e+06	3.90331e+06										7.02335e-06	5.06534e-06	7.42566e-06	1.5241e-06	1.57434e-06	8.85823e-07	1.51841e-05	1.98754e-05	1.85402e-05	0.000702335	0.000506534	0.000742566	0.00015241	0.000157434	8.85823e-05	0.00151841	0.00198754	0.00185402	0.000650478	0.000132809	0.00178665
H16_B1972	19.1781	19.1272	16.5874	15.9283	16.0422	16.7622	17.7828	15.9192	18.5267	593167	572626	98471.8	62359.1	67479.1	111156	225512	61966.1	377650										2.66352e-06	2.88542e-06	5.26257e-07	2.13853e-07	2.70956e-07	3.89631e-07	1.0311e-06	2.98347e-07	1.79378e-06	0.000266352	0.000288542	5.26257e-05	2.13853e-05	2.70956e-05	3.89631e-05	0.00010311	2.98347e-05	0.000179378	0.000202507	2.9148e-05	0.000104108
H16_B1969	21.0501	21.0019	20.7157	20.5347	20.4669	20.6032	22.2482	21.9744	22.0837	2.17127e+06	2.09985e+06	1.72211e+06	1.51897e+06	1.44927e+06	1.59286e+06	4.9818e+06	4.12057e+06	4.44495e+06										9.74975e-06	1.0581e-05	9.2034e-06	5.20912e-06	5.81941e-06	5.58336e-06	2.27781e-05	1.98392e-05	2.11129e-05	0.000974975	0.0010581	0.00092034	0.000520912	0.000581941	0.000558336	0.00227781	0.00198392	0.00211129	0.000984472	0.00055373	0.00212434
H16_B1968	16.1226	15.5913	16.9695	17.5063	19.4188	17.2899	18.5269	19.317	18.9125	71348.5	49370	128330	186181	700883	160240	377712	653122	493440										3.20378e-07	2.48772e-07	6.85826e-07	6.38485e-07	2.81433e-06	5.61681e-07	1.727e-06	3.14458e-06	2.34377e-06	3.20378e-05	2.48772e-05	6.85826e-05	6.38485e-05	0.000281433	5.61681e-05	0.0001727	0.000314458	0.000234377	4.18325e-05	0.000133816	0.000240512
folE	17.5344	17.3953	17.3582	16.3283	16.6445	18.0372	16.5609	16.9977	17.6345	189833	172390	168011	82280.6	102445	268994	96675.4	130859	203480										8.52414e-07	8.68659e-07	8.97889e-07	2.82172e-07	4.11359e-07	9.42893e-07	4.42026e-07	6.30047e-07	9.66501e-07	8.52414e-05	8.68659e-05	8.97889e-05	2.82172e-05	4.11359e-05	9.42893e-05	4.42026e-05	6.30047e-05	9.66501e-05	8.72987e-05	5.45474e-05	6.79525e-05
H16_B1965	22.0734	21.8795	21.9037	21.5458	21.4252	21.4425	22.4402	22.4342	22.4674	4.41313e+06	3.85811e+06	3.92356e+06	3.06139e+06	2.81598e+06	2.85002e+06	5.69077e+06	5.66724e+06	5.79908e+06										1.98164e-05	1.94407e-05	2.09685e-05	1.04987e-05	1.13073e-05	9.99004e-06	2.60197e-05	2.7286e-05	2.75448e-05	0.00198164	0.00194407	0.00209685	0.00104987	0.00113073	0.000999004	0.00260197	0.0027286	0.00275448	0.00200752	0.00105987	0.00269502
H16_B1963	22.2431	22.359	22.4342	22.901	22.5803	22.7577	23.0824	23.2938	23.1116	4.96403e+06	5.37932e+06	5.66705e+06	7.83205e+06	6.27118e+06	7.09146e+06	8.88148e+06	1.02835e+07	9.06329e+06										2.22902e-05	2.7106e-05	3.02861e-05	2.68591e-05	2.51813e-05	2.48574e-05	4.06085e-05	4.95117e-05	4.30493e-05	0.00222902	0.0027106	0.00302861	0.00268591	0.00251813	0.00248574	0.00406085	0.00495117	0.00430493	0.00265607	0.00256326	0.00443898
H16_B1962	21.3076	20.7067	20.958	21.2709	20.9811	21.2424	21.7093	21.6627	21.6165	2.59556e+06	1.71129e+06	2.03692e+06	2.5304e+06	2.06982e+06	2.48081e+06	3.42895e+06	3.31992e+06	3.21521e+06										1.1655e-05	8.62306e-06	1.08858e-05	8.6777e-06	8.31114e-06	8.69588e-06	1.56781e-05	1.59844e-05	1.52718e-05	0.0011655	0.000862306	0.00108858	0.00086777	0.000831114	0.000869588	0.00156781	0.00159844	0.00152718	0.00103879	0.000856157	0.00156447
H16_B1951	18.9452	18.4388	18.5525	20.0378	19.3075	19.2959	16.3721	15.2744	16.5418	504756	355324	384455	1.07638e+06	648843	643623	84820.6	39633.3	95408										2.26652e-06	1.79045e-06	2.05462e-06	3.69131e-06	2.60537e-06	2.25606e-06	3.87822e-07	1.90822e-07	4.53174e-07	0.000226652	0.000179045	0.000205462	0.000369131	0.000260537	0.000225606	3.87822e-05	1.90822e-05	4.53174e-05	0.00020372	0.000285091	3.43939e-05
H16_B1950	18.6907	20.1172	20.7121	19.6992	19.3016	19.0644	20.1136	19.783	18.736	423126	1.1373e+06	1.71778e+06	851214	646207	548231	1.1345e+06	902133	436613										1.89998e-06	5.73075e-06	9.18021e-06	2.91914e-06	2.59478e-06	1.92169e-06	5.18724e-06	4.34349e-06	2.07385e-06	0.000189998	0.000573075	0.000918021	0.000291914	0.000259478	0.000192169	0.000518724	0.000434349	0.000207385	0.000560365	0.000247854	0.000386819
H16_B1949	17.9515	18.4521	14.2119	19.1845	18.2101	18.8252	18.4487	17.8998	17.2271	253474	358611	18975.6	595801	303240	464447	357781	244561	153417										1.13818e-06	1.80701e-06	1.0141e-07	2.04323e-06	1.21763e-06	1.628e-06	1.63587e-06	1.17748e-06	7.28709e-07	0.000113818	0.000180701	1.0141e-05	0.000204323	0.000121763	0.0001628	0.000163587	0.000117748	7.28709e-05	0.000101553	0.000162962	0.000118069
H16_B1948	22.8905	23.0006	22.8575	22.5149	22.884	22.6215	22.025	22.1402	22.208	7.77563e+06	8.39233e+06	7.59944e+06	5.99304e+06	7.74062e+06	6.4527e+06	4.26758e+06	4.6223e+06	4.84483e+06										3.49152e-05	4.22883e-05	4.06132e-05	2.05524e-05	3.10817e-05	2.26184e-05	1.95125e-05	2.2255e-05	2.30122e-05	0.00349152	0.00422883	0.00406132	0.00205524	0.00310817	0.00226184	0.00195125	0.0022255	0.00230122	0.00392722	0.00247508	0.00215932
H16_B1947	23.7529	23.6298	23.563	24.1556	24.011	23.9844	23.3148	23.1389	23.623	1.41364e+07	1.29801e+07	1.23926e+07	1.86883e+07	1.69062e+07	1.65972e+07	1.04344e+07	9.23621e+06	1.29188e+07										6.34771e-05	6.54056e-05	6.62291e-05	6.40892e-05	6.78851e-05	5.81774e-05	4.77087e-05	4.44695e-05	6.13623e-05	0.00634771	0.00654056	0.00662291	0.00640892	0.00678851	0.00581774	0.00477087	0.00444695	0.00613623	0.00650373	0.00633839	0.00511802
H16_B1946	20.7457	20.4232	20.5331	20.6647	20.3164	20.4759	20.3204	20.5774	20.9087	1.75822e+06	1.40603e+06	1.51734e+06	1.66226e+06	1.30572e+06	1.45838e+06	1.30931e+06	1.56468e+06	1.96849e+06										7.89499e-06	7.08487e-06	8.10905e-06	5.70051e-06	5.243e-06	5.11199e-06	5.98653e-06	7.53346e-06	9.35003e-06	0.000789499	0.000708487	0.000810905	0.000570051	0.0005243	0.000511199	0.000598653	0.000753346	0.000935003	0.00076963	0.000535183	0.000762334
gdhA2	25.5219	25.6136	25.564	24.6704	24.503	24.5	24.9688	24.9263	24.8788	4.81801e+07	5.13424e+07	4.9605e+07	2.67018e+07	2.37754e+07	2.3727e+07	3.28373e+07	3.18832e+07	3.08503e+07										0.000216345	0.000258711	0.000265101	9.15706e-05	9.54679e-05	8.31691e-05	0.000150141	0.000153508	0.000146535	0.0216345	0.0258711	0.0265101	0.00915706	0.00954679	0.00831691	0.0150141	0.0153508	0.0146535	0.0246719	0.00900692	0.0150061
H16_B1944	20.3583	20.4458	20.3659	20.1543	20.2502	18.5139	20.2409	19.9221	20.2329	1.34421e+06	1.42823e+06	1.35126e+06	1.16693e+06	1.24711e+06	374323	1.23917e+06	993444	1.23226e+06										6.03595e-06	7.19672e-06	7.22144e-06	4.00185e-06	5.00764e-06	1.3121e-06	5.66582e-06	4.78312e-06	5.85307e-06	0.000603595	0.000719672	0.000722144	0.000400185	0.000500764	0.00013121	0.000566582	0.000478312	0.000585307	0.000681804	0.000344053	0.0005434
H16_B1943	21.7408	21.8483	22.0366	20.1803	21.3631	21.507	21.6383	22.1613	22.028	3.50455e+06	3.7757e+06	4.30219e+06	1.18815e+06	2.69727e+06	2.98032e+06	3.26418e+06	4.69049e+06	4.27662e+06										1.57366e-05	1.90255e-05	2.2992e-05	4.07463e-06	1.08306e-05	1.04468e-05	1.49247e-05	2.25832e-05	2.03133e-05	0.00157366	0.00190255	0.0022992	0.000407463	0.00108306	0.00104468	0.00149247	0.00225832	0.00203133	0.00192513	0.000845067	0.00192738
H16_B1942	19.8472	20.1665	19.4204	19.5518	17.8928	19.2134	19.949	18.8407	19.6799	943184	1.17684e+06	701644	768547	243370	607855	1.01213e+06	469465	839935										4.23521e-06	5.93003e-06	3.74976e-06	2.63564e-06	9.77228e-07	2.13069e-06	4.62771e-06	2.26033e-06	3.98957e-06	0.000423521	0.000593003	0.000374976	0.000263564	9.77228e-05	0.000213069	0.000462771	0.000226033	0.000398957	0.000463833	0.000191452	0.000362587
H16_B1936	21.2187	21.816	21.9005	21.1033	21.3019	20.6324	21.9132	22.2129	22.089	2.44035e+06	3.69208e+06	3.91477e+06	2.25286e+06	2.58522e+06	1.62539e+06	3.94932e+06	4.86116e+06	4.46116e+06										1.0958e-05	1.86041e-05	2.09215e-05	7.7259e-06	1.03807e-05	5.69742e-06	1.80573e-05	2.3405e-05	2.11899e-05	0.0010958	0.00186041	0.00209215	0.00077259	0.00103807	0.000569742	0.00180573	0.0023405	0.00211899	0.00168279	0.000793468	0.00208841
H16_B1934	25.5942	25.3589	25.2651	26.4878	26.2593	26.3128	26.8394	26.6213	26.6528	5.06535e+07	4.30313e+07	4.0323e+07	9.41055e+07	8.03219e+07	8.33582e+07	1.20076e+08	1.0323e+08	1.05507e+08										0.000227451	0.000216831	0.000215496	0.000322724	0.000322525	0.000292192	0.000549018	0.000497019	0.000501144	0.0227451	0.0216831	0.0215496	0.0322724	0.0322525	0.0292192	0.0549018	0.0497019	0.0501144	0.0219926	0.031248	0.0515727
H16_B1933	19.89	19.7714	19.3722	16.281	15.1725	16.3671	17.1402	14.5614	14.4039	971606	894899	678605	79627.6	36930.7	84526	144446	24178.6	21678										4.36284e-06	4.50933e-06	3.62663e-06	2.73073e-07	1.48291e-07	2.96285e-07	6.60444e-07	1.16412e-07	1.02967e-07	0.000436284	0.000450933	0.000362663	2.73073e-05	1.48291e-05	2.96285e-05	6.60444e-05	1.16412e-05	1.02967e-05	0.000416626	2.39217e-05	2.93275e-05
icd2	27.3325	27.2083	27.1747	27.055	27.0169	27.0747	26.9956	27.0371	27.0056	1.69004e+08	1.5507e+08	1.51494e+08	1.39435e+08	1.35803e+08	1.41351e+08	1.33813e+08	1.3771e+08	1.34742e+08										0.000758884	0.000781387	0.000809622	0.000478177	0.000545303	0.00049547	0.000611827	0.00066303	0.000640005	0.0758884	0.0781387	0.0809622	0.0478177	0.0545303	0.049547	0.0611827	0.066303	0.0640005	0.0783297	0.0506317	0.0638287
H16_B1930	22.1136	21.9481	21.7225	21.5373	21.5561	21.3696	22.2344	22.1087	22.0726	4.53782e+06	4.04606e+06	3.46048e+06	3.04343e+06	3.08341e+06	2.70955e+06	4.93439e+06	4.52244e+06	4.41082e+06										2.03763e-05	2.03878e-05	1.84936e-05	1.04371e-05	1.23811e-05	9.49767e-06	2.25613e-05	2.17741e-05	2.09508e-05	0.00203763	0.00203878	0.00184936	0.00104371	0.00123811	0.000949767	0.00225613	0.00217741	0.00209508	0.00197526	0.0010772	0.00217621
H16_B1929	25.1074	25.028	23.7454	24.0124	24.0744	23.9514	24.6232	23.068	24.6242	3.61487e+07	3.42129e+07	1.40632e+07	1.69216e+07	1.76647e+07	1.6221e+07	2.58416e+07	8.79362e+06	2.58597e+07										0.00016232	0.000172396	7.51571e-05	5.80307e-05	7.09307e-05	5.68587e-05	0.000118155	4.23385e-05	0.00012283	0.016232	0.0172396	0.00751571	0.00580307	0.00709307	0.00568587	0.0118155	0.00423385	0.012283	0.0136624	0.006194	0.00944411
H16_B1927	21.8982	21.7241	21.5554	20.8002	20.1745	20.4429	20.813	20.0986	20.0615	3.90845e+06	3.46429e+06	3.08193e+06	1.82594e+06	1.18343e+06	1.42537e+06	1.84221e+06	1.12272e+06	1.09422e+06										1.75502e-05	1.74563e-05	1.64706e-05	6.26185e-06	4.75194e-06	4.99628e-06	8.42307e-06	5.40555e-06	5.19737e-06	0.00175502	0.00174563	0.00164706	0.000626185	0.000475194	0.000499628	0.000842307	0.000540555	0.000519737	0.0017159	0.000533669	0.0006342
H16_B1925	24.2773	23.9325	23.7916	22.8343	23.1028	23.4558	24.2529	23.8953	24.1208	2.03321e+07	1.60099e+07	1.4521e+07	7.47847e+06	9.00828e+06	1.15052e+07	1.99913e+07	1.56023e+07	1.82429e+07										9.1298e-05	8.06725e-05	7.76038e-05	2.56465e-05	3.61718e-05	4.03287e-05	9.14056e-05	7.51202e-05	8.66509e-05	0.0091298	0.00806725	0.00776038	0.00256465	0.00361718	0.00403287	0.00914056	0.00751202	0.00866509	0.00831914	0.0034049	0.00843922
infA3	17.2918	18.1017	18.1956	16.1034	16.366	17.0901	16.6523	18.3743	17.0637	160451	281286	300213	70404.4	84463.4	139518	103001	339793	136985										7.20478e-07	1.41738e-06	1.60441e-06	2.41443e-07	3.39154e-07	4.89044e-07	4.70947e-07	1.636e-06	6.50658e-07	7.20478e-05	0.000141738	0.000160441	2.41443e-05	3.39154e-05	4.89044e-05	4.70947e-05	0.0001636	6.50658e-05	0.000124742	3.56547e-05	9.19201e-05
H16_B1922	22.0262	21.0427	21.5209	21.5111	20.2176	21.0907	20.8225	21.4655	20.9369	4.27131e+06	2.16009e+06	3.00915e+06	2.98867e+06	1.21927e+06	2.23315e+06	1.85438e+06	2.89564e+06	2.00745e+06										1.91796e-05	1.08845e-05	1.60816e-05	1.02493e-05	4.89584e-06	7.82777e-06	8.4787e-06	1.39416e-05	9.53511e-06	0.00191796	0.00108845	0.00160816	0.00102493	0.000489584	0.000782777	0.00084787	0.00139416	0.000953511	0.00153819	0.000765764	0.00106518
H16_B1921	19.2775	19.4715	19.9978	20.29	19.7308	20.1551	20.2134	20.4839	20.5732	635483	726956	1.04701e+06	1.28201e+06	870098	1.16757e+06	1.21571e+06	1.4665e+06	1.56014e+06										2.85353e-06	3.66307e-06	5.59549e-06	4.39652e-06	3.49379e-06	4.09264e-06	5.55857e-06	7.06074e-06	7.41044e-06	0.000285353	0.000366307	0.000559549	0.000439652	0.000349379	0.000409264	0.000555857	0.000706074	0.000741044	0.000403736	0.000399432	0.000667658
boxR	16.353	17.2496	17.2577	16.5807	16.8889	16.8391	16.8673	16.6616	15.3486	83702.5	155831	156702	98010.7	121359	117237	119555	103666	41725.1										3.75852e-07	7.85218e-07	8.37454e-07	3.36116e-07	4.87304e-07	4.10944e-07	5.46639e-07	4.9912e-07	1.98188e-07	3.75852e-05	7.85218e-05	8.37454e-05	3.36116e-05	4.87304e-05	4.10944e-05	5.46639e-05	4.9912e-05	1.98188e-05	6.66175e-05	4.11455e-05	4.14649e-05
H16_B1911	22.0414	22.0004	22.2093	24.249	24.1177	24.0581	23.8583	23.9965	23.9675	4.31652e+06	4.19552e+06	4.84931e+06	1.99383e+07	1.82032e+07	1.74665e+07	1.52081e+07	1.67365e+07	1.6404e+07										1.93826e-05	2.11409e-05	2.59159e-05	6.83761e-05	7.30931e-05	6.12244e-05	6.95353e-05	8.05813e-05	7.79168e-05	0.00193826	0.00211409	0.00259159	0.00683761	0.00730931	0.00612244	0.00695353	0.00805813	0.00779168	0.00221465	0.00675645	0.00760111
H16_B1910	18.0309	17.2931	16.104	19.3096	19.8087	18.2939	19.6797	19.7687	19.0049	267814	160603	70436.2	649778	918379	321374	839803	893253	526059										1.20258e-06	8.09266e-07	3.76428e-07	2.22834e-06	3.68766e-06	1.1265e-06	3.8398e-06	4.30073e-06	2.4987e-06	0.000120258	8.09266e-05	3.76428e-05	0.000222834	0.000368766	0.00011265	0.00038398	0.000430073	0.00024987	7.9609e-05	0.00023475	0.000354641
H16_B1909	19.5096	20.119	20.2523	18.8935	20.5152	19.2066	20.7125	21.0616	20.6455	746396	1.13876e+06	1.24897e+06	486980	1.49861e+06	605029	1.71819e+06	2.1886e+06	1.64021e+06										3.35157e-06	5.7381e-06	6.67478e-06	1.67004e-06	6.01752e-06	2.12078e-06	7.85604e-06	1.05374e-05	7.79078e-06	0.000335157	0.00057381	0.000667478	0.000167004	0.000601752	0.000212078	0.000785604	0.00105374	0.000779078	0.000525482	0.000326945	0.000872808
H16_B1900	19.9323	19.8363	19.7389	20.3787	20.2533	20.6789	20.7851	20.7471	20.4604	1.00053e+06	936117	874997	1.36337e+06	1.24985e+06	1.67863e+06	1.80697e+06	1.75997e+06	1.44273e+06										4.49271e-06	4.71702e-06	4.67619e-06	4.6755e-06	5.01864e-06	5.88404e-06	8.26194e-06	8.47372e-06	6.85278e-06	0.000449271	0.000471702	0.000467619	0.00046755	0.000501864	0.000588404	0.000826194	0.000847372	0.000685278	0.000462864	0.000519273	0.000786281
H16_B1899	21.1264	21.0869	20.7332	24.2245	23.9222	24.1964	23.2112	23.2721	23.3207	2.28912e+06	2.22736e+06	1.74303e+06	1.96017e+07	1.58961e+07	1.92246e+07	9.71114e+06	1.01295e+07	1.0477e+07										1.02789e-05	1.12235e-05	9.31517e-06	6.72218e-05	6.38292e-05	6.73869e-05	4.44019e-05	4.87703e-05	4.97641e-05	0.00102789	0.00112235	0.000931517	0.00672218	0.00638292	0.00673869	0.00444019	0.00487703	0.00497641	0.00102725	0.0066146	0.00476454
H16_B1894	17.8107	18.1005	17.3604	18.8732	18.2347	19.6508	21.015	20.5221	20.5372	229904	281063	168265	480188	308445	823138	2.11903e+06	1.50576e+06	1.52162e+06										1.03235e-06	1.41626e-06	8.99247e-07	1.64675e-06	1.23853e-06	2.88531e-06	9.68875e-06	7.24979e-06	7.22746e-06	0.000103235	0.000141626	8.99247e-05	0.000164675	0.000123853	0.000288531	0.000968875	0.000724979	0.000722746	0.000111595	0.000192353	0.000805533
H16_B1889	22.7168	22.8204	22.7883	23.1761	22.9888	23.144	22.6701	22.9015	22.7711	6.89332e+06	7.40655e+06	7.24376e+06	9.47738e+06	8.32398e+06	9.26893e+06	6.67404e+06	7.83516e+06	7.15764e+06										3.09533e-05	3.73211e-05	3.87124e-05	3.25015e-05	3.34241e-05	3.249e-05	3.05155e-05	3.77239e-05	3.39977e-05	0.00309533	0.00373211	0.00387124	0.00325015	0.00334241	0.003249	0.00305155	0.00377239	0.00339977	0.00356623	0.00328052	0.0034079
pqqC2	18.3243	19.0652	17.9972	20.2819	19.9356	20.0888	20.559	20.2995	20.2374	328226	548522	261637	1.27482e+06	1.00276e+06	1.11515e+06	1.54476e+06	1.29054e+06	1.23611e+06										1.47384e-06	2.76396e-06	1.39825e-06	4.37184e-06	4.0265e-06	3.90887e-06	7.06307e-06	6.21356e-06	5.87133e-06	0.000147384	0.000276396	0.000139825	0.000437184	0.00040265	0.000390887	0.000706307	0.000621356	0.000587133	0.000187869	0.00041024	0.000638266
H16_B1879	18.3499	18.3751	18.3933	21.3593	21.5154	20.2007	20.9949	21.2148	21.0869	334091	339992	344298	2.69027e+06	2.99756e+06	1.20505e+06	2.08975e+06	2.43377e+06	2.22739e+06										1.50018e-06	1.71319e-06	1.84001e-06	9.22595e-06	1.20364e-05	4.22402e-06	9.55492e-06	1.17178e-05	1.05798e-05	0.000150018	0.000171319	0.000184001	0.000922595	0.00120364	0.000422402	0.000955492	0.00117178	0.00105798	0.000168446	0.000849546	0.00106175
H16_B1876	23.7372	23.8323	23.6059	23.4963	23.0055	23.4802	23.8079	23.5574	23.7799	1.39836e+07	1.49363e+07	1.27671e+07	1.18328e+07	8.42083e+06	1.17016e+07	1.4686e+07	1.23446e+07	1.44033e+07										6.27911e-05	7.52627e-05	6.82305e-05	4.05791e-05	3.3813e-05	4.10172e-05	6.71483e-05	5.94354e-05	6.84134e-05	0.00627911	0.00752627	0.00682305	0.00405791	0.0033813	0.00410172	0.00671483	0.00594354	0.00684134	0.00687614	0.00384698	0.0064999
xsc	22.4607	22.4016	22.2879	26.089	25.6919	25.8961	23.5878	23.4605	23.5282	5.77214e+06	5.54064e+06	5.12053e+06	7.13779e+07	5.42045e+07	6.24475e+07	1.26076e+07	1.15429e+07	1.20972e+07										2.59188e-05	2.79189e-05	2.73654e-05	0.000244782	0.000217653	0.000218895	5.76453e-05	5.55752e-05	5.746e-05	0.00259188	0.00279189	0.00273654	0.0244782	0.0217653	0.0218895	0.00576453	0.00555752	0.005746	0.00270677	0.022711	0.00568935
cdo	21.9628	21.9214	21.7807	21.8192	21.6319	21.6999	22.2416	22.272	22.1652	4.08757e+06	3.97186e+06	3.60291e+06	3.70025e+06	3.24969e+06	3.40655e+06	4.95901e+06	5.06448e+06	4.70318e+06										1.83546e-05	2.00139e-05	1.92548e-05	1.26896e-05	1.30488e-05	1.19408e-05	2.26739e-05	2.43839e-05	2.23394e-05	0.00183546	0.00200139	0.00192548	0.00126896	0.00130488	0.00119408	0.00226739	0.00243839	0.00223394	0.00192078	0.00125597	0.00231324
H16_B1862	25.1033	24.8579	24.6981	24.9173	24.6134	24.9126	25.2044	25.1047	25.1828	3.60456e+07	3.04069e+07	2.72187e+07	3.16855e+07	2.56661e+07	3.15812e+07	3.86626e+07	3.60796e+07	3.80883e+07										0.000161857	0.000153218	0.000145463	0.000108662	0.00010306	0.0001107	0.000176776	0.000173712	0.000180914	0.0161857	0.0153218	0.0145463	0.0108662	0.010306	0.01107	0.0176776	0.0173712	0.0180914	0.0153513	0.0107474	0.0177134
H16_B1854	22.2219	21.7859	21.6512	21.0346	20.768	21.2897	21.2483	21.3414	21.3856	4.89173e+06	3.61584e+06	3.29355e+06	2.14805e+06	1.78557e+06	2.5635e+06	2.49093e+06	2.65715e+06	2.73964e+06										2.19655e-05	1.82199e-05	1.76015e-05	7.36649e-06	7.16978e-06	8.9857e-06	1.13892e-05	1.27933e-05	1.30129e-05	0.00219655	0.00182199	0.00176015	0.000736649	0.000716978	0.00089857	0.00113892	0.00127933	0.00130129	0.00192623	0.000784066	0.00123985
H16_B1853	17.7402	19.5551	19.5088	17.659	19.6515	18.0012	18.6323	19.6797	19.4654	218939	770309	745990	206964	823553	262371	406339	839821	723873										9.83108e-07	3.88153e-06	3.98675e-06	7.09757e-07	3.3069e-06	9.19678e-07	1.85789e-06	4.04348e-06	3.43829e-06	9.83108e-05	0.000388153	0.000398675	7.09757e-05	0.00033069	9.19678e-05	0.000185789	0.000404348	0.000343829	0.000295046	0.000164544	0.000311322
H16_B1850	18.33	18.1225	17.4674	20.5089	20.6451	20.6369	19.3446	19.629	19.7404	329519	285368	181226	1.49207e+06	1.6398e+06	1.6305e+06	665750	810786	875875										1.47965e-06	1.43795e-06	9.68514e-07	5.11687e-06	6.58445e-06	5.71533e-06	3.04399e-06	3.90368e-06	4.16028e-06	0.000147965	0.000143795	9.68514e-05	0.000511687	0.000658445	0.000571533	0.000304399	0.000390368	0.000416028	0.000129537	0.000580555	0.000370265
H16_B1845	14.7272	15.852	14.8641	17.2967	16.448	17.5904	17.604	18.3871	18.5793	27122.6	59144.6	29821.7	161002	89402.1	197346	199220	342834	391667										1.2179e-07	2.98025e-07	1.59374e-07	5.52139e-07	3.58985e-07	6.91747e-07	9.10887e-07	1.65064e-06	1.86036e-06	1.2179e-05	2.98025e-05	1.59374e-05	5.52139e-05	3.58985e-05	6.91747e-05	9.10887e-05	0.000165064	0.000186036	1.93063e-05	5.3429e-05	0.000147396
H16_B1844	18.4054	18.414	18.1328	17.7351	18.7761	17.5601	19.3431	19.2218	19.2678	347199	349280	287414	218164	448923	193254	665053	611406	631242										1.55904e-06	1.76e-06	1.53601e-06	7.48169e-07	1.80261e-06	6.77404e-07	3.0408e-06	2.94373e-06	2.99831e-06	0.000155904	0.000176	0.000153601	7.48169e-05	0.000180261	6.77404e-05	0.00030408	0.000294373	0.000299831	0.000161835	0.000107606	0.000299428
H16_B1839	16.8952	16.7926	17.6957	20.9482	20.9078	20.5398	20.2633	19.6163	19.765	121885	113521	212299	2.02324e+06	1.96728e+06	1.52437e+06	1.25851e+06	803697	890940										5.47302e-07	5.72026e-07	1.13458e-06	6.93847e-06	7.89942e-06	5.34329e-06	5.75425e-06	3.86955e-06	4.23184e-06	5.47302e-05	5.72026e-05	0.000113458	0.000693847	0.000789942	0.000534329	0.000575425	0.000386955	0.000423184	7.51301e-05	0.000672706	0.000461855
H16_B1836	20.1347	20.0484	20.0101	19.6153	19.5038	19.2848	20.2696	20.1806	20.1107	1.15121e+06	1.08433e+06	1.05595e+06	803152	743399	638696	1.26405e+06	1.18844e+06	1.13217e+06										5.16932e-06	5.46386e-06	5.64324e-06	2.75431e-06	2.98504e-06	2.23879e-06	5.77959e-06	5.72198e-06	5.37763e-06	0.000516932	0.000546386	0.000564324	0.000275431	0.000298504	0.000223879	0.000577959	0.000572198	0.000537763	0.000542547	0.000265938	0.00056264
dapA4	19.3345	18.167	19.1521	20.8841	21.5729	21.3094	19.0907	20.1804	19.3949	661077	294308	582570	1.9353e+06	3.11947e+06	2.59882e+06	558317	1.18822e+06	689360										2.96846e-06	1.483e-06	3.11339e-06	6.63688e-06	1.25259e-05	9.10953e-06	2.55278e-06	5.7209e-06	3.27436e-06	0.000296846	0.0001483	0.000311339	0.000663688	0.00125259	0.000910953	0.000255278	0.00057209	0.000327436	0.000252162	0.000942411	0.000384935
potA	16.5145	17.1191	16.8225	19.7138	20.2064	20.6062	17.3433	15.8224	16.8864	93620.9	142351	115900	859914	1.20986e+06	1.5962e+06	166286	57943.5	121151										4.20389e-07	7.17294e-07	6.19396e-07	2.94897e-06	4.85806e-06	5.59508e-06	7.60302e-07	2.7898e-07	5.75449e-07	4.20389e-05	7.17294e-05	6.19396e-05	0.000294897	0.000485806	0.000559508	7.60302e-05	2.7898e-05	5.75449e-05	5.85693e-05	0.000446737	5.38244e-05
H16_B1828	22.7921	22.8307	22.9333	24.7288	24.6137	24.5982	23.8392	23.9466	23.8075	7.26306e+06	7.45962e+06	8.00933e+06	2.78049e+07	2.56715e+07	2.53975e+07	1.50077e+07	1.6168e+07	1.46812e+07										3.26136e-05	3.75884e-05	4.28038e-05	9.53534e-05	0.000103081	8.90247e-05	6.86193e-05	7.78441e-05	6.97334e-05	0.00326136	0.00375884	0.00428038	0.00953534	0.0103081	0.00890247	0.00686193	0.00778441	0.00697334	0.00376686	0.00958198	0.00720656
H16_B1826	26.088	25.7522	25.5849	25.9824	25.8211	26.0558	26.0213	25.7638	25.8007	7.13318e+07	5.65192e+07	5.03296e+07	6.62967e+07	5.92836e+07	6.97561e+07	6.8105e+07	5.69757e+07	5.84511e+07										0.000320304	0.000284796	0.000268974	0.000227357	0.000238048	0.000244513	0.000311394	0.00027432	0.000277634	0.0320304	0.0284796	0.0268974	0.0227357	0.0238048	0.0244513	0.0311394	0.027432	0.0277634	0.0291358	0.0236639	0.0287783
menG3	15.8682	17.2664	16.1459	17.4612	16.3126	17.0118	16.7865	17.1003	16.5259	59814.1	157651	72510.7	180441	81390.6	132145	113042	140505	94361.1										2.68585e-07	7.94389e-07	3.87515e-07	6.18801e-07	3.26816e-07	4.63201e-07	5.16859e-07	6.76489e-07	4.48202e-07	2.68585e-05	7.94389e-05	3.87515e-05	6.18801e-05	3.26816e-05	4.63201e-05	5.16859e-05	6.76489e-05	4.48202e-05	4.83496e-05	4.69606e-05	5.47183e-05
H16_B1814	17.1338	18.7679	17.4825	14.8747	15.303	16.1749	17.2288	17.4667	17.4438	143807	446366	183124	30042.7	40424.8	73983.9	153599	181128	178286										6.45741e-07	2.2492e-06	9.7866e-07	1.03028e-07	1.62322e-07	2.59332e-07	7.02298e-07	8.72075e-07	8.46835e-07	6.45741e-05	0.00022492	9.7866e-05	1.03028e-05	1.62322e-05	2.59332e-05	7.02298e-05	8.72075e-05	8.46835e-05	0.00012912	1.74894e-05	8.07069e-05
kguK	17.8617	17.7628	18.297	20.8575	20.5602	20.2881	18.1919	18.3561	18.3045	238178	222398	322071	1.89997e+06	1.54609e+06	1.28032e+06	299440	335528	323755										1.0695e-06	1.12065e-06	1.72122e-06	6.51572e-06	6.20816e-06	4.48785e-06	1.36912e-06	1.61546e-06	1.53779e-06	0.00010695	0.000112065	0.000172122	0.000651572	0.000620816	0.000448785	0.000136912	0.000161546	0.000153779	0.000130379	0.000573724	0.000150746
H16_B1807	18.8422	18.4585	17.3789	16.8735	19.0089	18.351	19.0063	19.6047	19.4469	469979	360220	170444	120067	527527	334358	526591	797244	714668										2.11036e-06	1.81512e-06	9.10895e-07	4.11755e-07	2.11823e-06	1.17201e-06	2.40772e-06	3.83848e-06	3.39457e-06	0.000211036	0.000181512	9.10895e-05	4.11755e-05	0.000211823	0.000117201	0.000240772	0.000383848	0.000339457	0.000161213	0.0001234	0.000321359
H16_B1804	20.4828	19.9696	19.6198	20.0992	19.4554	19.4778	20.0456	19.9016	19.7705	1.46536e+06	1.02671e+06	805653	1.12322e+06	718905	730140	1.08222e+06	979425	894333										6.57997e-06	5.17352e-06	4.3056e-06	3.85195e-06	2.88669e-06	2.55932e-06	4.94818e-06	4.71563e-06	4.24795e-06	0.000657997	0.000517352	0.00043056	0.000385195	0.000288669	0.000255932	0.000494818	0.000471563	0.000424795	0.000535303	0.000309932	0.000463725
H16_B1801	20.9164	20.8096	20.98	21.2441	21.0623	20.8475	21.6816	21.5989	21.5713	1.97913e+06	1.8378e+06	2.06824e+06	2.48371e+06	2.18976e+06	1.88678e+06	3.36366e+06	3.17617e+06	3.11618e+06										8.88694e-06	9.26056e-06	1.10532e-05	8.51758e-06	8.79275e-06	6.61365e-06	1.53796e-05	1.52923e-05	1.48014e-05	0.000888694	0.000926056	0.00110532	0.000851758	0.000879275	0.000661365	0.00153796	0.00152923	0.00148014	0.000973356	0.000797466	0.00151577
H16_B1799	17.5451	16.8774	17.8479	19.2751	19.3387	18.9261	17.8343	17.0751	16.7963	191252	120393	235920	634444	663045	498104	233702	138071	113816										8.58787e-07	6.0665e-07	1.26081e-06	2.17575e-06	2.66239e-06	1.74598e-06	1.06855e-06	6.64769e-07	5.40611e-07	8.58787e-05	6.0665e-05	0.000126081	0.000217575	0.000266239	0.000174598	0.000106855	6.64769e-05	5.40611e-05	9.0875e-05	0.000219471	7.57977e-05
H16_B1798	20.781	20.4049	21.0066	22.3919	22.561	22.2763	21.6957	21.8291	21.6067	1.80176e+06	1.38827e+06	2.10674e+06	5.50362e+06	6.18791e+06	5.07977e+06	3.39672e+06	3.72567e+06	3.19354e+06										8.09052e-06	6.99539e-06	1.12589e-05	1.8874e-05	2.4847e-05	1.78059e-05	1.55307e-05	1.79379e-05	1.51688e-05	0.000809052	0.000699539	0.00112589	0.0018874	0.0024847	0.00178059	0.00155307	0.00179379	0.00151688	0.000878161	0.00205089	0.00162125
H16_B1797	21.4449	21.6691	21.6744	23.1465	22.9189	22.8817	21.8915	21.7347	21.6671	2.85474e+06	3.33475e+06	3.34699e+06	9.28545e+06	7.93013e+06	7.7282e+06	3.89052e+06	3.48975e+06	3.32991e+06										1.28188e-05	1.68035e-05	1.78871e-05	3.18433e-05	3.18426e-05	2.70893e-05	1.77885e-05	1.68021e-05	1.58166e-05	0.00128188	0.00168035	0.00178871	0.00318433	0.00318426	0.00270893	0.00177885	0.00168021	0.00158166	0.00158365	0.00302584	0.00168024
H16_B1796	19.858	20.2155	19.5361	22.3029	22.3591	22.4978	21.2569	21.2035	21.4079	950262	1.21754e+06	760258	5.17429e+06	5.37968e+06	5.92255e+06	2.50597e+06	2.41487e+06	2.78242e+06										4.26699e-06	6.13507e-06	4.063e-06	1.77446e-05	2.16016e-05	2.076e-05	1.1458e-05	1.16268e-05	1.32161e-05	0.000426699	0.000613507	0.0004063	0.00177446	0.00216016	0.002076	0.0011458	0.00116268	0.00132161	0.000482169	0.00200354	0.00121003
H16_B1792	20.3051	20.5779	21.069	19.4315	20.4176	19.1871	20.9433	21.0407	21.2182	1.29552e+06	1.56515e+06	2.19987e+06	707081	1.40061e+06	596883	2.01634e+06	2.15717e+06	2.4396e+06										5.81732e-06	7.88669e-06	1.17566e-05	2.42485e-06	5.62401e-06	2.09223e-06	9.21923e-06	1.03861e-05	1.15878e-05	0.000581732	0.000788669	0.00117566	0.000242485	0.000562401	0.000209223	0.000921923	0.00103861	0.00115878	0.000848688	0.000338036	0.00103977
H16_B1787	21.8428	21.478	21.3164	20.776	20.3117	20.8188	21.1946	20.9683	20.9307	3.7613e+06	2.92085e+06	2.61145e+06	1.79552e+06	1.30146e+06	1.84967e+06	2.39992e+06	2.05162e+06	1.99878e+06										1.68895e-05	1.47179e-05	1.39562e-05	6.15753e-06	5.22587e-06	6.48357e-06	1.09731e-05	9.87793e-06	9.4939e-06	0.00168895	0.00147179	0.00139562	0.000615753	0.000522587	0.000648357	0.00109731	0.000987793	0.00094939	0.00151879	0.000595566	0.0010115
H16_B1785	24.5115	24.2216	24.0304	24.0271	23.765	23.9198	24.4281	24.2631	24.2352	2.39165e+07	1.95626e+07	1.71344e+07	1.70954e+07	1.42555e+07	1.58706e+07	2.25733e+07	2.01339e+07	1.97475e+07										0.000107393	9.85745e-05	9.15704e-05	5.86268e-05	5.72414e-05	5.56304e-05	0.000103211	9.69387e-05	9.37979e-05	0.0107393	0.00985745	0.00915704	0.00586268	0.00572414	0.00556304	0.0103211	0.00969387	0.00937979	0.00991794	0.00571662	0.00979826
H16_B1784	20.2795	20.5917	20.6233	20.2715	20.2544	18.1927	20.8789	20.9421	20.7762	1.27275e+06	1.5802e+06	1.61517e+06	1.26573e+06	1.25076e+06	299604	1.92827e+06	2.01465e+06	1.7958e+06										5.71507e-06	7.96248e-06	8.63188e-06	4.34067e-06	5.02232e-06	1.05019e-06	8.81655e-06	9.69991e-06	8.52979e-06	0.000571507	0.000796248	0.000863188	0.000434067	0.000502232	0.000105019	0.000881655	0.000969991	0.000852979	0.000743648	0.000347106	0.000901542
H16_A1713	24.1833	24.2594	24.0773	24.6524	24.4488	24.6816	24.7201	24.7389	24.7105	1.90499e+07	2.00817e+07	1.77008e+07	2.63695e+07	2.29001e+07	2.69084e+07	2.76361e+07	2.80001e+07	2.74533e+07										8.55406e-05	0.00010119	9.45975e-05	9.0431e-05	9.1953e-05	9.43207e-05	0.00012636	0.000134812	0.000130399	0.00855406	0.010119	0.00945975	0.0090431	0.0091953	0.00943207	0.012636	0.0134812	0.0130399	0.00937761	0.00922349	0.0130523
H16_A1714	22.7131	22.4179	21.9915	22.9947	23.0246	23.0601	23.4415	23.2994	23.5079	6.876e+06	5.60349e+06	4.16979e+06	8.35777e+06	8.53316e+06	8.74533e+06	1.13922e+07	1.03234e+07	1.19288e+07										3.08756e-05	2.82356e-05	2.22844e-05	2.8662e-05	3.42641e-05	3.06546e-05	5.20884e-05	4.97039e-05	5.66599e-05	0.00308756	0.00282356	0.00222844	0.0028662	0.00342641	0.00306546	0.00520884	0.00497039	0.00566599	0.00271318	0.00311936	0.00528174
apbA3	20.6852	21.0743	20.5611	20.8335	21.1053	20.5144	21.0368	21.1643	20.9675	1.68601e+06	2.20806e+06	1.54705e+06	1.86862e+06	2.2559e+06	1.49775e+06	2.15128e+06	2.35007e+06	2.05046e+06										7.57074e-06	1.11263e-05	8.26782e-06	6.40822e-06	9.05835e-06	5.24999e-06	9.83622e-06	1.13149e-05	9.73937e-06	0.000757074	0.00111263	0.000826782	0.000640822	0.000905835	0.000524999	0.000983622	0.00113149	0.000973937	0.000898827	0.000690552	0.00102968
H16_B1765	21.9171	21.7192	21.3888	22.1836	22.0347	21.9474	22.6699	22.1694	21.9652	3.96004e+06	3.45241e+06	2.7458e+06	4.76367e+06	4.29629e+06	4.04401e+06	6.67305e+06	4.71692e+06	4.09441e+06										1.77819e-05	1.73964e-05	1.46742e-05	1.63364e-05	1.72513e-05	1.41753e-05	3.05109e-05	2.27105e-05	1.94479e-05	0.00177819	0.00173964	0.00146742	0.00163364	0.00172513	0.00141753	0.00305109	0.00227105	0.00194479	0.00166175	0.0015921	0.00242231
H16_B1763	23.9599	23.6338	23.3472	23.5819	23.1234	23.3965	23.516	23.3011	23.4023	1.63172e+07	1.30161e+07	1.06714e+07	1.2556e+07	9.13787e+06	1.10421e+07	1.1996e+07	1.03356e+07	1.10869e+07										7.32696e-05	6.55873e-05	5.70305e-05	4.30593e-05	3.66922e-05	3.87055e-05	5.48488e-05	4.97627e-05	5.26611e-05	0.00732696	0.00655873	0.00570305	0.00430593	0.00366922	0.00387055	0.00548488	0.00497627	0.00526611	0.00652958	0.00394857	0.00524242
H16_B1761	21.4948	21.0588	21.0401	19.9128	19.9092	19.591	20.8343	20.7553	20.5536	2.95523e+06	2.18433e+06	2.15631e+06	987108	984629	789715	1.8696e+06	1.76992e+06	1.53901e+06										1.327e-05	1.10067e-05	1.15238e-05	3.38517e-06	3.95368e-06	2.76815e-06	8.54832e-06	8.52162e-06	7.31009e-06	0.001327	0.00110067	0.00115238	0.000338517	0.000395368	0.000276815	0.000854832	0.000852162	0.000731009	0.00119335	0.0003369	0.000812668
H16_B1760	21.1408	21.4384	20.8973	22.6468	22.4427	22.4692	20.0709	20.4869	20.2908	2.31209e+06	2.84183e+06	1.9531e+06	6.56686e+06	5.70075e+06	5.80622e+06	1.10141e+06	1.46951e+06	1.28277e+06										1.0382e-05	1.43198e-05	1.04378e-05	2.25203e-05	2.28908e-05	2.03523e-05	5.03593e-06	7.07524e-06	6.09299e-06	0.0010382	0.00143198	0.00104378	0.00225203	0.00228908	0.00203523	0.000503593	0.000707524	0.000609299	0.00117132	0.00219211	0.000606805
H16_B1759	22.1935	22.5542	21.846	23.0936	23.3588	23.0355	21.5682	22.0349	21.8992	4.79629e+06	6.15871e+06	3.76953e+06	8.95068e+06	1.07569e+07	8.59751e+06	3.10943e+06	4.29709e+06	3.91132e+06										2.1537e-05	3.10333e-05	2.01453e-05	3.06953e-05	4.31933e-05	3.01364e-05	1.42171e-05	2.06891e-05	1.85782e-05	0.0021537	0.00310333	0.00201453	0.00306953	0.00431933	0.00301364	0.00142171	0.00206891	0.00185782	0.00242385	0.0034675	0.00178282
alpH	22.3513	22.027	21.778	23.4293	23.0683	23.3382	21.3933	21.1279	21.2088	5.35059e+06	4.2736e+06	3.59621e+06	1.12956e+07	8.79558e+06	1.0605e+07	2.75437e+06	2.29162e+06	2.4238e+06										2.40259e-05	2.15344e-05	1.9219e-05	3.87368e-05	3.53178e-05	3.71732e-05	1.25937e-05	1.10335e-05	1.15127e-05	0.00240259	0.00215344	0.0019219	0.00387368	0.00353178	0.00371732	0.00125937	0.00110335	0.00115127	0.00215931	0.0037076	0.00117133
H16_B1757	23.9205	23.5943	23.3148	24.7509	24.4466	24.8494	23.062	22.9572	22.9951	1.58777e+07	1.26644e+07	1.04338e+07	2.82344e+07	2.28643e+07	3.02278e+07	8.75708e+06	8.14317e+06	8.36041e+06										7.12961e-05	6.38148e-05	5.57607e-05	9.68264e-05	9.18093e-05	0.000105956	4.00397e-05	3.92068e-05	3.97107e-05	0.00712961	0.00638148	0.00557607	0.00968264	0.00918093	0.0105956	0.00400397	0.00392068	0.00397107	0.00636239	0.00981973	0.00396524
H16_B1755	18.2189	19.2105	18.4328	18.0337	18.6787	18.1432	18.7413	18.7905	18.1713	305096	606633	353852	268344	419619	289490	438208	453434	295201										1.36998e-06	3.05678e-06	1.89107e-06	9.20253e-07	1.68494e-06	1.01474e-06	2.0036e-06	2.18314e-06	1.40216e-06	0.000136998	0.000305678	0.000189107	9.20253e-05	0.000168494	0.000101474	0.00020036	0.000218314	0.000140216	0.000210594	0.000120664	0.000186297
H16_B1754	18.35	18.4739	18.0872	18.1598	18.4054	18.2467	19.2773	19.4994	19.1826	334130	364085	278469	292846	347189	311032	635390	741139	595043										1.50035e-06	1.8346e-06	1.4882e-06	1.00428e-06	1.3941e-06	1.09025e-06	2.90517e-06	3.56835e-06	2.82637e-06	0.000150035	0.00018346	0.00014882	0.000100428	0.00013941	0.000109025	0.000290517	0.000356835	0.000282637	0.000160772	0.000116288	0.000309996
H16_B1743	17.1399	16.3862	17.1253	16.8548	17.6012	17.3559	19.2003	17.4307	19.0215	144416	85649.3	142963	118520	198834	167746	602373	176675	532161										6.48474e-07	4.3158e-07	7.64031e-07	4.06451e-07	7.984e-07	5.87993e-07	2.75421e-06	8.50633e-07	2.52769e-06	6.48474e-05	4.3158e-05	7.64031e-05	4.06451e-05	7.984e-05	5.87993e-05	0.000275421	8.50633e-05	0.000252769	6.14695e-05	5.97614e-05	0.000204418
H16_B1737	16.3759	17.8456	17.5281	19.2072	18.5631	18.5252	19.4142	19.1078	19.5242	85041.8	235539	189008	605242	387289	377264	698637	564946	754008										3.81866e-07	1.18686e-06	1.0101e-06	2.0756e-06	1.55512e-06	1.32241e-06	3.19435e-06	2.72004e-06	3.58143e-06	3.81866e-05	0.000118686	0.00010101	0.00020756	0.000155512	0.000132241	0.000319435	0.000272004	0.000358143	8.59611e-05	0.000165104	0.000316527
H16_B1732	22.7106	22.6167	22.9509	22.4738	22.7972	22.2759	23.3139	23.1603	23.0959	6.8641e+06	6.43128e+06	8.10817e+06	5.82474e+06	7.28848e+06	5.0781e+06	1.04274e+07	9.37438e+06	8.96519e+06										3.08221e-05	3.24067e-05	4.3332e-05	1.99752e-05	2.92662e-05	1.78e-05	4.76769e-05	4.51347e-05	4.25833e-05	0.00308221	0.00324067	0.0043332	0.00199752	0.00292662	0.00178	0.00476769	0.00451347	0.00425833	0.00355203	0.00223471	0.00451317
prtR	22.5611	22.4966	22.4653	23.2549	22.5569	23.3653	23.5279	23.423	23.2308	6.18844e+06	5.91779e+06	5.7907e+06	1.001e+07	6.17007e+06	1.08059e+07	1.2095e+07	1.12464e+07	9.84378e+06										2.77882e-05	2.98193e-05	3.09469e-05	3.43279e-05	2.47753e-05	3.78773e-05	5.53016e-05	5.41479e-05	4.67565e-05	0.00277882	0.00298193	0.00309469	0.00343279	0.00247753	0.00378773	0.00553016	0.00541479	0.00467565	0.00295181	0.00323268	0.00520687
prtI	16.1846	17.4788	17.1046	17.2018	18.5294	18.5199	17.8962	17.5902	18.3191	74482.9	182663	140928	150753	378363	375883	243948	197325	327032										3.34453e-07	9.20427e-07	7.53156e-07	5.16988e-07	1.51928e-06	1.31756e-06	1.1154e-06	9.50057e-07	1.55335e-06	3.34453e-05	9.20427e-05	7.53156e-05	5.16988e-05	0.000151928	0.000131756	0.00011154	9.50057e-05	0.000155335	6.69345e-05	0.000111794	0.000120627
H16_B1724	15.701	15.6454	15.5376	15.6091	15.8106	14.242	16.1112	15.0761	14.5312	53270.1	51256	47564.4	49979.6	57473.5	19375.7	70786	34543.8	23677.4										2.39201e-07	2.58275e-07	2.54196e-07	1.71399e-07	2.30779e-07	6.79168e-08	3.23652e-07	1.66317e-07	1.12464e-07	2.39201e-05	2.58275e-05	2.54196e-05	1.71399e-05	2.30779e-05	6.79168e-06	3.23652e-05	1.66317e-05	1.12464e-05	2.50557e-05	1.56698e-05	2.00811e-05
H16_B1722	23.1078	23.0567	23.1767	23.3812	23.384	23.6311	23.2603	23.45	23.31	9.03939e+06	8.72488e+06	9.48156e+06	1.09259e+07	1.09464e+07	1.2992e+07	1.00476e+07	1.14594e+07	1.03991e+07										4.05899e-05	4.3964e-05	5.06717e-05	3.74689e-05	4.39541e-05	4.55404e-05	4.59402e-05	5.51734e-05	4.93944e-05	0.00405899	0.0043964	0.00506717	0.00374689	0.00439541	0.00455404	0.00459402	0.00551734	0.00493944	0.00450752	0.00423211	0.00501694
H16_B1721	24.7432	24.6522	24.7607	24.1666	24.4934	24.5296	24.7102	24.7961	24.7392	2.80838e+07	2.6366e+07	2.84251e+07	1.88306e+07	2.36188e+07	2.42189e+07	2.74482e+07	2.91326e+07	2.80045e+07										0.000126106	0.000132856	0.000151911	6.45775e-05	9.48389e-05	8.48935e-05	0.0001255	0.000140265	0.000133017	0.0126106	0.0132856	0.0151911	0.00645775	0.00948389	0.00848935	0.01255	0.0140265	0.0133017	0.0136958	0.00814366	0.0132927
H16_B1718	24.3943	24.6239	24.5295	24.6221	24.5802	24.4408	24.3412	24.3513	24.2916	2.20501e+07	2.58549e+07	2.42162e+07	2.58223e+07	2.50834e+07	2.27732e+07	2.12538e+07	2.14035e+07	2.05358e+07										9.90125e-05	0.000130281	0.000129417	8.85545e-05	0.00010072	7.98259e-05	9.71782e-05	0.000103051	9.75423e-05	0.00990125	0.0130281	0.0129417	0.00885545	0.010072	0.00798259	0.00971782	0.0103051	0.00975423	0.011957	0.00897001	0.00992572
H16_B1712	23.333	22.8531	22.5034	23.607	23.2454	23.3801	22.617	22.3634	22.3455	1.05666e+07	7.57663e+06	5.94579e+06	1.2777e+07	9.94428e+06	1.09169e+07	6.43255e+06	5.39567e+06	5.3292e+06										4.74476e-05	3.81781e-05	3.17757e-05	4.38173e-05	3.99303e-05	3.82666e-05	2.94113e-05	2.59785e-05	2.53129e-05	0.00474476	0.00381781	0.00317757	0.00438173	0.00399303	0.00382666	0.00294113	0.00259785	0.00253129	0.00391338	0.00406714	0.00269009
frc	21.6351	21.4285	21.2403	23.2606	23.0871	23.3428	22.2317	22.1403	22.1969	3.25688e+06	2.82239e+06	2.47718e+06	1.00491e+07	8.91085e+06	1.06387e+07	4.92513e+06	4.62266e+06	4.80754e+06										1.46245e-05	1.42218e-05	1.32386e-05	3.44621e-05	3.57806e-05	3.72914e-05	2.2519e-05	2.22566e-05	2.28351e-05	0.00146245	0.00142218	0.00132386	0.00344621	0.00357806	0.00372914	0.0022519	0.00222566	0.00228351	0.00140283	0.00358447	0.00225369
H16_B1710	21.5355	21.3782	21.3128	20.7557	20.4504	20.1769	21.0609	20.7511	20.7796	3.03979e+06	2.72572e+06	2.60482e+06	1.7705e+06	1.43277e+06	1.18534e+06	2.18753e+06	1.76479e+06	1.80009e+06										1.36497e-05	1.37347e-05	1.39208e-05	6.07171e-06	5.75314e-06	4.15492e-06	1.0002e-05	8.49689e-06	8.55016e-06	0.00136497	0.00137347	0.00139208	0.000607171	0.000575314	0.000415492	0.0010002	0.000849689	0.000855016	0.00137684	0.000532659	0.000901635
H16_B1709	23.1385	22.5825	22.4411	23.0855	22.8454	23.2543	23.1807	22.9112	23.0899	9.23389e+06	6.28057e+06	5.69433e+06	8.90107e+06	7.53594e+06	1.00055e+07	9.50806e+06	7.88803e+06	8.92788e+06										4.14633e-05	3.16473e-05	3.04319e-05	3.05252e-05	3.02598e-05	3.50719e-05	4.34734e-05	3.79784e-05	4.24061e-05	0.00414633	0.00316473	0.00304319	0.00305252	0.00302598	0.00350719	0.00434734	0.00379784	0.00424061	0.00345142	0.00319523	0.0041286
H16_B1708	20.3569	20.0646	20.0732	19.544	20.4158	19.8234	20.1347	20.2213	20.1192	1.34286e+06	1.09662e+06	1.10316e+06	764441	1.39886e+06	927740	1.15119e+06	1.22242e+06	1.13893e+06										6.02989e-06	5.52577e-06	5.89554e-06	2.62156e-06	5.61697e-06	3.25196e-06	5.26356e-06	5.88556e-06	5.40973e-06	0.000602989	0.000552577	0.000589554	0.000262156	0.000561697	0.000325196	0.000526356	0.000588556	0.000540973	0.000581707	0.000383016	0.000551962
H16_B1705	22.9237	22.4055	22.0353	21.5568	21.8361	21.574	21.7377	22.0551	22.2894	7.9566e+06	5.55569e+06	4.29812e+06	3.08482e+06	3.74393e+06	3.12202e+06	3.49712e+06	4.35768e+06	5.1259e+06										3.57278e-05	2.79947e-05	2.29702e-05	1.0579e-05	1.50334e-05	1.09435e-05	1.59898e-05	2.09809e-05	2.43473e-05	0.00357278	0.00279947	0.00229702	0.0010579	0.00150334	0.00109435	0.00159898	0.00209809	0.00243473	0.00288975	0.00121853	0.00204393
H16_B1699	24.6277	24.3251	24.19	24.2207	23.6877	23.937	24.5441	24.3071	24.1512	2.59227e+07	2.10173e+07	1.91388e+07	1.95504e+07	1.35114e+07	1.60604e+07	2.44632e+07	2.07575e+07	1.86311e+07										0.000116402	0.000105905	0.000102282	6.70457e-05	5.42538e-05	5.62959e-05	0.000111852	9.99408e-05	8.8495e-05	0.0116402	0.0105905	0.0102282	0.00670457	0.00542538	0.00562959	0.0111852	0.00999408	0.0088495	0.0108196	0.00591985	0.0100096
H16_B1697	14.7846	15.5673	15.5342	14.2398	16.4416	15.4262	13.8322	16.1552	13.9444	28222.6	48552.9	47452	19347.3	89007.2	44030.2	14585.1	72976.9	15765										1.26729e-07	2.44654e-07	2.53595e-07	6.63493e-08	3.574e-07	1.54337e-07	6.66869e-08	3.51361e-07	7.48814e-08	1.26729e-05	2.44654e-05	2.53595e-05	6.63493e-06	3.574e-05	1.54337e-05	6.66869e-06	3.51361e-05	7.48814e-06	2.08326e-05	1.92695e-05	1.6431e-05
H16_B1696	20.667	21.0261	20.4654	23.8477	23.7982	23.7476	22.0278	22.0686	22.0455	1.66486e+06	2.13543e+06	1.44773e+06	1.5096e+07	1.45868e+07	1.40845e+07	4.27604e+06	4.39842e+06	4.32855e+06										7.47579e-06	1.07603e-05	7.73705e-06	5.17701e-05	5.85718e-05	4.93699e-05	1.95512e-05	2.1177e-05	2.056e-05	0.000747579	0.00107603	0.000773705	0.00517701	0.00585718	0.00493699	0.00195512	0.0021177	0.002056	0.00086577	0.00532373	0.00204294
menB	18.9533	18.6375	18.9466	21.2745	21.4721	21.4125	19.9295	20.2238	20.4594	507576	407791	505230	2.53661e+06	2.90905e+06	2.79122e+06	998576	1.22452e+06	1.44178e+06										2.27919e-06	2.05483e-06	2.70007e-06	8.69901e-06	1.1681e-05	9.78393e-06	4.56576e-06	5.89568e-06	6.84823e-06	0.000227919	0.000205483	0.000270007	0.000869901	0.0011681	0.000978393	0.000456576	0.000589568	0.000684823	0.00023447	0.00100546	0.000576989
H16_B1694	20.3864	20.6207	20.4435	21.6398	21.9851	22.1547	20.8567	21.0061	21.1289	1.37058e+06	1.61235e+06	1.42591e+06	3.26767e+06	4.1511e+06	4.66911e+06	1.89885e+06	2.10606e+06	2.29316e+06										6.15435e-06	8.12451e-06	7.62042e-06	1.12061e-05	1.66683e-05	1.63664e-05	8.68203e-06	1.014e-05	1.08922e-05	0.000615435	0.000812451	0.000762042	0.00112061	0.00166683	0.00163664	0.000868203	0.001014	0.00108922	0.000729976	0.00147469	0.000990475
H16_B1693	23.1654	17.8076	17.765	23.283	22.8938	23.0503	22.3322	19.9528	21.7796	9.40787e+06	229420	222745	1.02064e+07	7.79302e+06	8.68641e+06	5.28029e+06	1.0148e+06	3.60015e+06										4.22445e-05	1.15603e-06	1.1904e-06	3.50017e-05	3.12921e-05	3.04481e-05	2.41429e-05	4.88596e-06	1.71002e-05	0.00422445	0.000115603	0.00011904	0.00350017	0.00312921	0.00304481	0.00241429	0.000488596	0.00171002	0.00148636	0.00322473	0.00153764
H16_B1692	17.7751	17.3427	17.202	18.7499	17.7373	17.9141	21.3646	21.329	21.1698	224308	166215	150772	440846	218509	246990	2.70018e+06	2.63438e+06	2.3591e+06										1.00722e-06	8.37545e-07	8.0576e-07	1.51183e-06	8.77403e-07	8.65763e-07	1.2346e-05	1.26837e-05	1.12054e-05	0.000100722	8.37545e-05	8.0576e-05	0.000151183	8.77403e-05	8.65763e-05	0.0012346	0.00126837	0.00112054	8.83507e-05	0.0001085	0.00120784
H16_B1688	17.6922	18.1664	17.5767	18.6235	17.244	18.1454	20.6836	19.7919	19.6996	211783	294199	195480	403862	155224	289944	1.68411e+06	907707	851455										9.50978e-07	1.48245e-06	1.04469e-06	1.385e-06	6.23288e-07	1.01633e-06	7.70019e-06	4.37033e-06	4.04429e-06	9.50978e-05	0.000148245	0.000104469	0.0001385	6.23288e-05	0.000101633	0.000770019	0.000437033	0.000404429	0.000115937	0.00010082	0.00053716
nrpA	19.867	19.6742	19.4703	20.1677	20.2556	20.1334	22.0834	21.6865	21.4971	956209	836632	726331	1.17784e+06	1.25185e+06	1.15016e+06	4.44382e+06	3.37521e+06	2.95993e+06										4.2937e-06	4.21573e-06	3.88169e-06	4.03927e-06	5.02667e-06	4.03161e-06	2.03183e-05	1.62506e-05	1.40592e-05	0.00042937	0.000421573	0.000388169	0.000403927	0.000502667	0.000403161	0.00203183	0.00162506	0.00140592	0.000413037	0.000436585	0.00168761
nrpB	16.3783	15.7174	17.2145	17.6756	16.0283	17.8388	20.1107	19.8326	19.9691	85186.7	53876.2	152085	209363	66835.3	234429	1.13217e+06	933729	1.02636e+06										3.82517e-07	2.71478e-07	8.12779e-07	7.17987e-07	2.68371e-07	8.21732e-07	5.17659e-06	4.49561e-06	4.87505e-06	3.82517e-05	2.71478e-05	8.12779e-05	7.17987e-05	2.68371e-05	8.21732e-05	0.000517659	0.000449561	0.000487505	4.88925e-05	6.02697e-05	0.000484909
nrpC	21.0391	20.8685	21.0014	20.2057	20.9615	19.5431	21.9364	22.2872	21.71	2.1547e+06	1.91443e+06	2.09914e+06	1.20928e+06	2.04191e+06	763915	4.01347e+06	5.11802e+06	3.43048e+06										9.67531e-06	9.64668e-06	1.12183e-05	4.14709e-06	8.19907e-06	2.67772e-06	1.83507e-05	2.46417e-05	1.62943e-05	0.000967531	0.000964668	0.00112183	0.000414709	0.000819907	0.000267772	0.00183507	0.00246417	0.00162943	0.00101801	0.000500796	0.00197622
H16_B1683	19.5179	18.7613	18.4111	18.153	18.0656	17.8407	20.3037	20.209	19.8901	750719	444329	348566	291463	274334	234740	1.29428e+06	1.21206e+06	971680										3.37098e-06	2.23894e-06	1.86282e-06	9.99537e-07	1.10156e-06	8.22824e-07	5.91779e-06	5.8357e-06	4.61534e-06	0.000337098	0.000223894	0.000186282	9.99537e-05	0.000110156	8.22824e-05	0.000591779	0.00058357	0.000461534	0.000249091	9.74641e-05	0.000545628
H16_B1681	17.8816	17.5915	18.3931	18.3574	18.4989	18.7529	21.7597	21.5403	21.3681	241494	197495	344251	335833	370453	441764	3.55067e+06	3.04985e+06	2.70673e+06										1.08439e-06	9.95161e-07	1.83976e-06	1.1517e-06	1.48752e-06	1.5485e-06	1.62346e-05	1.46841e-05	1.28566e-05	0.000108439	9.95161e-05	0.000183976	0.00011517	0.000148752	0.00015485	0.00162346	0.00146841	0.00128566	0.000130644	0.00013959	0.00145917
pvdA	16.7071	16.3754	17.6549	17.4638	17.5839	17.1102	18.2987	17.226	19.1577	106988	85015	206376	180767	196458	141475	322453	153303	584856										4.80412e-07	4.28384e-07	1.10292e-06	6.19917e-07	7.88859e-07	4.95907e-07	1.47434e-06	7.38106e-07	2.77798e-06	4.80412e-05	4.28384e-05	0.000110292	6.19917e-05	7.88859e-05	4.95907e-05	0.000147434	7.38106e-05	0.000277798	6.70573e-05	6.34894e-05	0.000166348
fhuE	20.0093	20.5807	20.0524	21.4505	20.8973	20.8847	25.8232	25.5424	25.3457	1.05539e+06	1.56819e+06	1.08739e+06	2.86584e+06	1.95311e+06	1.93607e+06	5.93703e+07	4.8867e+07	4.26393e+07										4.73903e-06	7.90201e-06	5.81129e-06	9.82806e-06	7.84253e-06	6.78641e-06	0.000271457	0.00023528	0.000202531	0.000473903	0.000790201	0.000581129	0.000982806	0.000784253	0.000678641	0.0271457	0.023528	0.0202531	0.000615078	0.000815233	0.0236422
H16_B1672	26.8668	26.7767	26.519	27.3722	27.0233	27.1827	27.0717	26.8996	26.9553	1.22379e+08	1.14975e+08	9.61625e+07	1.7372e+08	1.36401e+08	1.52342e+08	1.41058e+08	1.25196e+08	1.3012e+08										0.00054952	0.000579351	0.000513915	0.000595752	0.000547705	0.000533996	0.000644953	0.000602778	0.000618053	0.054952	0.0579351	0.0513915	0.0595752	0.0547705	0.0533996	0.0644953	0.0602778	0.0618053	0.0547596	0.0559151	0.0621928
hmgA	24.0641	23.6762	23.8158	24.0477	24.0681	24.5129	23.5716	23.5662	23.7052	1.75399e+07	1.34045e+07	1.47664e+07	1.73415e+07	1.7588e+07	2.39394e+07	1.2467e+07	1.24199e+07	1.36767e+07										7.87598e-05	6.75443e-05	7.8915e-05	5.94705e-05	7.0623e-05	8.39138e-05	5.70025e-05	5.97982e-05	6.49625e-05	0.00787598	0.00675443	0.0078915	0.00594705	0.0070623	0.00839138	0.00570025	0.00597982	0.00649625	0.00750731	0.00713358	0.00605877
fahA	23.8182	23.5527	23.6071	23.8208	23.6868	23.8691	23.3655	23.2266	23.3684	1.47909e+07	1.23043e+07	1.27778e+07	1.48177e+07	1.35033e+07	1.53217e+07	1.08071e+07	9.81505e+06	1.08287e+07										6.64159e-05	6.20003e-05	6.82876e-05	5.08157e-05	5.42213e-05	5.37064e-05	4.94128e-05	4.72564e-05	5.14346e-05	0.00664159	0.00620003	0.00682876	0.00508157	0.00542213	0.00537064	0.00494128	0.00472564	0.00514346	0.0065568	0.00529145	0.00493679
H16_B1669	15.4827	17.5039	16.86	14.9023	16.5901	16.5345	14.7114	16.6659	16.8396	45789.9	185867	118950	30622.3	98654.1	94926.5	26827.2	103975	117283										2.05612e-07	9.36569e-07	6.35699e-07	1.05016e-07	3.96136e-07	3.32742e-07	1.22661e-07	5.00608e-07	5.57077e-07	2.05612e-05	9.36569e-05	6.35699e-05	1.05016e-05	3.96136e-05	3.32742e-05	1.22661e-05	5.00608e-05	5.57077e-05	5.92627e-05	2.77964e-05	3.93449e-05
fabB	21.9141	21.2476	21.2187	19.4135	20.4661	21.2157	21.1605	20.9822	21.2274	3.95186e+06	2.48973e+06	2.44048e+06	698291	1.44848e+06	2.43541e+06	2.34397e+06	2.07137e+06	2.45525e+06										1.77452e-05	1.25456e-05	1.30425e-05	2.3947e-06	5.81623e-06	8.53672e-06	1.07173e-05	9.97298e-06	1.16621e-05	0.00177452	0.00125456	0.00130425	0.00023947	0.000581623	0.000853672	0.00107173	0.000997298	0.00116621	0.00144444	0.000558255	0.00107841
H16_B1665	21.1375	21.1306	21.2467	22.0301	21.5199	21.7047	21.2749	20.9646	20.4435	2.30693e+06	2.29578e+06	2.48819e+06	4.28279e+06	3.00697e+06	3.41796e+06	2.53731e+06	2.04634e+06	1.426e+06										1.03589e-05	1.15683e-05	1.32975e-05	1.46873e-05	1.20742e-05	1.19808e-05	1.16012e-05	9.8525e-06	6.77331e-06	0.00103589	0.00115683	0.00132975	0.00146873	0.00120742	0.00119808	0.00116012	0.00098525	0.000677331	0.00117415	0.00129141	0.000940902
H16_B1664	22.6212	22.5535	22.3025	21.2201	21.2535	21.4857	21.9271	21.5626	21.7627	6.45168e+06	6.15567e+06	5.1728e+06	2.44288e+06	2.50007e+06	2.93647e+06	3.98764e+06	3.09742e+06	3.55812e+06										2.89702e-05	3.1018e-05	2.76447e-05	8.37755e-06	1.00388e-05	1.02931e-05	1.82325e-05	1.49131e-05	1.69006e-05	0.00289702	0.0031018	0.00276447	0.000837755	0.00100388	0.00102931	0.00182325	0.00149131	0.00169006	0.00292109	0.000956981	0.00166821
H16_B1662	20.8069	19.9028	21.1433	20.5098	20.1607	20.9431	20.6029	19.9275	19.7518	1.83448e+06	980232	2.3161e+06	1.49301e+06	1.17215e+06	2.01611e+06	1.59252e+06	997201	882827										8.23742e-06	4.93932e-06	1.23778e-05	5.12009e-06	4.70664e-06	7.06698e-06	7.28142e-06	4.80121e-06	4.1933e-06	0.000823742	0.000493932	0.00123778	0.000512009	0.000470664	0.000706698	0.000728142	0.000480121	0.00041933	0.000851818	0.000563123	0.000542531
H16_B1657	25.6597	25.7733	25.6788	25.363	25.4467	25.3621	25.4146	25.5061	25.4078	5.30063e+07	5.73513e+07	5.37157e+07	4.31533e+07	4.5732e+07	4.31266e+07	4.47243e+07	4.76548e+07	4.45154e+07										0.000238016	0.000288989	0.00028707	0.000147989	0.000183632	0.00015117	0.000204492	0.000229443	0.000211441	0.0238016	0.0288989	0.028707	0.0147989	0.0183632	0.015117	0.0204492	0.0229443	0.0211441	0.0271358	0.016093	0.0215125
H16_B1653	21.2794	21.2423	20.7505	20.7916	20.5046	21.0518	20.727	20.8454	20.6764	2.54525e+06	2.48071e+06	1.76413e+06	1.81509e+06	1.48769e+06	2.17389e+06	1.73554e+06	1.88407e+06	1.67578e+06										1.1429e-05	1.25001e-05	9.42796e-06	6.22462e-06	5.97367e-06	7.62003e-06	7.93537e-06	9.07122e-06	7.95972e-06	0.0011429	0.00125001	0.000942796	0.000622462	0.000597367	0.000762003	0.000793537	0.000907122	0.000795972	0.0011119	0.000660611	0.00083221
H16_B1652	19.8105	19.6687	19.1643	20.0835	20.0186	19.7974	20.14	19.7735	19.8625	919502	833430	587541	1.11103e+06	1.06222e+06	911198	1.15543e+06	896240	953223										4.12887e-06	4.19959e-06	3.13996e-06	3.81016e-06	4.26524e-06	3.19398e-06	5.28293e-06	4.31512e-06	4.52767e-06	0.000412887	0.000419959	0.000313996	0.000381016	0.000426524	0.000319398	0.000528293	0.000431512	0.000452767	0.000382281	0.000375646	0.000470857
H16_B1651	23.0596	23.0132	22.8247	23.9135	23.6684	23.9198	23.527	23.1912	23.3016	8.74225e+06	8.46588e+06	7.42861e+06	1.58004e+07	1.33317e+07	1.58703e+07	1.20876e+07	9.57707e+06	1.0339e+07										3.92556e-05	4.26589e-05	3.97003e-05	5.41856e-05	5.35321e-05	5.56294e-05	5.52677e-05	4.61106e-05	4.91088e-05	0.00392556	0.00426589	0.00397003	0.00541856	0.00535321	0.00556294	0.00552677	0.00461106	0.00491088	0.00405383	0.0054449	0.00501624
H16_B1649	19.3769	19.8291	19.978	18.291	19.5523	18.3122	19.1944	19.8895	19.3776	680827	931435	1.03272e+06	320740	768838	325483	599915	971270	681149										3.05714e-06	4.69343e-06	5.51909e-06	1.09994e-06	3.08719e-06	1.1409e-06	2.74297e-06	4.67636e-06	3.23536e-06	0.000305714	0.000469343	0.000551909	0.000109994	0.000308719	0.00011409	0.000274297	0.000467636	0.000323536	0.000442322	0.000177601	0.000355156
H16_B1648	19.9349	19.9531	19.8541	15.9977	15.7578	13.3313	16.6386	17.3099	18.2335	1.00233e+06	1.01501e+06	947742	65431.4	55407.3	10306.9	102028	162477	308194										4.5008e-06	5.11455e-06	5.06496e-06	2.24389e-07	2.22483e-07	3.61283e-08	4.66502e-07	7.82275e-07	1.46388e-06	0.00045008	0.000511455	0.000506496	2.24389e-05	2.22483e-05	3.61283e-06	4.66502e-05	7.82275e-05	0.000146388	0.000489344	1.61e-05	9.04218e-05
H16_B1647	23.6278	23.657	23.4911	22.7419	22.5822	23.0485	22.8082	22.6581	22.6214	1.29618e+07	1.32269e+07	1.17907e+07	7.0143e+06	6.27954e+06	8.67567e+06	7.34441e+06	6.61848e+06	6.45234e+06										5.82027e-05	6.66491e-05	6.30122e-05	2.40547e-05	2.52149e-05	3.04104e-05	3.35806e-05	3.18659e-05	3.06477e-05	0.00582027	0.00666491	0.00630122	0.00240547	0.00252149	0.00304104	0.00335806	0.00318659	0.00306477	0.00626213	0.002656	0.00320314
H16_B1646	20.61	20.7983	20.5489	19.0168	18.9038	19.3483	19.0567	18.139	18.7717	1.60045e+06	1.82348e+06	1.53408e+06	530423	490477	667430	545287	288654	447546										7.18656e-06	9.18836e-06	8.1985e-06	1.81902e-06	1.96946e-06	2.33951e-06	2.4932e-06	1.38978e-06	2.12578e-06	0.000718656	0.000918836	0.00081985	0.000181902	0.000196946	0.000233951	0.00024932	0.000138978	0.000212578	0.000819114	0.000204267	0.000200292
H16_B1645	22.503	22.8079	22.9562	22.6436	22.7128	22.6832	23.0587	23.306	23.1146	5.94383e+06	7.34289e+06	8.13748e+06	6.55251e+06	6.87456e+06	6.73462e+06	8.73708e+06	1.03706e+07	9.08183e+06										2.66898e-05	3.70002e-05	4.34886e-05	2.2471e-05	2.76041e-05	2.36066e-05	3.99483e-05	4.99311e-05	4.31374e-05	0.00266898	0.00370002	0.00434886	0.0022471	0.00276041	0.00236066	0.00399483	0.00499311	0.00431374	0.00357262	0.00245606	0.00443389
cadA	23.0176	22.7966	22.5153	22.6238	22.3047	22.6137	23.1286	22.7885	22.6096	8.49129e+06	7.28554e+06	5.99478e+06	6.46324e+06	5.1807e+06	6.41816e+06	9.17047e+06	7.24491e+06	6.39969e+06										3.81287e-05	3.67113e-05	3.20375e-05	2.21649e-05	2.08026e-05	2.24973e-05	4.19298e-05	3.4882e-05	3.03976e-05	0.00381287	0.00367113	0.00320375	0.00221649	0.00208026	0.00224973	0.00419298	0.0034882	0.00303976	0.00356258	0.00218216	0.00357365
H16_B1643	20.4465	22.2583	22.3233	21.4006	21.9344	21.8283	22.3095	22.3446	22.3615	1.42889e+06	5.01659e+06	5.24793e+06	2.76829e+06	4.00773e+06	3.72367e+06	5.19786e+06	5.32604e+06	5.38855e+06										6.41621e-06	2.52782e-05	2.80462e-05	9.4935e-06	1.60926e-05	1.30524e-05	2.3766e-05	2.56432e-05	2.55948e-05	0.000641621	0.00252782	0.00280462	0.00094935	0.00160926	0.00130524	0.0023766	0.00256432	0.00255948	0.00199136	0.00128795	0.00250014
H16_B1642	23.6565	23.1906	23.1152	22.5236	22.8011	23.1021	23.4162	23.4129	23.3495	1.32223e+07	9.57346e+06	9.08564e+06	6.02943e+06	7.30812e+06	9.0038e+06	1.1194e+07	1.11682e+07	1.06883e+07										5.93724e-05	4.82399e-05	4.85558e-05	2.06772e-05	2.9345e-05	3.15606e-05	5.1182e-05	5.37713e-05	5.07677e-05	0.00593724	0.00482399	0.00485558	0.00206772	0.0029345	0.00315606	0.0051182	0.00537713	0.00507677	0.00520561	0.00271943	0.0051907
H16_B1641	23.3094	23.0897	22.8813	22.2509	22.6023	22.5632	23.0727	23.0117	23.1648	1.03951e+07	8.92673e+06	7.72626e+06	4.99091e+06	6.36754e+06	6.19717e+06	8.82186e+06	8.45712e+06	9.40367e+06										4.66773e-05	4.49811e-05	4.1291e-05	1.71157e-05	2.55682e-05	2.17227e-05	4.03359e-05	4.07184e-05	4.46661e-05	0.00466773	0.00449811	0.0041291	0.00171157	0.00255682	0.00217227	0.00403359	0.00407184	0.00446661	0.00443165	0.00214689	0.00419068
H16_B1640	21.8103	22.2708	22.2619	22.0084	22.1757	21.7358	22.344	22.5271	22.32	3.67753e+06	5.06034e+06	5.02922e+06	4.21874e+06	4.73762e+06	3.49242e+06	5.32376e+06	6.04421e+06	5.23576e+06										1.65133e-05	2.54987e-05	2.68774e-05	1.44677e-05	1.90234e-05	1.22418e-05	2.43416e-05	2.9101e-05	2.48691e-05	0.00165133	0.00254987	0.00268774	0.00144677	0.00190234	0.00122418	0.00243416	0.0029101	0.00248691	0.00229631	0.00152443	0.00261039
H16_B1639	24.2045	23.5518	23.2233	22.3667	22.2371	23.3134	23.4528	23.3089	23.3402	1.9332e+07	1.22968e+07	9.79318e+06	5.40816e+06	4.94355e+06	1.04239e+07	1.14814e+07	1.03915e+07	1.06195e+07										8.68073e-05	6.19628e-05	5.23371e-05	1.85466e-05	1.98503e-05	3.65386e-05	5.24958e-05	5.00319e-05	5.04413e-05	0.00868073	0.00619628	0.00523371	0.00185466	0.00198503	0.00365386	0.00524958	0.00500319	0.00504413	0.00670357	0.00249785	0.00509897
H16_B1636	22.4341	22.5888	22.6897	22.9461	23.0445	23.0357	22.8573	23.1132	23.1898	5.66671e+06	6.30804e+06	6.76515e+06	8.08121e+06	8.6516e+06	8.59867e+06	7.59877e+06	9.07333e+06	9.56786e+06										2.54454e-05	3.17857e-05	3.61546e-05	2.77135e-05	3.47396e-05	3.01405e-05	3.47436e-05	4.36852e-05	4.54459e-05	0.00254454	0.00317857	0.00361546	0.00277135	0.00347396	0.00301405	0.00347436	0.00436852	0.00454459	0.00311286	0.00308646	0.00412916
H16_B1635	21.9271	21.7467	21.2304	23.4251	22.9766	23.1978	22.4564	23.0185	23.0612	3.98755e+06	3.51901e+06	2.46028e+06	1.12633e+07	8.25356e+06	9.62133e+06	5.75518e+06	8.49712e+06	8.75235e+06										1.79054e-05	1.7732e-05	1.31483e-05	3.86262e-05	3.31414e-05	3.37252e-05	2.63142e-05	4.0911e-05	4.15724e-05	0.00179054	0.0017732	0.00131483	0.00386262	0.00331414	0.00337252	0.00263142	0.0040911	0.00415724	0.00162619	0.00351642	0.00362659
H16_B1634	23.0919	23.0957	22.7445	20.7006	20.8133	21.2562	21.9528	21.8093	21.6513	8.94025e+06	8.96401e+06	7.0273e+06	1.70414e+06	1.84255e+06	2.5046e+06	4.0594e+06	3.67492e+06	3.29384e+06										4.01447e-05	4.5169e-05	3.75556e-05	5.84416e-06	7.39856e-06	8.77928e-06	1.85606e-05	1.76936e-05	1.56453e-05	0.00401447	0.0045169	0.00375556	0.000584416	0.000739856	0.000877928	0.00185606	0.00176936	0.00156453	0.00409564	0.000734066	0.00172998
pta1	21.3361	21.4612	21.5954	22.4921	23.0097	23.0876	23.1237	23.1723	23.2578	2.64724e+06	2.88713e+06	3.16867e+06	5.89913e+06	8.44494e+06	8.91345e+06	9.13937e+06	9.45265e+06	1.00299e+07										1.1887e-05	1.4548e-05	1.69341e-05	2.02303e-05	3.39098e-05	3.12439e-05	4.17876e-05	4.55116e-05	4.76404e-05	0.0011887	0.0014548	0.00169341	0.00202303	0.00339098	0.00312439	0.00417876	0.00455116	0.00476404	0.00144564	0.00284614	0.00449799
ackA	23.4013	22.0555	21.9754	23.8056	23.9393	24.0915	24.2313	23.7402	24.1448	1.10785e+07	4.35872e+06	4.12338e+06	1.46619e+07	1.60863e+07	1.78761e+07	1.96943e+07	1.40125e+07	1.85491e+07										4.97463e-05	2.19632e-05	2.20363e-05	5.02811e-05	6.45928e-05	6.26604e-05	9.00477e-05	6.7466e-05	8.81055e-05	0.00497463	0.00219632	0.00220363	0.00502811	0.00645928	0.00626604	0.00900477	0.0067466	0.00881055	0.00312486	0.00591781	0.00818731
fabI2	20.8352	21.0887	20.6402	21.7599	21.858	22.0241	22.3047	22.0006	22.1695	1.87077e+06	2.23008e+06	1.63428e+06	3.55132e+06	3.80123e+06	4.26506e+06	5.18051e+06	4.19605e+06	4.71728e+06										8.4004e-06	1.12372e-05	8.734e-06	1.21788e-05	1.52635e-05	1.49501e-05	2.36867e-05	2.02027e-05	2.24064e-05	0.00084004	0.00112372	0.0008734	0.00121788	0.00152635	0.00149501	0.00236867	0.00202027	0.00224064	0.000945721	0.00141308	0.00220986
H16_B1628	21.5635	22.2795	22.0237	20.217	20.9962	20.7535	23.3735	23.6878	23.6229	3.09928e+06	5.09085e+06	4.26385e+06	1.21876e+06	2.09159e+06	1.76771e+06	1.08673e+07	1.35124e+07	1.2918e+07										1.39168e-05	2.56524e-05	2.2787e-05	4.17958e-06	8.39857e-06	6.19629e-06	4.9688e-05	6.50579e-05	6.13588e-05	0.00139168	0.00256524	0.0022787	0.000417958	0.000839857	0.000619629	0.0049688	0.00650579	0.00613588	0.00207854	0.000625815	0.00587016
H16_B1616	19.3366	19.2547	19.0906	17.8925	19.028	16.2068	19.5742	18.397	18.9155	662053	625521	558277	243326	534549	75639.2	780590	345176	494459										2.97284e-06	3.15195e-06	2.98357e-06	8.34456e-07	2.14643e-06	2.65135e-07	3.56906e-06	1.66192e-06	2.34861e-06	0.000297284	0.000315195	0.000298357	8.34456e-05	0.000214643	2.65135e-05	0.000356906	0.000166192	0.000234861	0.000303612	0.000108201	0.000252653
H16_B1612	19.4877	19.4131	17.1267	19.7355	18.8178	20.2573	19.6078	19.5299	20.1268	735142	698100	143100	872952	462070	1.25332e+06	798954	756984	1.14492e+06										3.30103e-06	3.51767e-06	7.64761e-07	2.99368e-06	1.8554e-06	4.3932e-06	3.65303e-06	3.64464e-06	5.43819e-06	0.000330103	0.000351767	7.64761e-05	0.000299368	0.00018554	0.00043932	0.000365303	0.000364464	0.000543819	0.000252782	0.000308076	0.000424529
H16_B1611	17.552	16.2738	17.6467	18.8751	18.3358	18.6679	18.8631	18.9238	19.0028	192171	79230.1	205210	480816	330841	416488	476836	497326	525306										8.62913e-07	3.99234e-07	1.09669e-06	1.6489e-06	1.32846e-06	1.4599e-06	2.18022e-06	2.39447e-06	2.49513e-06	8.62913e-05	3.99234e-05	0.000109669	0.00016489	0.000132846	0.00014599	0.000218022	0.000239447	0.000249513	7.86279e-05	0.000147908	0.000235661
H16_B1606	18.9163	18.7075	19.9861	18.9741	18.7267	19.021	18.7769	20.9908	20.1239	494730	428074	1.03856e+06	514944	433809	531985	449184	2.08386e+06	1.14263e+06										2.2215e-06	2.15703e-06	5.5503e-06	1.76594e-06	1.74192e-06	1.86474e-06	2.05379e-06	1.00331e-05	5.42732e-06	0.00022215	0.000215703	0.00055503	0.000176594	0.000174192	0.000186474	0.000205379	0.00100331	0.000542732	0.000330961	0.000179087	0.000583808
H16_B1600	22.0887	21.5818	21.7922	21.3358	21.1091	21.2383	22.0181	21.8633	21.8986	4.46042e+06	3.13887e+06	3.63179e+06	2.64669e+06	2.2619e+06	2.47387e+06	4.24729e+06	3.81505e+06	3.90966e+06										2.00288e-05	1.58165e-05	1.94092e-05	9.07651e-06	9.08245e-06	8.67153e-06	1.94198e-05	1.83683e-05	1.85703e-05	0.00200288	0.00158165	0.00194092	0.000907651	0.000908245	0.000867153	0.00194198	0.00183683	0.00185703	0.00184182	0.00089435	0.00187861
H16_B1597	21.2311	21.0008	20.807	21.1625	21.2393	21.3745	21.246	21.1434	20.9759	2.46143e+06	2.09828e+06	1.83455e+06	2.34722e+06	2.47545e+06	2.71868e+06	2.48706e+06	2.31628e+06	2.06248e+06										1.10527e-05	1.05731e-05	9.80427e-06	8.04951e-06	9.93994e-06	9.52965e-06	1.13715e-05	1.11522e-05	9.79647e-06	0.00110527	0.00105731	0.000980427	0.000804951	0.000993994	0.000952965	0.00113715	0.00111522	0.000979647	0.00104767	0.000917303	0.00107734
H16_B1596	27.1024	27.0243	26.947	26.7845	26.5776	26.8395	26.9236	26.7706	26.7648	1.44093e+08	1.36502e+08	1.2938e+08	1.15595e+08	1.00151e+08	1.20087e+08	1.27299e+08	1.14485e+08	1.14025e+08										0.000647024	0.000687821	0.000691438	0.000396419	0.000402147	0.000420937	0.000582044	0.000551211	0.0005416	0.0647024	0.0687821	0.0691438	0.0396419	0.0402147	0.0420937	0.0582044	0.0551211	0.05416	0.0675428	0.0406501	0.0558285
upp	20.6791	22.9114	22.9051	23.6231	23.8362	23.4198	22.8729	23.2999	23.2477	1.67889e+06	7.88907e+06	7.85459e+06	1.29202e+07	1.4977e+07	1.1222e+07	7.68116e+06	1.03266e+07	9.96003e+06										7.53876e-06	3.97525e-05	4.19768e-05	4.43084e-05	6.01386e-05	3.9336e-05	3.51203e-05	4.97195e-05	4.73087e-05	0.000753876	0.00397525	0.00419768	0.00443084	0.00601386	0.0039336	0.00351203	0.00497195	0.00473087	0.0029756	0.00479277	0.00440495
codA	23.1007	22.8257	22.6537	22.8406	22.5389	22.7525	22.8041	22.6347	22.4591	8.99485e+06	7.43373e+06	6.59832e+06	7.51135e+06	6.09385e+06	7.06598e+06	7.32359e+06	6.51202e+06	5.76598e+06										4.03899e-05	3.7458e-05	3.5263e-05	2.57593e-05	2.44693e-05	2.4768e-05	3.34854e-05	3.13534e-05	2.73875e-05	0.00403899	0.0037458	0.0035263	0.00257593	0.00244693	0.0024768	0.00334854	0.00313534	0.00273875	0.00377036	0.00249989	0.00307421
H16_B1591	20.6809	21.048	21.023	21.6259	21.5655	21.2933	21.7447	21.7791	21.5413	1.68107e+06	2.1681e+06	2.13081e+06	3.23623e+06	3.10349e+06	2.56997e+06	3.51393e+06	3.59874e+06	3.05202e+06										7.54855e-06	1.09249e-05	1.13876e-05	1.10983e-05	1.24618e-05	9.0084e-06	1.60666e-05	1.73268e-05	1.44967e-05	0.000754855	0.00109249	0.00113876	0.00110983	0.00124618	0.00090084	0.00160666	0.00173268	0.00144967	0.000995367	0.00108561	0.00159634
H16_B1588	25.3991	25.2827	25.2082	25.777	25.5803	25.8865	25.756	25.7136	25.7544	4.42487e+07	4.0818e+07	3.87644e+07	5.74961e+07	5.01685e+07	6.20303e+07	5.66668e+07	5.50239e+07	5.66032e+07										0.000198691	0.000205679	0.000207166	0.000197176	0.000201447	0.000217432	0.000259096	0.000264923	0.000268857	0.0198691	0.0205679	0.0207166	0.0197176	0.0201447	0.0217432	0.0259096	0.0264923	0.0268857	0.0203845	0.0205351	0.0264292
H16_B1587	25.5939	25.3315	25.0991	25.6492	25.2156	25.4595	25.3363	25.1104	25.1184	5.06442e+07	4.22214e+07	3.59402e+07	5.26226e+07	3.89627e+07	4.61405e+07	4.23622e+07	3.6224e+07	3.64237e+07										0.00022741	0.00021275	0.000192073	0.000180463	0.000156451	0.000161734	0.000193691	0.000174407	0.000173008	0.022741	0.021275	0.0192073	0.0180463	0.0156451	0.0161734	0.0193691	0.0174407	0.0173008	0.0210744	0.0166216	0.0180369
H16_B1585	24.7535	24.664	24.6246	24.6394	24.4989	24.6252	25.1243	24.9936	24.9656	2.82846e+07	2.65821e+07	2.58662e+07	2.61335e+07	2.37087e+07	2.58772e+07	3.65745e+07	3.34051e+07	3.27648e+07										0.000127007	0.000133945	0.000138235	8.96216e-05	9.51999e-05	9.0706e-05	0.000167228	0.000160835	0.000155628	0.0127007	0.0133945	0.0138235	0.00896216	0.00951999	0.0090706	0.0167228	0.0160835	0.0155628	0.0133063	0.00918425	0.0161231
catC2	23.7318	23.7263	23.9009	23.7178	23.7381	23.7273	24.165	24.2103	24.1104	1.39314e+07	1.38779e+07	1.56639e+07	1.37961e+07	1.39918e+07	1.38875e+07	1.88102e+07	1.94103e+07	1.81118e+07										6.25566e-05	6.99297e-05	8.37119e-05	4.7312e-05	5.61826e-05	4.86791e-05	8.60055e-05	9.34544e-05	8.60284e-05	0.00625566	0.00699297	0.00837119	0.0047312	0.00561826	0.00486791	0.00860055	0.00934544	0.00860284	0.0072066	0.00507246	0.00884961
catD2	22.9528	22.6938	22.7796	22.5404	22.4863	22.3312	22.5966	22.497	22.4394	8.11886e+06	6.78437e+06	7.20015e+06	6.09994e+06	5.87562e+06	5.27667e+06	6.3423e+06	5.91941e+06	5.6878e+06										3.64564e-05	3.41859e-05	3.84793e-05	2.0919e-05	2.3593e-05	1.84961e-05	2.89987e-05	2.85001e-05	2.70162e-05	0.00364564	0.00341859	0.00384793	0.0020919	0.0023593	0.00184961	0.00289987	0.00285001	0.00270162	0.00363739	0.00210027	0.00281717
H16_B1582	25.8577	25.8941	25.9093	25.3671	25.6071	25.8301	26.3765	26.6248	26.4882	6.08054e+07	6.23577e+07	6.30191e+07	4.32766e+07	5.11113e+07	5.96517e+07	8.71221e+07	1.03478e+08	9.41328e+07										0.000273037	0.000314216	0.000336789	0.000148412	0.000205232	0.000209094	0.000398346	0.000498216	0.000447117	0.0273037	0.0314216	0.0336789	0.0148412	0.0205232	0.0209094	0.0398346	0.0498216	0.0447117	0.0308014	0.018758	0.0447893
metE	28.8897	28.7148	28.7047	28.6472	28.4607	28.6917	27.5676	27.4142	27.3527	4.97352e+08	4.40585e+08	4.37488e+08	4.20391e+08	3.69432e+08	4.33587e+08	1.98917e+08	1.78853e+08	1.71387e+08										0.00223328	0.00222007	0.00233804	0.00144168	0.00148342	0.00151983	0.000909504	0.00086112	0.000814063	0.223328	0.222007	0.233804	0.144168	0.148342	0.151983	0.0909504	0.086112	0.0814063	0.22638	0.148164	0.0861562
H16_B1580	21.4387	22.0278	22.3465	21.8349	22.9587	22.1824	22.1299	22.3175	21.7238	2.84235e+06	4.276e+06	5.33292e+06	3.74066e+06	8.15163e+06	4.75946e+06	4.58954e+06	5.22689e+06	3.46345e+06										1.27631e-05	2.15464e-05	2.85004e-05	1.28281e-05	3.27321e-05	1.66831e-05	2.09846e-05	2.51658e-05	1.64509e-05	0.00127631	0.00215464	0.00285004	0.00128281	0.00327321	0.00166831	0.00209846	0.00251658	0.00164509	0.00209367	0.00207478	0.00208671
H16_B1579	14.5342	17.3789	15.5918	15.3021	15.5929	14.5853	15.2384	16.0673	16.1775	23726.9	170445	49384.3	40400	49422.6	24582.2	38656.7	68667	74114.9										1.06542e-07	8.58858e-07	2.63922e-07	1.38547e-07	1.98452e-07	8.6167e-08	1.76749e-07	3.3061e-07	3.52035e-07	1.06542e-05	8.58858e-05	2.63922e-05	1.38547e-05	1.98452e-05	8.6167e-06	1.76749e-05	3.3061e-05	3.52035e-05	4.09774e-05	1.41055e-05	2.86465e-05
H16_B1578	17.6984	18.0374	18.186	18.9638	18.6352	18.6185	18.3052	18.3671	17.9518	212691	269028	298223	511307	407137	402476	323911	338099	253528										9.55052e-07	1.35561e-06	1.59378e-06	1.75346e-06	1.63482e-06	1.41078e-06	1.48101e-06	1.62784e-06	1.20422e-06	9.55052e-05	0.000135561	0.000159378	0.000175346	0.000163482	0.000141078	0.000148101	0.000162784	0.000120422	0.000130148	0.000159969	0.000143769
ribA	25.0433	24.9201	24.8351	24.5441	24.4528	24.6484	24.6887	24.6069	24.64	3.45772e+07	3.17471e+07	2.99301e+07	2.44638e+07	2.29629e+07	2.62969e+07	2.70423e+07	2.55514e+07	2.61452e+07										0.000155263	0.000159971	0.000159953	8.38956e-05	9.22053e-05	9.21773e-05	0.000123645	0.000123022	0.000124186	0.0155263	0.0159971	0.0159953	0.00838956	0.00922053	0.00921773	0.0123645	0.0123022	0.0124186	0.0158396	0.00894261	0.0123617
ampC2	19.5308	20.0869	20.1708	19.4537	19.9818	18.8447	21.1749	21.1198	21.3692	757449	1.11371e+06	1.18036e+06	718019	1.03545e+06	470771	2.36748e+06	2.27872e+06	2.70884e+06										3.4012e-06	5.6119e-06	6.3081e-06	2.46236e-06	4.15776e-06	1.65017e-06	1.08248e-05	1.09713e-05	1.28666e-05	0.00034012	0.00056119	0.00063081	0.000246236	0.000415776	0.000165017	0.00108248	0.00109713	0.00128666	0.000510707	0.000275676	0.00115542
uvrA2	27.6581	27.5073	27.4106	29.621	29.3685	29.5905	27.6059	27.575	27.6327	2.11794e+08	1.90781e+08	1.78411e+08	8.25652e+08	6.93107e+08	8.0839e+08	2.04276e+08	1.9994e+08	2.08103e+08										0.000951024	0.000961332	0.000953474	0.00283147	0.0027831	0.00283361	0.000934005	0.00096265	0.000988457	0.0951024	0.0961332	0.0953474	0.283147	0.27831	0.283361	0.0934005	0.096265	0.0988457	0.0955277	0.281606	0.0961704
H16_B1570	21.3145	21.3044	20.9229	23.3713	22.8524	23.1889	21.5098	21.8714	21.6027	2.60789e+06	2.58977e+06	1.98802e+06	1.08509e+07	7.57301e+06	9.56239e+06	2.98605e+06	3.83674e+06	3.18473e+06										1.17103e-05	1.30497e-05	1.06245e-05	3.7212e-05	3.04087e-05	3.35186e-05	1.3653e-05	1.84727e-05	1.5127e-05	0.00117103	0.00130497	0.00106245	0.0037212	0.00304087	0.00335186	0.0013653	0.00184727	0.0015127	0.00117948	0.00337131	0.00157509
H16_B1567	23.2895	23.2133	22.8671	22.2988	21.3842	22.4098	23.0913	22.5913	22.5521	1.02529e+07	9.72547e+06	7.6505e+06	5.15942e+06	2.73705e+06	5.57208e+06	8.9364e+06	6.31932e+06	6.14988e+06										4.60391e-05	4.90059e-05	4.08861e-05	1.76936e-05	1.09903e-05	1.95316e-05	4.08596e-05	3.04256e-05	2.92111e-05	0.00460391	0.00490059	0.00408861	0.00176936	0.00109903	0.00195316	0.00408596	0.00304256	0.00292111	0.00453104	0.00160718	0.00334987
H16_B1563	19.3311	18.6261	18.2997	20.027	19.3486	19.6005	19.7873	18.7504	19.6355	659559	404591	322665	1.06836e+06	667594	794928	904841	440983	814459										2.96164e-06	2.0387e-06	1.7244e-06	3.66381e-06	2.68066e-06	2.78642e-06	4.13718e-06	2.1232e-06	3.86856e-06	0.000296164	0.00020387	0.00017244	0.000366381	0.000268066	0.000278642	0.000413718	0.00021232	0.000386856	0.000224158	0.000304363	0.000337631
glgP	21.4392	21.7026	21.645	23.9606	23.7708	23.7645	23.4995	23.5706	23.5391	2.84336e+06	3.41289e+06	3.27945e+06	1.63257e+07	1.4313e+07	1.42502e+07	1.18592e+07	1.2458e+07	1.21892e+07										1.27676e-05	1.71973e-05	1.75262e-05	5.59871e-05	5.74726e-05	4.99506e-05	5.42236e-05	5.99813e-05	5.78971e-05	0.00127676	0.00171973	0.00175262	0.00559871	0.00574726	0.00499506	0.00542236	0.00599813	0.00578971	0.00158304	0.00544701	0.00573673
glgB	17.3986	17.5065	17.6007	19.4834	18.8362	19.3405	16.4051	16.7818	16.9329	172782	186196	198771	732989	468020	663862	86781.2	112677	125113										7.75849e-07	9.38228e-07	1.06228e-06	2.5137e-06	1.87929e-06	2.32701e-06	3.96787e-07	5.42502e-07	5.94271e-07	7.75849e-05	9.38228e-05	0.000106228	0.00025137	0.000187929	0.000232701	3.96787e-05	5.42502e-05	5.94271e-05	9.25453e-05	0.000224	5.11187e-05
H16_B1558	18.9064	18.6493	17.6177	20.4786	20.3185	20.5236	19.0857	18.9076	19.4797	491357	411151	201126	1.46103e+06	1.3076e+06	1.50738e+06	556359	491755	731080										2.20636e-06	2.07176e-06	1.07486e-06	5.01043e-06	5.25054e-06	5.28377e-06	2.54382e-06	2.36765e-06	3.47252e-06	0.000220636	0.000207176	0.000107486	0.000501043	0.000525054	0.000528377	0.000254382	0.000236765	0.000347252	0.000178433	0.000518158	0.000279467
glgE	21.4728	21.7196	21.7738	23.4935	23.5396	23.6646	22.5778	22.7557	22.797	2.91048e+06	3.45344e+06	3.5856e+06	1.18098e+07	1.21933e+07	1.32974e+07	6.2603e+06	7.08181e+06	7.2874e+06										1.3069e-05	1.74016e-05	1.91623e-05	4.05003e-05	4.89611e-05	4.66106e-05	2.86238e-05	3.40967e-05	3.46141e-05	0.0013069	0.00174016	0.00191623	0.00405003	0.00489611	0.00466106	0.00286238	0.00340967	0.00346141	0.00165443	0.00453573	0.00324449
H16_B1550	23.7067	23.5286	23.3096	22.3328	22.0634	22.2121	23.6126	23.3554	23.3952	1.36903e+07	1.2101e+07	1.03966e+07	5.28245e+06	4.38267e+06	4.85845e+06	1.28265e+07	1.0732e+07	1.1032e+07										6.14741e-05	6.09761e-05	5.55619e-05	1.81155e-05	1.75982e-05	1.70301e-05	5.86462e-05	5.16712e-05	5.24005e-05	0.00614741	0.00609761	0.00555619	0.00181155	0.00175982	0.00170301	0.00586462	0.00516712	0.00524005	0.00593374	0.00175813	0.00542393
H16_B1546	23.8373	23.9845	23.9161	23.2079	23.5655	23.1862	22.8856	23.0875	23.1159	1.49876e+07	1.65982e+07	1.5829e+07	9.68904e+06	1.24139e+07	9.54452e+06	7.74937e+06	8.913e+06	9.09061e+06										6.72994e-05	8.36372e-05	8.45938e-05	3.32274e-05	4.98468e-05	3.3456e-05	3.54322e-05	4.29133e-05	4.31791e-05	0.00672994	0.00836372	0.00845938	0.00332274	0.00498468	0.0033456	0.00354322	0.00429133	0.00431791	0.00785101	0.00388434	0.00405082
H16_B1545	26.0294	25.898	25.7097	24.741	24.472	24.709	24.1314	23.7081	23.9086	6.84909e+07	6.25271e+07	5.48757e+07	2.80404e+07	2.3271e+07	2.74251e+07	1.83775e+07	1.37041e+07	1.57468e+07										0.000307547	0.000315069	0.000293269	9.61613e-05	9.34425e-05	9.6132e-05	8.4027e-05	6.59811e-05	7.47949e-05	0.0307547	0.0315069	0.0293269	0.00961613	0.00934425	0.0096132	0.0084027	0.00659811	0.00747949	0.0305295	0.00952453	0.00749344
H16_B1544	20.647	20.5593	18.6366	20.8174	19.0651	20.3695	17.9426	20.1277	20.3762	1.64197e+06	1.5451e+06	407558	1.84778e+06	548493	1.35463e+06	251921	1.14563e+06	1.36095e+06										7.37298e-06	7.78562e-06	2.17809e-06	6.33674e-06	2.20242e-06	4.74833e-06	1.15185e-06	5.51584e-06	6.4643e-06	0.000737298	0.000778562	0.000217809	0.000633674	0.000220242	0.000474833	0.000115185	0.000551584	0.00064643	0.00057789	0.000442916	0.000437733
H16_B1543	18.1562	19.0751	18.8981	18.432	18.5575	17.9206	18.9056	19.3387	19.2326	292122	552305	488526	353660	385799	248110	491091	663000	616004										1.31173e-06	2.78302e-06	2.6108e-06	1.21283e-06	1.54914e-06	8.69687e-07	2.2454e-06	3.19214e-06	2.92593e-06	0.000131173	0.000278302	0.00026108	0.000121283	0.000154914	8.69687e-05	0.00022454	0.000319214	0.000292593	0.000223518	0.000121055	0.000278782
H16_B1541	20.5416	20.8938	21.042	20.6781	21.4587	21.2704	21.4163	21.4275	21.214	1.52632e+06	1.94838e+06	2.15914e+06	1.67775e+06	2.88216e+06	2.52942e+06	2.79864e+06	2.82039e+06	2.43251e+06										6.85368e-06	9.81776e-06	1.1539e-05	5.75363e-06	1.1573e-05	8.86626e-06	1.27961e-05	1.35793e-05	1.15541e-05	0.000685368	0.000981776	0.0011539	0.000575363	0.0011573	0.000886626	0.00127961	0.00135793	0.00115541	0.000940347	0.000873097	0.00126432
gabD3	27.0236	26.8792	26.7401	27.4332	27.1317	27.473	27.4902	27.4361	27.452	1.36435e+08	1.23434e+08	1.12095e+08	1.81228e+08	1.47043e+08	1.86294e+08	1.88532e+08	1.81589e+08	1.83598e+08										0.000612638	0.000621976	0.000599063	0.000621499	0.000590436	0.000653007	0.000862019	0.000874294	0.000872065	0.0612638	0.0621976	0.0599063	0.0621499	0.0590436	0.0653007	0.0862019	0.0874294	0.0872065	0.0611226	0.0621648	0.0869459
H16_B1536	22.205	22.0515	21.5723	22.8073	22.782	23.0254	22.9986	22.7469	22.8617	4.83462e+06	4.34686e+06	3.11817e+06	7.33956e+06	7.21233e+06	8.53732e+06	8.38032e+06	7.03892e+06	7.62159e+06										2.17091e-05	2.19035e-05	1.66643e-05	2.51702e-05	2.89604e-05	2.99255e-05	3.83171e-05	3.38902e-05	3.62015e-05	0.00217091	0.00219035	0.00166643	0.00251702	0.00289604	0.00299255	0.00383171	0.00338902	0.00362015	0.00200923	0.00280187	0.00361362
H16_B1534	21.1373	21.3197	21.5598	23.0517	22.9238	22.8329	22.4059	22.3083	22.5457	2.30647e+06	2.61734e+06	3.09137e+06	8.69478e+06	7.95687e+06	7.47091e+06	5.55716e+06	5.19361e+06	6.12261e+06										1.03568e-05	1.31886e-05	1.6521e-05	2.98177e-05	3.195e-05	2.61874e-05	2.54088e-05	2.50056e-05	2.90815e-05	0.00103568	0.00131886	0.0016521	0.00298177	0.003195	0.00261874	0.00254088	0.00250056	0.00290815	0.00133555	0.00293184	0.00264986
H16_B1533	20.9871	21.554	19.8194	22.4782	22.2653	22.3817	22.2349	22.3434	22.3959	2.07853e+06	3.07901e+06	925218	5.84283e+06	5.04115e+06	5.4646e+06	4.93581e+06	5.32166e+06	5.51884e+06										9.33331e-06	1.55149e-05	4.94459e-06	2.00373e-05	2.02422e-05	1.91548e-05	2.25679e-05	2.56221e-05	2.62137e-05	0.000933331	0.00155149	0.000494459	0.00200373	0.00202422	0.00191548	0.00225679	0.00256221	0.00262137	0.000993094	0.00198114	0.00248012
H16_B1532	18.713	18.237	18.6085	20.7927	20.9469	20.3595	19.211	18.7706	19.2195	429702	308953	399683	1.81652e+06	2.02133e+06	1.34526e+06	606857	447223	610452										1.92951e-06	1.55679e-06	2.136e-06	6.22953e-06	8.11646e-06	4.71549e-06	2.77471e-06	2.15324e-06	2.89956e-06	0.000192951	0.000155679	0.0002136	0.000622953	0.000811646	0.000471549	0.000277471	0.000215324	0.000289956	0.00018741	0.000635383	0.000260917
H16_B1531	21.6379	21.8816	21.5979	21.5567	21.5191	21.0055	21.7831	21.5877	21.6465	3.26331e+06	3.86378e+06	3.174e+06	3.08463e+06	3.00544e+06	2.1051e+06	3.60884e+06	3.15172e+06	3.28276e+06										1.46533e-05	1.94693e-05	1.69626e-05	1.05784e-05	1.2068e-05	7.3789e-06	1.65006e-05	1.51746e-05	1.55926e-05	0.00146533	0.00194693	0.00169626	0.00105784	0.0012068	0.00073789	0.00165006	0.00151746	0.00155926	0.00170284	0.00100084	0.00157559
H16_B1529	20.604	20.5886	20.1996	21.2978	20.7413	21.1111	21.5006	21.0738	21.2187	1.59374e+06	1.5768e+06	1.20413e+06	2.57797e+06	1.75289e+06	2.26501e+06	2.96716e+06	2.20717e+06	2.44036e+06										7.15641e-06	7.94537e-06	6.43518e-06	8.84083e-06	7.03854e-06	7.93942e-06	1.35666e-05	1.06268e-05	1.15913e-05	0.000715641	0.000794537	0.000643518	0.000884083	0.000703854	0.000793942	0.00135666	0.00106268	0.00115913	0.000717899	0.00079396	0.00119283
H16_B1522	20.6016	20.9521	20.9265	21.8283	21.7328	21.8009	22.1169	21.8952	21.949	1.59112e+06	2.02869e+06	1.99304e+06	3.72367e+06	3.48524e+06	3.65374e+06	4.54825e+06	3.90036e+06	4.04875e+06										7.14464e-06	1.02224e-05	1.06513e-05	1.27699e-05	1.39946e-05	1.28073e-05	2.07958e-05	1.8779e-05	1.9231e-05	0.000714464	0.00102224	0.00106513	0.00127699	0.00139946	0.00128073	0.00207958	0.0018779	0.0019231	0.000933944	0.00131906	0.00196019
sufS	13.301	16.1529	15.2357	15.8606	14.167	16.1477	14.693	13.9721	12.8943	10092.5	72863.8	38584.4	59498.1	18394.2	72602.7	26487.5	16069.7	7613.4										4.53187e-08	3.67155e-07	2.06204e-07	2.04042e-07	7.38602e-08	2.54491e-07	1.21108e-07	7.73707e-08	3.61626e-08	4.53187e-06	3.67155e-05	2.06204e-05	2.04042e-05	7.38602e-06	2.54491e-05	1.21108e-05	7.73707e-06	3.61626e-06	2.06226e-05	1.77464e-05	7.82137e-06
sufC	18.3157	18.1993	17.5153	16.2381	17.9921	17.4673	16.7693	16.6608	14.5333	326276	300974	187338	77294.8	260717	181210	111704	103613	23711.8										1.46509e-06	1.51658e-06	1.00118e-06	2.65073e-07	1.04688e-06	6.35187e-07	5.10743e-07	4.98865e-07	1.12628e-07	0.000146509	0.000151658	0.000100118	2.65073e-05	0.000104688	6.35187e-05	5.10743e-05	4.98865e-05	1.12628e-05	0.000132762	6.49048e-05	3.74078e-05
sufB	14.5628	16.4906	15.8815	16.3009	15.7357	15.6579	16.803	15.2943	15.5252	24201.3	92077.6	60369	80733.5	54563.6	51701.2	114340	40181.9	47158.5										1.08672e-07	4.63972e-07	3.22627e-07	2.76866e-07	2.19095e-07	1.81226e-07	5.22795e-07	1.93463e-07	2.23996e-07	1.08672e-05	4.63972e-05	3.22627e-05	2.76866e-05	2.19095e-05	1.81226e-05	5.22795e-05	1.93463e-05	2.23996e-05	2.98423e-05	2.25729e-05	3.13418e-05
H16_B1509	17.7677	17.5245	17.0013	18.4701	19.8969	19.7047	19.011	19.6364	19.2714	223162	188544	131186	363121	976271	854470	528307	814954	632819										1.00207e-06	9.50057e-07	7.01089e-07	1.24528e-06	3.92012e-06	2.99513e-06	2.41556e-06	3.92375e-06	3.0058e-06	0.000100207	9.50057e-05	7.01089e-05	0.000124528	0.000392012	0.000299513	0.000241556	0.000392375	0.00030058	8.84406e-05	0.000272018	0.000311504
H16_B1507	22.4943	22.3424	22.2171	22.5074	21.765	22.4517	22.4528	22.3239	22.0934	5.90826e+06	5.31785e+06	4.87553e+06	5.96214e+06	3.5638e+06	5.73639e+06	5.74057e+06	5.25002e+06	4.47481e+06										2.65301e-05	2.67963e-05	2.6056e-05	2.04464e-05	1.43101e-05	2.01075e-05	2.62474e-05	2.52772e-05	2.12547e-05	0.00265301	0.00267963	0.0026056	0.00204464	0.00143101	0.00201075	0.00262474	0.00252772	0.00212547	0.00264608	0.0018288	0.00242598
H16_B1450	24.0846	24.0184	23.747	23.6435	23.4033	23.4301	24.1244	23.9606	24.0198	1.77909e+07	1.69924e+07	1.40781e+07	1.31041e+07	1.1094e+07	1.1302e+07	1.82875e+07	1.63256e+07	1.70087e+07										7.98869e-05	8.56232e-05	7.5237e-05	4.49389e-05	4.4547e-05	3.96162e-05	8.36153e-05	7.86026e-05	8.0789e-05	0.00798869	0.00856232	0.0075237	0.00449389	0.0044547	0.00396162	0.00836153	0.00786026	0.0080789	0.0080249	0.0043034	0.00810023
H16_B1449	25.4027	25.4132	25.1137	25.1528	24.8139	25.1799	25.1557	24.7974	24.9624	4.43571e+07	4.46812e+07	3.63062e+07	3.73026e+07	2.94944e+07	3.80112e+07	3.73784e+07	2.91589e+07	3.26904e+07										0.000199178	0.000225145	0.000194029	0.000127925	0.000118432	0.000133239	0.000170904	0.000140391	0.000155275	0.0199178	0.0225145	0.0194029	0.0127925	0.0118432	0.0133239	0.0170904	0.0140391	0.0155275	0.0206118	0.0126532	0.0155523
H16_B1448	25.0066	24.8841	24.5955	23.9821	23.6486	23.9401	24.3888	24.2017	24.3118	3.37093e+07	3.0964e+07	2.53495e+07	1.65706e+07	1.31507e+07	1.60946e+07	2.19672e+07	1.92941e+07	2.08253e+07										0.000151366	0.000156025	0.000135474	5.68268e-05	5.28054e-05	5.64157e-05	0.00010044	9.2895e-05	9.89171e-05	0.0151366	0.0156025	0.0135474	0.00568268	0.00528054	0.00564157	0.010044	0.0092895	0.00989171	0.0147622	0.00553493	0.00974174
H16_B1447	22.0978	22.2717	22.0326	20.7244	21.5371	20.5046	21.7973	21.6503	21.8838	4.48864e+06	5.06366e+06	4.29003e+06	1.7325e+06	3.0431e+06	1.4876e+06	3.64464e+06	3.2915e+06	3.86971e+06										2.01555e-05	2.55154e-05	2.29269e-05	5.94142e-06	1.22193e-05	5.21441e-06	1.66643e-05	1.58475e-05	1.83806e-05	0.00201555	0.00255154	0.00229269	0.000594142	0.00122193	0.000521441	0.00166643	0.00158475	0.00183806	0.00228659	0.00077917	0.00169641
H16_B1446	20.0286	20.3021	19.6881	19.403	20.3622	19.3205	20.4497	20.3411	20.5407	1.06957e+06	1.29282e+06	844692	693259	1.34784e+06	654727	1.43207e+06	1.32823e+06	1.5253e+06										4.80273e-06	6.51444e-06	4.51424e-06	2.37745e-06	5.41211e-06	2.29498e-06	6.54779e-06	6.395e-06	7.24494e-06	0.000480273	0.000651444	0.000451424	0.000237745	0.000541211	0.000229498	0.000654779	0.0006395	0.000724494	0.000527714	0.000336151	0.000672924
H16_B1442	20.8398	20.8496	19.9039	16.0608	17.0835	20.7118	17.3877	19.1331	15.2813	1.87669e+06	1.88956e+06	981008	68357.1	138882	1.7174e+06	171479	574945	39823.7										8.42697e-06	9.52135e-06	5.24274e-06	2.34423e-07	5.57666e-07	6.01994e-06	7.84049e-07	2.76818e-06	1.89157e-07	0.000842697	0.000952135	0.000524274	2.34423e-05	5.57666e-05	0.000601994	7.84049e-05	0.000276818	1.89157e-05	0.000773035	0.000227067	0.000124713
gnl3	17.5567	19.0025	17.5987	16.9044	16.5663	17.709	18.4262	17.8192	17.8153	192789	525212	198491	122667	97043.2	214254	352240	231273	230644										8.65686e-07	2.64651e-06	1.06078e-06	4.20673e-07	3.89667e-07	7.51013e-07	1.61053e-06	1.11351e-06	1.09552e-06	8.65686e-05	0.000264651	0.000106078	4.20673e-05	3.89667e-05	7.51013e-05	0.000161053	0.000111351	0.000109552	0.000152433	5.20451e-05	0.000127319
H16_B1438	17.7331	19.1897	19.0988	18.1805	18.9203	18.4012	18.1742	18.8678	17.8036	217864	597972	561458	297091	496110	346177	295795	478382	228784										9.78282e-07	3.01314e-06	3.00057e-06	1.01884e-06	1.99208e-06	1.21344e-06	1.35245e-06	2.30326e-06	1.08669e-06	9.78282e-05	0.000301314	0.000300057	0.000101884	0.000199208	0.000121344	0.000135245	0.000230326	0.000108669	0.000233066	0.000140812	0.00015808
H16_B1424	22.7176	22.6072	22.5617	22.4632	22.6512	22.6171	23.0725	22.7716	22.8405	6.89718e+06	6.38924e+06	6.19082e+06	5.78211e+06	6.58706e+06	6.43333e+06	8.82088e+06	7.16052e+06	7.51053e+06										3.09706e-05	3.21949e-05	3.30852e-05	1.9829e-05	2.64497e-05	2.25504e-05	4.03314e-05	3.44757e-05	3.56739e-05	0.00309706	0.00321949	0.00330852	0.0019829	0.00264497	0.00225504	0.00403314	0.00344757	0.00356739	0.00320836	0.00229431	0.0036827
H16_B1419	20.497	19.983	20.0448	19.1243	18.177	18.7469	20.6531	20.1427	20.1837	1.47986e+06	1.03631e+06	1.08166e+06	571457	296359	439913	1.64898e+06	1.15762e+06	1.19098e+06										6.64507e-06	5.2219e-06	5.78063e-06	1.95974e-06	1.19e-06	1.54201e-06	7.5396e-06	5.57357e-06	5.657e-06	0.000664507	0.00052219	0.000578063	0.000195974	0.000119	0.000154201	0.00075396	0.000557357	0.0005657	0.000588253	0.000156392	0.000625672
H16_B1406	23.4398	23.6649	23.508	23.6004	23.7115	23.5479	24.3422	24.3848	24.2697	1.13786e+07	1.33001e+07	1.19293e+07	1.27184e+07	1.37362e+07	1.22639e+07	2.12685e+07	2.19056e+07	2.02256e+07										5.10936e-05	6.70184e-05	6.37532e-05	4.36162e-05	5.51562e-05	4.29882e-05	9.72453e-05	0.000105468	9.60687e-05	0.00510936	0.00670184	0.00637532	0.00436162	0.00551562	0.00429882	0.00972453	0.0105468	0.00960687	0.00606217	0.00472535	0.00995942
H16_B1405	23.0893	23.2242	23.2435	22.7865	22.6847	23.1557	23.7743	23.7601	23.6606	8.9244e+06	9.79885e+06	9.93107e+06	7.23485e+06	6.74189e+06	9.34446e+06	1.43478e+07	1.42072e+07	1.32602e+07										4.00736e-05	4.93757e-05	5.3074e-05	2.48111e-05	2.70714e-05	3.27547e-05	6.56022e-05	6.84033e-05	6.29839e-05	0.00400736	0.00493757	0.0053074	0.00248111	0.00270714	0.00327547	0.00656022	0.00684033	0.00629839	0.00475077	0.00282124	0.00656631
H16_B1400	17.5853	18.8205	18.7868	18.3178	18.8808	18.0546	18.5647	18.5191	18.5476	196652	462942	452255	326738	482694	272250	387738	375677	383168										8.83033e-07	2.33273e-06	2.41696e-06	1.12051e-06	1.93821e-06	9.54305e-07	1.77284e-06	1.80877e-06	1.81999e-06	8.83033e-05	0.000233273	0.000241696	0.000112051	0.000193821	9.54305e-05	0.000177284	0.000180877	0.000181999	0.000187758	0.000133767	0.000180053
H16_B1398	20.6211	20.9645	20.6456	23.5051	22.8527	23.2417	22.8411	22.3597	22.7963	1.61276e+06	2.0462e+06	1.64035e+06	1.19051e+07	7.57453e+06	9.91835e+06	7.51369e+06	5.38181e+06	7.28415e+06										7.24183e-06	1.03107e-05	8.76642e-06	4.08273e-05	3.04148e-05	3.47663e-05	3.43546e-05	2.59117e-05	3.45987e-05	0.000724183	0.00103107	0.000876642	0.00408273	0.00304148	0.00347663	0.00343546	0.00259117	0.00345987	0.000877297	0.00353361	0.00316217
clpC2	29.3628	29.1193	28.9778	22.5421	22.1857	22.2243	22.0506	22.6185	22.0562	6.9036e+08	5.83143e+08	5.28674e+08	6.10728e+06	4.7706e+06	4.89967e+06	4.34388e+06	6.43939e+06	4.361e+06										0.00309995	0.00293842	0.00282536	2.09442e-05	1.91559e-05	1.71746e-05	1.98614e-05	3.10037e-05	2.07141e-05	0.309995	0.293842	0.282536	0.00209442	0.00191559	0.00171746	0.00198614	0.00310037	0.00207141	0.295457	0.00190916	0.00238597
H16_B1381	20.8866	20.7781	21.0952	16.2511	16.2997	17.5866	16.4223	16.2144	16.4007	1.93864e+06	1.79815e+06	2.24022e+06	77996.2	80665.5	196831	87822.3	76034.5	86515.5										8.70513e-06	9.06074e-06	1.19723e-05	2.67479e-07	3.23904e-07	6.89944e-07	4.01547e-07	3.66083e-07	4.10936e-07	0.000870513	0.000906074	0.00119723	2.67479e-05	3.23904e-05	6.89944e-05	4.01547e-05	3.66083e-05	4.10936e-05	0.000991272	4.27109e-05	3.92855e-05
coxS6	20.4846	20.6559	20.4742	18.374	17.4335	16.9293	17.0463	17.4622	16.7951	1.46713e+06	1.65212e+06	1.45659e+06	339731	177015	124806	135342	180570	113717										6.58791e-06	8.3249e-06	7.78439e-06	1.16507e-06	7.10786e-07	4.37476e-07	6.1882e-07	8.69391e-07	5.40139e-07	0.000658791	0.00083249	0.000778439	0.000116507	7.10786e-05	4.37476e-05	6.1882e-05	8.69391e-05	5.40139e-05	0.000756574	7.7111e-05	6.76117e-05
H16_B1374	23.2765	23.3612	23.2199	22.268	19.3439	20.4688	22.6007	22.4227	22.4599	1.01609e+07	1.07748e+07	9.76974e+06	5.05045e+06	665428	1.45119e+06	6.36043e+06	5.6222e+06	5.76889e+06										4.56259e-05	5.42936e-05	5.22119e-05	1.73199e-05	2.67196e-06	5.08678e-06	2.90816e-05	2.70692e-05	2.74014e-05	0.00456259	0.00542936	0.00522119	0.00173199	0.000267196	0.000508678	0.00290816	0.00270692	0.00274014	0.00507104	0.000835955	0.00278507
H16_B1373	22.3151	22.5512	22.3399	21.0136	20.4633	20.7809	22.0417	21.9321	21.8176	5.21805e+06	6.14595e+06	5.30874e+06	2.11707e+06	1.44569e+06	1.80171e+06	4.31719e+06	4.00159e+06	3.6961e+06										2.34308e-05	3.0969e-05	2.83712e-05	7.26025e-06	5.80501e-06	6.31546e-06	1.97393e-05	1.92664e-05	1.7556e-05	0.00234308	0.0030969	0.00283712	0.000726025	0.000580501	0.000631546	0.00197393	0.00192664	0.0017556	0.00275903	0.000646024	0.00188539
H16_B1372	23.8845	23.8051	23.3387	21.3208	21.1331	20.9596	22.6695	22.5405	22.7071	1.54861e+07	1.46576e+07	1.06082e+07	2.6194e+06	2.29976e+06	2.03924e+06	6.67101e+06	6.10056e+06	6.84707e+06										6.95377e-05	7.38586e-05	5.66926e-05	8.9829e-06	9.23447e-06	7.14805e-06	3.05016e-05	2.93723e-05	3.25226e-05	0.00695377	0.00738586	0.00566926	0.00089829	0.000923447	0.000714805	0.00305016	0.00293723	0.00325226	0.00666963	0.000845514	0.00307988
H16_B1371	19.77	19.5814	20.0941	18.8158	18.3862	17.8601	18.8659	18.7658	18.9319	894050	784510	1.11922e+06	461456	342602	237922	477747	445727	500103										4.01459e-06	3.95309e-06	5.98136e-06	1.58251e-06	1.37568e-06	8.33977e-07	2.18439e-06	2.14604e-06	2.37542e-06	0.000401459	0.000395309	0.000598136	0.000158251	0.000137568	8.33977e-05	0.000218439	0.000214604	0.000237542	0.000464968	0.000126406	0.000223528
H16_B1367	16.9882	18.2053	18.3192	17.5132	15.618	17.2447	16.3811	16.7176	17.2568	130001	302232	327067	187066	50289.3	155304	85352.3	107772	156610										5.83746e-07	1.52292e-06	1.74793e-06	6.41521e-07	2.01932e-07	5.44379e-07	3.90254e-07	5.18887e-07	7.43877e-07	5.83746e-05	0.000152292	0.000174793	6.41521e-05	2.01932e-05	5.44379e-05	3.90254e-05	5.18887e-05	7.43877e-05	0.000128486	4.62611e-05	5.51006e-05
H16_B1348	20.9123	20.2597	20.6775	17.6376	19.3039	20.6371	21.479	21.3531	21.3387	1.97348e+06	1.25542e+06	1.67707e+06	203907	647230	1.63073e+06	2.92288e+06	2.67861e+06	2.65212e+06										8.86157e-06	6.32597e-06	8.96265e-06	6.99274e-07	2.59889e-06	5.71611e-06	1.33642e-05	1.28966e-05	1.25972e-05	0.000886157	0.000632597	0.000896265	6.99274e-05	0.000259889	0.000571611	0.00133642	0.00128966	0.00125972	0.000805006	0.000300476	0.00129527
H16_B1347	23.7888	23.8203	23.764	23.7093	23.5725	23.7982	24.0969	24.0633	24.0011	1.44922e+07	1.48124e+07	1.42457e+07	1.37157e+07	1.24743e+07	1.45874e+07	1.79423e+07	1.75291e+07	1.67899e+07										6.50749e-05	7.46385e-05	7.61325e-05	4.70363e-05	5.00891e-05	5.11325e-05	8.20369e-05	8.43973e-05	7.97498e-05	0.00650749	0.00746385	0.00761325	0.00470363	0.00500891	0.00511325	0.00820369	0.00843973	0.00797498	0.00719486	0.00494193	0.00820614
H16_B1343	21.6581	21.922	21.8886	21.4724	21.2991	21.6751	22.3133	22.1898	22.0738	3.30922e+06	3.97358e+06	3.88268e+06	2.9097e+06	2.58036e+06	3.34861e+06	5.21157e+06	4.78399e+06	4.4145e+06										1.48595e-05	2.00226e-05	2.075e-05	9.97846e-06	1.03612e-05	1.17377e-05	2.38287e-05	2.30334e-05	2.09682e-05	0.00148595	0.00200226	0.002075	0.000997846	0.00103612	0.00117377	0.00238287	0.00230334	0.00209682	0.0018544	0.00106925	0.00226101
H16_B1342	20.6778	20.3953	20.2573	20.4336	20.239	20.5404	20.6571	19.279	20.3579	1.67745e+06	1.37906e+06	1.25329e+06	1.41624e+06	1.23749e+06	1.52497e+06	1.6535e+06	636148	1.3438e+06										7.53231e-06	6.94898e-06	6.69788e-06	4.85683e-06	4.96903e-06	5.34542e-06	7.56023e-06	3.06285e-06	6.38284e-06	0.000753231	0.000694898	0.000669788	0.000485683	0.000496903	0.000534542	0.000756023	0.000306285	0.000638284	0.000705972	0.000505709	0.000566864
H16_B1340	19.1523	19.259	19.6779	17.6223	18.9369	19.1974	19.9832	19.3374	19.9433	582646	627370	838732	201767	501843	601150	1.03643e+06	662431	1.00814e+06										2.61627e-06	3.16127e-06	4.48239e-06	6.91937e-07	2.0151e-06	2.10718e-06	4.73882e-06	3.1894e-06	4.7885e-06	0.000261627	0.000316127	0.000448239	6.91937e-05	0.00020151	0.000210718	0.000473882	0.00031894	0.00047885	0.000341998	0.000160474	0.000423891
H16_B1339	16.0847	16.153	16.1572	16.0765	16.1815	16.1043	17.1239	16.6295	16.4736	69499.2	72867	73079.3	69103.5	74320	70450	142822	101388	91002.5										3.12075e-07	3.67171e-07	3.90553e-07	2.36982e-07	2.98425e-07	2.46945e-07	6.5302e-07	4.8815e-07	4.32249e-07	3.12075e-05	3.67171e-05	3.90553e-05	2.36982e-05	2.98425e-05	2.46945e-05	6.5302e-05	4.8815e-05	4.32249e-05	3.566e-05	2.60784e-05	5.24473e-05
H16_B1338	20.0873	20.5923	20.6794	21.0151	21.4112	21.0771	21.0297	21.3349	20.7971	1.11399e+06	1.58091e+06	1.67928e+06	2.11921e+06	2.7887e+06	2.21231e+06	2.14077e+06	2.64517e+06	1.82197e+06										5.00217e-06	7.96611e-06	8.97448e-06	7.26758e-06	1.11977e-05	7.7547e-06	9.78818e-06	1.27357e-05	8.65411e-06	0.000500217	0.000796611	0.000897448	0.000726758	0.00111977	0.00077547	0.000978818	0.00127357	0.000865411	0.000731425	0.000874001	0.00103927
H16_B1328	17.2044	17.0858	18.262	16.5388	16.0374	17.3865	16.9434	16.9635	17.6896	151025	139105	314356	95206.3	67258.7	171337	126031	127798	211391										6.78151e-07	7.00941e-07	1.67999e-06	3.26499e-07	2.70071e-07	6.00581e-07	5.76246e-07	6.15307e-07	1.00407e-06	6.78151e-05	7.00941e-05	0.000167999	3.26499e-05	2.70071e-05	6.00581e-05	5.76246e-05	6.15307e-05	0.000100407	0.00010197	3.9905e-05	7.31876e-05
H16_B1322	15.6108	15.3356	16.5739	16.6927	18.2825	18.0321	17.6416	18.8012	19.2737	50040.6	41349.9	97552.2	105928	318850	268035	204485	456805	633833										2.24699e-07	2.08359e-07	5.21342e-07	3.63268e-07	1.28031e-06	9.39532e-07	9.34959e-07	2.19937e-06	3.01062e-06	2.24699e-05	2.08359e-05	5.21342e-05	3.63268e-05	0.000128031	9.39532e-05	9.34959e-05	0.000219937	0.000301062	3.18133e-05	8.61037e-05	0.000204832
H16_B1313	16.6623	16.4032	17.3861	16.1639	16.9883	15.4903	17.0903	17.2066	17.0021	103721	86669	171296	73419.5	130010	46032	139537	151247	131259										4.65742e-07	4.36719e-07	9.15447e-07	2.51783e-07	5.22042e-07	1.61354e-07	6.37998e-07	7.28209e-07	6.2346e-07	4.65742e-05	4.36719e-05	9.15447e-05	2.51783e-05	5.22042e-05	1.61354e-05	6.37998e-05	7.28209e-05	6.2346e-05	6.05969e-05	3.11726e-05	6.63222e-05
H16_B1306	16.7203	16.6767	14.3761	17.0431	16.972	16.4683	17.2994	17.9889	17.4795	107974	104761	21263	135047	128555	90665.3	161300	260139	182749										4.84841e-07	5.27885e-07	1.13635e-07	4.63128e-07	5.16198e-07	3.17805e-07	7.37509e-07	1.25249e-06	8.68029e-07	4.84841e-05	5.27885e-05	1.13635e-05	4.63128e-05	5.16198e-05	3.17805e-05	7.37509e-05	0.000125249	8.68029e-05	3.75453e-05	4.32377e-05	9.52676e-05
H16_B1303	20.6981	21.2783	21.6067	19.4489	20.3327	20.1883	22.2581	22.6992	22.548	1.70119e+06	2.54342e+06	3.19351e+06	715640	1.3205e+06	1.19473e+06	5.01597e+06	6.81006e+06	6.13211e+06										7.6389e-06	1.28161e-05	1.70669e-05	2.4542e-06	5.30234e-06	4.18785e-06	2.29344e-05	3.27883e-05	2.91266e-05	0.00076389	0.00128161	0.00170669	0.00024542	0.000530234	0.000418785	0.00229344	0.00327883	0.00291266	0.00125073	0.000398146	0.00282831
ampC1	19.1116	20.2647	21.6592	18.1711	20.813	17.1656	21.3032	21.7718	21.9405	566463	1.25976e+06	3.31182e+06	295158	1.84221e+06	147017	2.58765e+06	3.58056e+06	4.02482e+06										2.54361e-06	6.34782e-06	1.76992e-05	1.01221e-06	7.39721e-06	5.15331e-07	1.18314e-05	1.72393e-05	1.91173e-05	0.000254361	0.000634782	0.00176992	0.000101221	0.000739721	5.15331e-05	0.00118314	0.00172393	0.00191173	0.000886353	0.000297492	0.00160627
H16_B1299	24.6242	24.3319	24.1186	23.9231	23.5297	23.9731	23.9138	23.7162	23.6997	2.58604e+07	2.11171e+07	1.82143e+07	1.5906e+07	1.21099e+07	1.64673e+07	1.58043e+07	1.37815e+07	1.36242e+07										0.000116122	0.000106408	9.73414e-05	5.45478e-05	4.86263e-05	5.77222e-05	7.22616e-05	6.63538e-05	6.47131e-05	0.0116122	0.0106408	0.00973414	0.00545478	0.00486263	0.00577222	0.00722616	0.00663538	0.00647131	0.0106624	0.00536321	0.00677761
H16_B1298	16.839	18.4379	18.8283	19.0265	19.4685	18.6781	18.793	18.9559	18.8054	117232	355120	465457	534000	725427	419437	454214	508489	458142										5.26412e-07	1.78942e-06	2.48751e-06	1.83129e-06	2.91288e-06	1.47023e-06	2.07679e-06	2.44822e-06	2.17611e-06	5.26412e-05	0.000178942	0.000248751	0.000183129	0.000291288	0.000147023	0.000207679	0.000244822	0.000217611	0.000160112	0.000207147	0.00022337
H16_B1297	21.4264	20.9483	20.5859	21.1276	20.8493	21.0128	21.2027	20.8935	20.9342	2.81824e+06	2.02338e+06	1.57384e+06	2.29107e+06	1.88911e+06	2.11587e+06	2.41349e+06	1.94789e+06	2.00365e+06										1.26548e-05	1.01956e-05	8.411e-06	7.85695e-06	7.58552e-06	7.41666e-06	1.10351e-05	9.3785e-06	9.51706e-06	0.00126548	0.00101956	0.0008411	0.000785695	0.000758552	0.000741666	0.00110351	0.00093785	0.000951706	0.00104205	0.000761971	0.00099769
phnF	21.4118	21.1572	21.4216	20.2528	20.5103	21.1726	21.5345	21.0965	21.0994	2.78991e+06	2.3385e+06	2.80886e+06	1.24942e+06	1.49354e+06	2.36374e+06	3.03768e+06	2.24225e+06	2.24672e+06										1.25276e-05	1.17835e-05	1.50112e-05	4.28472e-06	5.99715e-06	8.28552e-06	1.38891e-05	1.07958e-05	1.06716e-05	0.00125276	0.00117835	0.00150112	0.000428472	0.000599715	0.000828552	0.00138891	0.00107958	0.00106716	0.00131075	0.000618913	0.00117855
H16_B1281	21.5742	21.5688	21.2329	21.7777	21.0739	21.7187	20.9296	20.6851	20.6894	3.1224e+06	3.1107e+06	2.46461e+06	3.59525e+06	2.20735e+06	3.45133e+06	1.99721e+06	1.68595e+06	1.6909e+06										1.40206e-05	1.56746e-05	1.31715e-05	1.23295e-05	8.86341e-06	1.20978e-05	9.13177e-06	8.11731e-06	8.03155e-06	0.00140206	0.00156746	0.00131715	0.00123295	0.000886341	0.00120978	0.000913177	0.000811731	0.000803155	0.00142889	0.00110969	0.000842687
H16_B1280	20.8921	21.0969	21.0022	24.2839	24.2848	24.1419	23.5489	23.791	23.8307	1.94602e+06	2.24287e+06	2.10041e+06	2.04254e+07	2.04393e+07	1.85115e+07	1.22721e+07	1.45151e+07	1.492e+07										8.73826e-06	1.13016e-05	1.12251e-05	7.00466e-05	8.20719e-05	6.48876e-05	5.61114e-05	6.98855e-05	7.08679e-05	0.000873826	0.00113016	0.00112251	0.00700466	0.00820719	0.00648876	0.00561114	0.00698855	0.00708679	0.00104217	0.00723354	0.00656216
H16_B1279	24.1135	24.0566	23.8362	27.0102	26.5166	26.8324	25.4949	25.3009	25.4577	1.81505e+07	1.7448e+07	1.4977e+07	1.35172e+08	9.60016e+07	1.19494e+08	4.72844e+07	4.13369e+07	4.60806e+07										8.15019e-05	8.79192e-05	8.00408e-05	0.000463556	0.000385485	0.000418857	0.000216197	0.000199024	0.000218876	0.00815019	0.00879192	0.00800408	0.0463556	0.0385485	0.0418857	0.0216197	0.0199024	0.0218876	0.0083154	0.0422633	0.0211366
H16_B1278	21.1836	20.8696	21.0767	21.1234	20.2222	21.0077	20.9028	20.9864	21.269	2.38169e+06	1.91597e+06	2.21174e+06	2.28437e+06	1.22318e+06	2.10833e+06	1.96052e+06	2.07753e+06	2.52705e+06										1.06946e-05	9.65443e-06	1.18201e-05	7.83398e-06	4.91154e-06	7.39023e-06	8.96403e-06	1.00027e-05	1.20031e-05	0.00106946	0.000965443	0.00118201	0.000783398	0.000491154	0.000739023	0.000896403	0.00100027	0.00120031	0.0010723	0.000671192	0.00103233
H16_B1277	25.3082	25.0939	24.9182	24.5671	24.151	24.4769	24.8816	24.7516	24.828	4.15448e+07	3.581e+07	3.1704e+07	2.48557e+07	1.86283e+07	2.33498e+07	3.09112e+07	2.82467e+07	2.97832e+07										0.00018655	0.000180444	0.000169434	8.52397e-05	7.48003e-05	8.18469e-05	0.000141334	0.000135999	0.000141466	0.018655	0.0180444	0.0169434	0.00852397	0.00748003	0.00818469	0.0141334	0.0135999	0.0141466	0.0178809	0.0080629	0.01396
H16_B1276	16.3887	18.0052	18.1201	16.1774	18.2435	17.2674	18.3268	18.2495	17.5328	85802.4	263095	284895	74111.8	310342	157759	328793	311633	189621										3.85281e-07	1.32572e-06	1.52255e-06	2.54158e-07	1.24615e-06	5.52986e-07	1.50333e-06	1.50042e-06	9.00674e-07	3.85281e-05	0.000132572	0.000152255	2.54158e-05	0.000124615	5.52986e-05	0.000150333	0.000150042	9.00674e-05	0.000107785	6.8443e-05	0.000130147
H16_B1269	23.8237	23.6448	23.5933	23.9516	23.9114	24.0522	23.9897	23.974	23.95	1.48476e+07	1.31153e+07	1.2656e+07	1.62233e+07	1.57784e+07	1.73959e+07	1.66576e+07	1.6478e+07	1.62056e+07										6.66708e-05	6.60872e-05	6.76365e-05	5.56357e-05	6.33564e-05	6.0977e-05	7.61629e-05	7.93365e-05	7.6974e-05	0.00666708	0.00660872	0.00676365	0.00556357	0.00633564	0.0060977	0.00761629	0.00793365	0.0076974	0.00667981	0.00599897	0.00774911
H16_B1268	16.9811	17.1045	17.3445	17.1615	17.8604	15.1055	16.8445	16.5322	16.7706	129363	140914	166423	146595	237962	35252.8	117676	94776.8	111806										5.80883e-07	7.10055e-07	8.89405e-07	5.02731e-07	9.55514e-07	1.2357e-07	5.38045e-07	4.56321e-07	5.31062e-07	5.80883e-05	7.10055e-05	8.89405e-05	5.02731e-05	9.55514e-05	1.2357e-05	5.38045e-05	4.56321e-05	5.31062e-05	7.26781e-05	5.27272e-05	5.08476e-05
H16_B1267	21.5905	21.1644	21.5263	20.6765	20.9952	20.4074	20.6372	20.9403	20.7841	3.15791e+06	2.35027e+06	3.02042e+06	1.67586e+06	2.09022e+06	1.39074e+06	1.6309e+06	2.01208e+06	1.80563e+06										1.41801e-05	1.18428e-05	1.61418e-05	5.74716e-06	8.39309e-06	4.87488e-06	7.4569e-06	9.68755e-06	8.5765e-06	0.00141801	0.00118428	0.00161418	0.000574716	0.000839309	0.000487488	0.00074569	0.000968755	0.00085765	0.00140549	0.000633838	0.000857365
trxA	21.4462	21.866	21.7813	21.7196	21.6633	21.5238	21.6618	21.7109	21.4983	2.8573e+06	3.82224e+06	3.60432e+06	3.45352e+06	3.32121e+06	3.01514e+06	3.31771e+06	3.43274e+06	2.96232e+06										1.28302e-05	1.926e-05	1.92624e-05	1.18434e-05	1.3336e-05	1.05688e-05	1.51694e-05	1.65276e-05	1.40706e-05	0.00128302	0.001926	0.00192624	0.00118434	0.0013336	0.00105688	0.00151694	0.00165276	0.00140706	0.00171175	0.00119161	0.00152559
H16_B1264	23.0933	23.0694	23.144	21.869	21.7805	22.2884	22.1836	22.3437	22.2305	8.94894e+06	8.8019e+06	9.26884e+06	3.83034e+06	3.60232e+06	5.12255e+06	4.76355e+06	5.32265e+06	4.92103e+06										4.01837e-05	4.43521e-05	4.95349e-05	1.31357e-05	1.44648e-05	1.79559e-05	2.17802e-05	2.56269e-05	2.33742e-05	0.00401837	0.00443521	0.00495349	0.00131357	0.00144648	0.00179559	0.00217802	0.00256269	0.00233742	0.00446903	0.00151854	0.00235938
H16_B1263	19.6201	19.5992	19.3682	20.1375	19.436	19.9738	19.7594	19.6829	19.6496	805827	794241	676702	1.15345e+06	709301	1.02969e+06	887525	841670	822471										3.61843e-06	4.00212e-06	3.61646e-06	3.95562e-06	2.84813e-06	3.60932e-06	4.058e-06	4.05238e-06	3.90662e-06	0.000361843	0.000400212	0.000361646	0.000395562	0.000284813	0.000360932	0.0004058	0.000405238	0.000390662	0.000374567	0.000347102	0.000400567
H16_B1262	20.4712	20.1136	19.5597	20.2828	19.7194	19.7743	20.0284	19.7401	19.4615	1.45358e+06	1.13445e+06	772764	1.27563e+06	863218	896724	1.06942e+06	875688	721950										6.52706e-06	5.7164e-06	4.12984e-06	4.37461e-06	3.46616e-06	3.14325e-06	4.88967e-06	4.21616e-06	3.42916e-06	0.000652706	0.00057164	0.000412984	0.000437461	0.000346616	0.000314325	0.000488967	0.000421616	0.000342916	0.000545776	0.000366134	0.000417833
H16_B1261	24.001	23.8097	23.4745	24.2594	23.7262	24.2033	23.3984	23.2063	23.2518	1.67883e+07	1.47039e+07	1.16553e+07	2.00824e+07	1.38766e+07	1.93167e+07	1.10568e+07	9.67847e+06	9.98821e+06										7.53852e-05	7.40919e-05	6.22888e-05	6.88701e-05	5.57203e-05	6.77099e-05	5.05548e-05	4.65988e-05	4.74426e-05	0.00753852	0.00740919	0.00622888	0.00688701	0.00557203	0.00677099	0.00505548	0.00465988	0.00474426	0.00705886	0.00641001	0.00481987
H16_B1259	22.2478	22.1207	22.3878	24.3199	24.4888	24.2836	23.7151	24.0736	23.7913	4.98046e+06	4.56027e+06	5.48787e+06	2.09417e+07	2.35424e+07	2.04211e+07	1.37707e+07	1.76556e+07	1.45173e+07										2.23639e-05	2.29788e-05	2.93285e-05	7.1817e-05	9.45323e-05	7.1581e-05	6.29634e-05	8.5006e-05	6.8955e-05	0.00223639	0.00229788	0.00293285	0.0071817	0.00945323	0.0071581	0.00629634	0.0085006	0.0068955	0.00248904	0.00793101	0.00723081
H16_B1258	19.8068	20.0404	20.5077	19.2541	20.3077	19.283	20.5335	20.9572	20.674	917137	1.07833e+06	1.49086e+06	625244	1.29784e+06	637930	1.51774e+06	2.03582e+06	1.67296e+06										4.11825e-06	5.43365e-06	7.9675e-06	2.1442e-06	5.21136e-06	2.23611e-06	6.93951e-06	9.80185e-06	7.9463e-06	0.000411825	0.000543365	0.00079675	0.00021442	0.000521136	0.000223611	0.000693951	0.000980185	0.00079463	0.00058398	0.000319722	0.000822922
H16_B1256	20.7899	19.9248	20.9018	20.8571	21.1047	20.2921	21.136	21.2341	21.0707	1.81295e+06	995287	1.95911e+06	1.89936e+06	2.25494e+06	1.28388e+06	2.30453e+06	2.46662e+06	2.20247e+06										8.14075e-06	5.01517e-06	1.04699e-05	6.51362e-06	9.05449e-06	4.50032e-06	1.05369e-05	1.1876e-05	1.04614e-05	0.000814075	0.000501517	0.00104699	0.000651362	0.000905449	0.000450032	0.00105369	0.0011876	0.00104614	0.000787529	0.000668948	0.00109581
clsA	21.1947	21.0642	20.5405	21.4312	21.0734	21.211	21.6578	21.5662	21.4529	2.40013e+06	2.19254e+06	1.52512e+06	2.8278e+06	2.20654e+06	2.42748e+06	3.30867e+06	3.10504e+06	2.87056e+06										1.07774e-05	1.1048e-05	8.15062e-06	9.6976e-06	8.86015e-06	8.50895e-06	1.51281e-05	1.49498e-05	1.36347e-05	0.00107774	0.0011048	0.000815062	0.00096976	0.000886015	0.000850895	0.00151281	0.00149498	0.00136347	0.000999202	0.000902223	0.00145709
H16_B1250	23.3998	23.1726	23.3221	22.8316	22.6392	22.5142	23.306	23.3106	23.2421	1.10676e+07	9.4546e+06	1.04873e+07	7.46437e+06	6.53259e+06	5.99025e+06	1.03703e+07	1.0404e+07	9.92122e+06										4.96972e-05	4.7641e-05	5.60464e-05	2.55982e-05	2.6231e-05	2.09973e-05	4.74158e-05	5.0092e-05	4.71244e-05	0.00496972	0.0047641	0.00560464	0.00255982	0.0026231	0.00209973	0.00474158	0.0050092	0.00471244	0.00511282	0.00242755	0.00482107
H16_B1249	20.3562	20.1002	19.952	21.5689	21.1885	21.1684	21.741	21.3748	21.3287	1.34222e+06	1.12399e+06	1.01428e+06	3.1109e+06	2.38984e+06	2.35673e+06	3.50505e+06	2.7193e+06	2.63383e+06										6.02703e-06	5.6637e-06	5.42054e-06	1.06685e-05	9.59615e-06	8.26094e-06	1.6026e-05	1.30926e-05	1.25103e-05	0.000602703	0.00056637	0.000542054	0.00106685	0.000959615	0.000826094	0.0016026	0.00130926	0.00125103	0.000570375	0.000950852	0.00138763
H16_B1248	27.6648	28.1155	28.34	27.1915	28.6313	26.5768	28.1315	28.4952	28.365	2.12784e+08	2.90808e+08	3.39777e+08	1.53272e+08	4.15784e+08	1.00093e+08	2.94049e+08	3.78353e+08	3.45716e+08										0.00095547	0.00146536	0.00181585	0.000525627	0.00166954	0.000350852	0.00134447	0.00182165	0.0016421	0.095547	0.146536	0.181585	0.0525627	0.166954	0.0350852	0.134447	0.182165	0.16421	0.141223	0.0848673	0.160274
H16_B1246	20.6878	20.8574	20.9938	19.568	20.1222	19.3626	21.153	21.2073	21.3089	1.68912e+06	1.89974e+06	2.08811e+06	777247	1.14126e+06	674103	2.33179e+06	2.4212e+06	2.59779e+06										7.58473e-06	9.57264e-06	1.11594e-05	2.66548e-06	4.5826e-06	2.3629e-06	1.06616e-05	1.16573e-05	1.23391e-05	0.000758473	0.000957264	0.00111594	0.000266548	0.00045826	0.00023629	0.00106616	0.00116573	0.00123391	0.000943892	0.000320366	0.00115527
H16_B1245	20.7864	19.969	19.9865	20.1654	20.0774	19.9006	20.5206	20.466	20.4078	1.80856e+06	1.02631e+06	1.03882e+06	1.17599e+06	1.10633e+06	978755	1.50424e+06	1.44834e+06	1.39107e+06										8.12102e-06	5.17149e-06	5.55168e-06	4.03293e-06	4.44237e-06	3.43079e-06	6.87781e-06	6.97333e-06	6.60736e-06	0.000812102	0.000517149	0.000555168	0.000403293	0.000444237	0.000343079	0.000687781	0.000697333	0.000660736	0.00062814	0.00039687	0.00068195
H16_B1244	22.6041	21.7984	21.6991	22.5507	22.6045	22.9904	22.3218	22.1152	22.2717	6.37551e+06	3.64739e+06	3.40468e+06	6.14386e+06	6.37741e+06	8.33307e+06	5.24239e+06	4.54301e+06	5.06362e+06										2.86282e-05	1.83789e-05	1.81954e-05	2.10696e-05	2.56079e-05	2.92095e-05	2.39696e-05	2.18732e-05	2.40515e-05	0.00286282	0.00183789	0.00181954	0.00210696	0.00256079	0.00292095	0.00239696	0.00218732	0.00240515	0.00217342	0.00252957	0.00232981
nhoA	22.8439	22.4602	22.5012	22.1736	22.2974	22.4116	23.3253	23.2084	23.2833	7.52851e+06	5.77014e+06	5.93655e+06	4.73051e+06	5.15436e+06	5.57905e+06	1.05105e+07	9.69197e+06	1.02087e+07										3.38055e-05	2.90753e-05	3.17263e-05	1.62227e-05	2.06968e-05	1.9556e-05	4.80569e-05	4.66638e-05	4.84898e-05	0.00338055	0.00290753	0.00317263	0.00162227	0.00206968	0.0019556	0.00480569	0.00466638	0.00484898	0.00315357	0.00188252	0.00477368
H16_B1240	23.96	24.2471	24.2648	24.2318	24.2213	24.3127	24.8208	24.9156	24.8691	1.63181e+07	1.9911e+07	2.01573e+07	1.97012e+07	1.95586e+07	2.0838e+07	2.96357e+07	3.16471e+07	3.06438e+07										7.32737e-05	0.00010033	0.000107726	6.7563e-05	7.85356e-05	7.30426e-05	0.000135502	0.000152371	0.000145554	0.00732737	0.010033	0.0107726	0.0067563	0.00785356	0.00730426	0.0135502	0.0152371	0.0145554	0.00937766	0.00730471	0.0144476
H16_B1239	20.8822	21.4458	21.4334	21.525	21.9534	21.8453	21.9364	22.1447	21.8241	1.93277e+06	2.85648e+06	2.83194e+06	3.01762e+06	4.06102e+06	3.76795e+06	4.01353e+06	4.63667e+06	3.7128e+06										8.6788e-06	1.43936e-05	1.51346e-05	1.03486e-05	1.63066e-05	1.32076e-05	1.83509e-05	2.23241e-05	1.76352e-05	0.00086788	0.00143936	0.00151346	0.00103486	0.00163066	0.00132076	0.00183509	0.00223241	0.00176352	0.00127356	0.00132876	0.00194368
H16_B1238	20.7764	21.4252	21.3602	21.8598	22.3044	21.5067	21.6388	22.2185	22.0954	1.7961e+06	2.81607e+06	2.69197e+06	3.8059e+06	5.17951e+06	2.97971e+06	3.26534e+06	4.88032e+06	4.48114e+06										8.0651e-06	1.41899e-05	1.43866e-05	1.30519e-05	2.07978e-05	1.04447e-05	1.493e-05	2.34972e-05	2.12848e-05	0.00080651	0.00141899	0.00143866	0.00130519	0.00207978	0.00104447	0.001493	0.00234972	0.00212848	0.00122139	0.00147648	0.0019904
H16_B1237	23.0734	23.4451	22.7278	22.078	21.256	22.2117	22.868	22.6707	22.4203	8.82618e+06	1.142e+07	6.94626e+06	4.42744e+06	2.50435e+06	4.85719e+06	7.65524e+06	6.67683e+06	5.61268e+06										3.96325e-05	5.75447e-05	3.71225e-05	1.51834e-05	1.0056e-05	1.70257e-05	3.50018e-05	3.21469e-05	2.66594e-05	0.00396325	0.00575447	0.00371225	0.00151834	0.0010056	0.00170257	0.00350018	0.00321469	0.00266594	0.00447666	0.00140883	0.00312694
H16_B1236	21.7386	21.4636	21.1844	21.4716	20.8007	21.3732	21.7615	20.8824	21.2703	3.49919e+06	2.89184e+06	2.38316e+06	2.90792e+06	1.82657e+06	2.71628e+06	3.55509e+06	1.93305e+06	2.52927e+06										1.57125e-05	1.45717e-05	1.27362e-05	9.97235e-06	7.33441e-06	9.52124e-06	1.62548e-05	9.30703e-06	1.20137e-05	0.00157125	0.00145717	0.00127362	0.000997235	0.000733441	0.000952124	0.00162548	0.000930703	0.00120137	0.00143402	0.000894267	0.00125252
hupB3	28.0562	28.0521	28.0651	28.3867	28.4173	28.1791	28.301	28.3424	28.3289	2.79096e+08	2.78301e+08	2.80821e+08	3.50942e+08	3.58468e+08	3.03917e+08	3.30714e+08	3.4033e+08	3.37171e+08										0.00125323	0.00140234	0.00150078	0.00120351	0.00143939	0.00106531	0.00151211	0.00163858	0.00160151	0.125323	0.140234	0.150078	0.120351	0.143939	0.106531	0.151211	0.163858	0.160151	0.138545	0.123607	0.158407
mscS3	21.5169	22.36	22.2043	22.1827	22.1883	21.929	21.8389	22.2768	22.2488	3.00075e+06	5.38312e+06	4.83236e+06	4.76058e+06	4.77916e+06	3.99296e+06	3.75124e+06	5.08141e+06	4.98388e+06										1.34744e-05	2.71251e-05	2.58253e-05	1.63258e-05	1.91902e-05	1.39963e-05	1.71517e-05	2.44654e-05	2.36727e-05	0.00134744	0.00271251	0.00258253	0.00163258	0.00191902	0.00139963	0.00171517	0.00244654	0.00236727	0.00221416	0.00165041	0.00217633
H16_B1231	24.9406	24.7036	24.4014	24.1449	23.7997	24.1684	24.749	24.4961	24.5584	3.22006e+07	2.7322e+07	2.21595e+07	1.85495e+07	1.46024e+07	1.88543e+07	2.81956e+07	2.36628e+07	2.47064e+07										0.000144592	0.000137674	0.000118426	6.36134e-05	5.86344e-05	6.60893e-05	0.000128918	0.000113929	0.000117352	0.0144592	0.0137674	0.0118426	0.00636134	0.00586344	0.00660893	0.0128918	0.0113929	0.0117352	0.0133564	0.0062779	0.0120066
mdoH	23.4314	23.3151	23.094	22.7873	22.4	22.6512	22.398	22.1235	22.311	1.13124e+07	1.04362e+07	8.95357e+06	7.23871e+06	5.53442e+06	6.58727e+06	5.52667e+06	4.5691e+06	5.20336e+06										5.07964e-05	5.25871e-05	4.785e-05	2.48243e-05	2.22229e-05	2.30901e-05	2.52694e-05	2.19988e-05	2.47152e-05	0.00507964	0.00525871	0.004785	0.00248243	0.00222229	0.00230901	0.00252694	0.00219988	0.00247152	0.00504112	0.00233791	0.00239945
opgG	21.7813	22.1661	22.4814	20.4562	20.9506	20.3302	20.0245	20.8317	20.6351	3.60427e+06	4.70611e+06	5.85548e+06	1.43857e+06	2.02652e+06	1.31825e+06	1.06655e+06	1.86625e+06	1.62849e+06										1.61844e-05	2.37137e-05	3.12931e-05	4.93339e-06	8.13729e-06	4.62082e-06	4.87655e-06	8.98541e-06	7.73511e-06	0.00161844	0.00237137	0.00312931	0.000493339	0.000813729	0.000462082	0.000487655	0.000898541	0.000773511	0.00237304	0.000589717	0.000719903
H16_B1228	21.7268	21.3723	21.0492	17.6972	14.8846	19.3159	16.0886	18.2652	18.4516	3.47071e+06	2.71466e+06	2.16991e+06	212516	30248.6	652633	69685.6	315040	358508										1.55847e-05	1.3679e-05	1.15965e-05	7.28798e-07	1.2146e-07	2.28765e-06	3.18621e-07	1.51682e-06	1.70286e-06	0.00155847	0.0013679	0.00115965	7.28798e-05	1.2146e-05	0.000228765	3.18621e-05	0.000151682	0.000170286	0.001362	0.000104597	0.000117943
H16_B1227	24.5241	24.3756	24.3355	22.7609	22.7416	23.4335	24.0196	24.0037	24.1713	2.41256e+07	2.17662e+07	2.11692e+07	7.10736e+06	7.01283e+06	1.1329e+07	1.70071e+07	1.68199e+07	1.88923e+07										0.000108332	0.000109678	0.000113133	2.43738e-05	2.81593e-05	3.9711e-05	7.77612e-05	8.09825e-05	8.97358e-05	0.0108332	0.0109678	0.0113133	0.00243738	0.00281593	0.0039711	0.00777612	0.00809825	0.00897358	0.0110381	0.00307481	0.00828265
H16_B1226	22.4076	22.5721	22.286	21.8817	21.5134	21.4005	22.4198	22.2247	22.0065	5.56375e+06	6.23565e+06	5.1138e+06	3.86404e+06	2.99355e+06	2.7681e+06	5.61089e+06	4.90133e+06	4.21319e+06										2.49831e-05	3.1421e-05	2.73294e-05	1.32513e-05	1.20203e-05	9.70291e-06	2.56545e-05	2.35984e-05	2.0012e-05	0.00249831	0.0031421	0.00273294	0.00132513	0.00120203	0.000970291	0.00256545	0.00235984	0.0020012	0.00279112	0.00116582	0.00230883
H16_B1224	22.2978	22.4286	22.1372	19.1499	20.1444	19.7636	20.5857	20.2831	20.1051	5.15589e+06	5.64504e+06	4.61278e+06	581680	1.15894e+06	890117	1.57371e+06	1.2759e+06	1.12781e+06										2.31517e-05	2.84449e-05	2.46518e-05	1.9948e-06	4.6536e-06	3.12009e-06	7.19542e-06	6.14306e-06	5.35695e-06	0.00231517	0.00284449	0.00246518	0.00019948	0.00046536	0.000312009	0.000719542	0.000614306	0.000535695	0.00254161	0.000325616	0.000623181
ribB	18.7145	19.2631	19.2521	18.9277	18.4667	18.3609	19.1583	18.6484	19.2605	430153	629171	624385	498648	362278	336641	585107	410905	628037										1.93153e-06	3.17034e-06	3.33686e-06	1.71005e-06	1.45469e-06	1.18001e-06	2.67527e-06	1.97838e-06	2.98308e-06	0.000193153	0.000317034	0.000333686	0.000171005	0.000145469	0.000118001	0.000267527	0.000197838	0.000298308	0.000281291	0.000144825	0.000254558
H16_B1220	20.8615	20.3228	20.1877	19.8194	20.1386	19.9746	20.6055	20.2666	20.367	1.90522e+06	1.31153e+06	1.19426e+06	925172	1.15434e+06	1.03027e+06	1.59543e+06	1.26145e+06	1.35235e+06										8.55506e-06	6.60872e-06	6.38239e-06	3.17277e-06	4.63512e-06	3.61135e-06	7.29472e-06	6.07348e-06	6.42347e-06	0.000855506	0.000660872	0.000638239	0.000317277	0.000463512	0.000361135	0.000729472	0.000607348	0.000642347	0.000718206	0.000380641	0.000659722
H16_B1217	18.0699	19.0163	18.8907	17.7704	19.335	19.5355	20.1739	20.34	20.2701	275157	530252	486020	223577	661330	759909	1.18292e+06	1.32723e+06	1.26447e+06										1.23555e-06	2.6719e-06	2.59741e-06	7.66732e-07	2.65551e-06	2.66367e-06	5.40864e-06	6.39019e-06	6.00604e-06	0.000123555	0.00026719	0.000259741	7.66732e-05	0.000265551	0.000266367	0.000540864	0.000639019	0.000600604	0.000216829	0.000202864	0.000593496
H16_B1216	22.1007	22.2225	21.9769	22.5908	22.7657	22.4683	22.3124	22.3087	22.3546	4.49745e+06	4.89365e+06	4.12755e+06	6.31692e+06	7.13109e+06	5.80253e+06	5.20853e+06	5.19507e+06	5.36302e+06										2.01951e-05	2.46587e-05	2.20586e-05	2.16631e-05	2.86342e-05	2.03393e-05	2.38148e-05	2.50127e-05	2.54736e-05	0.00201951	0.00246587	0.00220586	0.00216631	0.00286342	0.00203393	0.00238148	0.00250127	0.00254736	0.00223041	0.00235456	0.0024767
H16_B1215	19.6966	21.2122	20.8364	21.2741	22.4601	20.5923	22.1961	22.3537	21.6068	849692	2.42951e+06	1.87236e+06	2.53598e+06	5.76972e+06	1.58086e+06	4.805e+06	5.35961e+06	3.19363e+06										3.8154e-06	1.22421e-05	1.00063e-05	8.69683e-06	2.31678e-05	5.54133e-06	2.19698e-05	2.58048e-05	1.51693e-05	0.00038154	0.00122421	0.00100063	0.000869683	0.00231678	0.000554133	0.00219698	0.00258048	0.00151693	0.000868794	0.00124686	0.00209813
eda	24.3271	24.3828	24.3077	24.6922	24.4156	24.5792	24.474	24.4066	24.3598	2.10466e+07	2.18747e+07	2.07664e+07	2.71073e+07	2.23784e+07	2.50653e+07	2.33025e+07	2.22384e+07	2.15291e+07										9.45063e-05	0.000110225	0.000110981	9.29613e-05	8.9858e-05	8.78603e-05	0.000106545	0.000107071	0.00010226	0.00945063	0.0110225	0.0110981	0.00929613	0.0089858	0.00878603	0.0106545	0.0107071	0.010226	0.0105237	0.00902265	0.0105292
kdgK	21.2784	21.7043	22.0282	21.5105	22.4286	22.2595	22.3817	22.4124	22.6068	2.54358e+06	3.41693e+06	4.27699e+06	2.98756e+06	5.64523e+06	5.02073e+06	5.46478e+06	5.58209e+06	6.38755e+06										1.14215e-05	1.72176e-05	2.28573e-05	1.02455e-05	2.26679e-05	1.75989e-05	2.49865e-05	2.6876e-05	3.03399e-05	0.00114215	0.00172176	0.00228573	0.00102455	0.00226679	0.00175989	0.00249865	0.0026876	0.00303399	0.00171655	0.00168374	0.00274008
H16_B1211	24.5347	24.2589	24.0085	24.3543	23.9303	24.2468	24.3282	23.5152	24.0933	2.43038e+07	2.00755e+07	1.68758e+07	2.14473e+07	1.59858e+07	1.99071e+07	2.10632e+07	1.19887e+07	1.78979e+07										0.000109132	0.000101159	9.01886e-05	7.35511e-05	6.41895e-05	6.97794e-05	9.63065e-05	5.77218e-05	8.50125e-05	0.0109132	0.0101159	0.00901886	0.00735511	0.00641895	0.00697794	0.00963065	0.00577218	0.00850125	0.010016	0.00691733	0.00796803
H16_B1210	15.7521	16.9339	16.2052	13.6283	17.6073	16.2827	17.1445	17.546	16.7854	55191	125203	75552.7	12662.8	199675	79721	144885	191373	112955										2.47826e-07	6.30887e-07	4.03772e-07	4.34257e-08	8.01776e-07	2.79442e-07	6.62452e-07	9.21402e-07	5.3652e-07	2.47826e-05	6.30887e-05	4.03772e-05	4.34257e-06	8.01776e-05	2.79442e-05	6.62452e-05	9.21402e-05	5.3652e-05	4.27495e-05	3.74881e-05	7.06791e-05
H16_B1209	21.7133	21.7962	21.5715	21.6799	21.4909	21.3233	21.7968	21.3342	21.5593	3.43832e+06	3.6417e+06	3.11654e+06	3.3598e+06	2.94723e+06	2.62387e+06	3.64334e+06	2.64379e+06	3.0903e+06										1.54392e-05	1.83503e-05	1.66555e-05	1.1522e-05	1.18343e-05	9.19731e-06	1.66583e-05	1.2729e-05	1.46785e-05	0.00154392	0.00183503	0.00166555	0.0011522	0.00118343	0.000919731	0.00166583	0.0012729	0.00146785	0.0016815	0.00108512	0.00146886
H16_B1208	23.2736	23.1599	22.8886	23.1458	22.7994	23.1177	23.4201	23.1909	23.0941	1.01401e+07	9.37209e+06	7.76518e+06	9.28051e+06	7.29974e+06	9.1018e+06	1.12245e+07	9.5757e+06	8.9539e+06										4.55324e-05	4.72253e-05	4.1499e-05	3.18264e-05	2.93114e-05	3.19041e-05	5.13214e-05	4.6104e-05	4.25297e-05	0.00455324	0.00472253	0.0041499	0.00318264	0.00293114	0.00319041	0.00513214	0.0046104	0.00425297	0.00447522	0.0031014	0.00466517
H16_B1202	22.0702	21.9089	21.9346	22.1145	22.0996	22.3873	22.3195	22.3567	22.3561	4.40349e+06	3.93765e+06	4.00837e+06	4.54082e+06	4.49409e+06	5.48604e+06	5.23399e+06	5.37065e+06	5.36842e+06										1.97731e-05	1.98415e-05	2.14217e-05	1.55722e-05	1.80456e-05	1.92299e-05	2.39312e-05	2.5858e-05	2.54992e-05	0.00197731	0.00198415	0.00214217	0.00155722	0.00180456	0.00192299	0.00239312	0.0025858	0.00254992	0.00203455	0.00176159	0.00250961
H16_B1199	19.2318	15.7576	18.6422	19.494	18.885	18.0504	20.1853	20.0796	20.0213	615668	55398.2	409128	738353	484121	271458	1.19231e+06	1.10803e+06	1.06419e+06										2.76456e-06	2.79148e-07	2.18648e-06	2.53209e-06	1.94394e-06	9.5153e-07	5.45155e-06	5.33482e-06	5.05473e-06	0.000276456	2.79148e-05	0.000218648	0.000253209	0.000194394	9.5153e-05	0.000545155	0.000533482	0.000505473	0.000174339	0.000180919	0.000528036
H16_B1198	20.6992	20.2646	19.9704	21.1748	20.7793	20.969	21.3922	21.2556	21.0848	1.70242e+06	1.25967e+06	1.02727e+06	2.3672e+06	1.79965e+06	2.05251e+06	2.75223e+06	2.5037e+06	2.22406e+06										7.64443e-06	6.34739e-06	5.48996e-06	8.11803e-06	7.22634e-06	7.19458e-06	1.25839e-05	1.20545e-05	1.0564e-05	0.000764443	0.000634739	0.000548996	0.000811803	0.000722634	0.000719458	0.00125839	0.00120545	0.0010564	0.000649392	0.000751298	0.00117341
H16_B1197	22.6549	22.8315	22.9419	23.9714	23.7832	23.8927	24.5412	24.3865	24.3716	6.60408e+06	7.46379e+06	8.05727e+06	1.64475e+07	1.44367e+07	1.55752e+07	2.44132e+07	2.19313e+07	2.17056e+07										2.96545e-05	3.76095e-05	4.306e-05	5.64048e-05	5.79693e-05	5.45951e-05	0.000111624	0.000105592	0.000103098	0.00296545	0.00376095	0.004306	0.00564048	0.00579693	0.00545951	0.0111624	0.0105592	0.0103098	0.00367747	0.00563231	0.0106771
H16_B1196	20.202	20.2796	19.7897	17.1566	17.4595	17.0579	20.4901	19.7318	19.9451	1.20615e+06	1.2728e+06	906330	146102	180230	136436	1.47274e+06	870664	1.00939e+06										5.41603e-06	6.41356e-06	4.84365e-06	5.0104e-07	7.23694e-07	4.78242e-07	6.73378e-06	4.19198e-06	4.79445e-06	0.000541603	0.000641356	0.000484365	5.0104e-05	7.23694e-05	4.78242e-05	0.000673378	0.000419198	0.000479445	0.000555774	5.67659e-05	0.000524007
adhC	26.3954	25.9581	25.8844	25.1927	25.3911	26.036	26.37	26.3015	26.3906	8.82699e+07	6.51888e+07	6.19394e+07	3.83496e+07	4.40017e+07	6.88042e+07	8.67305e+07	8.27089e+07	8.79742e+07										0.000396361	0.000328482	0.000331019	0.000131515	0.000176685	0.000241176	0.000396555	0.000398218	0.000417865	0.0396361	0.0328482	0.0331019	0.0131515	0.0176685	0.0241176	0.0396555	0.0398218	0.0417865	0.0351954	0.0183125	0.0404212
H16_B1194	24.61	24.7096	24.829	23.9013	23.8837	23.8772	24.5816	24.6955	24.6452	2.56064e+07	2.74358e+07	2.98038e+07	1.56674e+07	1.54783e+07	1.54086e+07	2.51077e+07	2.71702e+07	2.6239e+07										0.000114981	0.000138247	0.000159279	5.37295e-05	6.21516e-05	5.40111e-05	0.000114799	0.000130816	0.000124631	0.0114981	0.0138247	0.0159279	0.00537295	0.00621516	0.00540111	0.0114799	0.0130816	0.0124631	0.0137502	0.00566307	0.0123416
H16_B1186	18.5913	18.7494	19.1288	18.6724	19.9942	19.4612	18.4736	19.0797	18.591	394948	440680	573253	417791	1.04436e+06	721784	364013	554053	394871										1.77345e-06	2.22055e-06	3.0636e-06	1.43277e-06	4.19352e-06	2.53004e-06	1.66437e-06	2.6676e-06	1.87558e-06	0.000177345	0.000222055	0.00030636	0.000143277	0.000419352	0.000253004	0.000166437	0.00026676	0.000187558	0.000235253	0.000271877	0.000206918
H16_B1185	21.7842	21.736	21.7262	22.7863	22.5415	22.4766	22.327	22.2793	22.3725	3.61161e+06	3.4928e+06	3.46919e+06	7.23344e+06	6.10462e+06	5.83621e+06	5.26125e+06	5.0904e+06	5.43006e+06										1.62173e-05	1.75999e-05	1.85402e-05	2.48062e-05	2.45125e-05	2.04574e-05	2.40558e-05	2.45087e-05	2.5792e-05	0.00162173	0.00175999	0.00185402	0.00248062	0.00245125	0.00204574	0.00240558	0.00245087	0.0025792	0.00174525	0.00232587	0.00247855
H16_B1184	22.43	22.5376	22.2236	22.5453	22.3068	22.3693	23.2573	22.9811	22.9867	5.65084e+06	6.08829e+06	4.89761e+06	6.12079e+06	5.1881e+06	5.41781e+06	1.00266e+07	8.27932e+06	8.3116e+06										2.53742e-05	3.06784e-05	2.6174e-05	2.09905e-05	2.08323e-05	1.89908e-05	4.58443e-05	3.98623e-05	3.94789e-05	0.00253742	0.00306784	0.0026174	0.00209905	0.00208323	0.00189908	0.00458443	0.00398623	0.00394789	0.00274089	0.00202712	0.00417285
H16_B1182	24.2387	24.4861	24.5313	24.4163	24.4803	24.3669	24.2759	24.3829	24.2517	1.97956e+07	2.34993e+07	2.4247e+07	2.23888e+07	2.34046e+07	2.16352e+07	2.03131e+07	2.18762e+07	1.99752e+07										8.88889e-05	0.000118411	0.000129582	7.67797e-05	9.39788e-05	7.58368e-05	9.28767e-05	0.000105327	9.48793e-05	0.00888889	0.0118411	0.0129582	0.00767797	0.00939788	0.00758368	0.00928767	0.0105327	0.00948793	0.0112294	0.00821984	0.00976944
H16_B1181	23.8264	23.6438	23.5611	22.8166	22.7269	22.6406	23.1715	22.9112	22.8711	1.48748e+07	1.31069e+07	1.23763e+07	7.38742e+06	6.94183e+06	6.53876e+06	9.44749e+06	7.88791e+06	7.67175e+06										6.67929e-05	6.60445e-05	6.61419e-05	2.53343e-05	2.78742e-05	2.292e-05	4.31965e-05	3.79778e-05	3.64397e-05	0.00667929	0.00660445	0.00661419	0.00253343	0.00278742	0.002292	0.00431965	0.00379778	0.00364397	0.00663264	0.00253762	0.00392047
hpaI2	24.5877	24.693	24.773	23.9351	24.1961	23.7729	24.4636	24.6471	24.2483	2.52138e+07	2.71225e+07	2.86683e+07	1.60389e+07	1.92204e+07	1.43334e+07	2.31356e+07	2.62735e+07	1.99281e+07										0.000113218	0.000136668	0.00015321	5.50033e-05	7.71775e-05	5.02422e-05	0.000105782	0.000126499	9.46558e-05	0.0113218	0.0136668	0.015321	0.00550033	0.00771775	0.00502422	0.0105782	0.0126499	0.00946558	0.0134366	0.00608077	0.0108979
cydA1	22.4945	22.4657	22.3087	22.4151	22.127	22.4528	22.1905	22.1932	22.058	5.90905e+06	5.79247e+06	5.1951e+06	5.5927e+06	4.58029e+06	5.74063e+06	4.78641e+06	4.79537e+06	4.36638e+06										2.65336e-05	2.91878e-05	2.77639e-05	1.91795e-05	1.83917e-05	2.01224e-05	2.18847e-05	2.30882e-05	2.07397e-05	0.00265336	0.00291878	0.00277639	0.00191795	0.00183917	0.00201224	0.00218847	0.00230882	0.00207397	0.00278284	0.00192312	0.00219042
H16_B1174	22.6723	22.5525	22.2299	23.333	22.8638	23.1002	22.2862	22.0873	22.1593	6.68407e+06	6.15153e+06	4.91901e+06	1.05663e+07	7.63277e+06	8.99224e+06	5.11451e+06	4.45583e+06	4.68392e+06										3.00137e-05	3.09971e-05	2.62884e-05	3.62358e-05	3.06486e-05	3.15201e-05	2.33849e-05	2.14534e-05	2.2248e-05	0.00300137	0.00309971	0.00262884	0.00362358	0.00306486	0.00315201	0.00233849	0.00214534	0.0022248	0.00290997	0.00328015	0.00223621
H16_B1172	19.1625	17.639	19.147	22.1736	22.04	22.4779	20.2472	20.3221	20.4138	586796	204109	580520	4.73069e+06	4.31224e+06	5.84127e+06	1.24457e+06	1.3109e+06	1.39693e+06										2.63491e-06	1.02849e-06	3.10244e-06	1.62233e-05	1.73154e-05	2.04751e-05	5.69052e-06	6.3116e-06	6.6352e-06	0.000263491	0.000102849	0.000310244	0.00162233	0.00173154	0.00204751	0.000569052	0.00063116	0.00066352	0.000225528	0.00180046	0.000621244
H16_B1171	17.3935	17.0114	17.1682	21.3126	20.7483	21.1276	17.8799	18.1893	17.5898	172176	132111	147282	2.60462e+06	1.76142e+06	2.29101e+06	241204	298890	197268										7.7313e-07	6.65698e-07	7.87113e-07	8.93222e-06	7.07279e-06	8.03057e-06	1.10285e-06	1.43906e-06	9.36995e-07	7.7313e-05	6.65698e-05	7.87113e-05	0.000893222	0.000707279	0.000803057	0.000110285	0.000143906	9.36995e-05	7.4198e-05	0.000801186	0.000115964
H16_B1170	22.6943	22.4619	22.6959	25.6746	25.6693	25.803	23.8211	23.8346	23.8356	6.78702e+06	5.77685e+06	6.79437e+06	5.35592e+07	5.33605e+07	5.85418e+07	1.4821e+07	1.49596e+07	1.49703e+07										3.0476e-05	2.91091e-05	3.63107e-05	0.000183675	0.000214264	0.000205204	6.77654e-05	7.20257e-05	7.11069e-05	0.0030476	0.00291091	0.00363107	0.0183675	0.0214264	0.0205204	0.00677654	0.00720257	0.00711069	0.00319653	0.0201047	0.00702994
H16_B1159	16.7113	16.8231	15.7523	16.7147	18.046	16.4573	16.9129	17.1364	15.9863	107298	115950	55195.4	107555	270634	89976.2	123390	144068	64917.5										4.81804e-07	5.84262e-07	2.94977e-07	3.68847e-07	1.0867e-06	3.15389e-07	5.64172e-07	6.93644e-07	3.08349e-07	4.81804e-05	5.84262e-05	2.94977e-05	3.68847e-05	0.00010867	3.15389e-05	5.64172e-05	6.93644e-05	3.08349e-05	4.53681e-05	5.90313e-05	5.22055e-05
H16_B1157	22.0578	22.1032	21.9289	22.6482	22.7423	21.5073	22.4658	22.7124	22.7531	4.36566e+06	4.50534e+06	3.99267e+06	6.57353e+06	7.0166e+06	2.98077e+06	5.7926e+06	6.8723e+06	7.06898e+06										1.96033e-05	2.27021e-05	2.13378e-05	2.25431e-05	2.81744e-05	1.04484e-05	2.64853e-05	3.3088e-05	3.35766e-05	0.00196033	0.00227021	0.00213378	0.00225431	0.00281744	0.00104484	0.00264853	0.0033088	0.00335766	0.00212144	0.00203887	0.003105
H16_B1155	21.4737	21.7547	21.5364	21.9268	22.1195	22.0886	22.1607	22.059	22.0921	2.91219e+06	3.53852e+06	3.04165e+06	3.98672e+06	4.55666e+06	4.4599e+06	4.68847e+06	4.36949e+06	4.47074e+06										1.30767e-05	1.78304e-05	1.62553e-05	1.3672e-05	1.82968e-05	1.56331e-05	2.14369e-05	2.10377e-05	2.12353e-05	0.00130767	0.00178304	0.00162553	0.0013672	0.00182968	0.00156331	0.00214369	0.00210377	0.00212353	0.00157208	0.00158673	0.00212367
H16_B1154	21.9457	21.9306	15.9916	22.0659	21.7955	21.793	22.0958	14.3139	13.7709	4.03925e+06	3.99728e+06	65156.3	4.39037e+06	3.63988e+06	3.63374e+06	4.48232e+06	20366.1	13978.7										1.81376e-05	2.0142e-05	3.48211e-07	1.50563e-05	1.46156e-05	1.27372e-05	2.04944e-05	9.80562e-08	6.63969e-08	0.00181376	0.0020142	3.48211e-05	0.00150563	0.00146156	0.00127372	0.00204944	9.80562e-06	6.63969e-06	0.00128759	0.00141363	0.000688628
H16_B1152	21.1438	21.1875	21.4399	21.4862	21.2925	20.5422	21.6867	21.9605	21.8666	2.31696e+06	2.38814e+06	2.84471e+06	2.93765e+06	2.56851e+06	1.52692e+06	3.37547e+06	4.08091e+06	3.82397e+06										1.04039e-05	1.20337e-05	1.52028e-05	1.00743e-05	1.03136e-05	5.35223e-06	1.54336e-05	1.96483e-05	1.81633e-05	0.00104039	0.00120337	0.00152028	0.00100743	0.00103136	0.000535223	0.00154336	0.00196483	0.00181633	0.00125468	0.000858004	0.00177484
H16_B1148	23.512	23.1214	23.0427	24.1986	23.8212	24.1578	23.4167	23.2922	23.37	1.19626e+07	9.12476e+06	8.64089e+06	1.92538e+07	1.48218e+07	1.87161e+07	1.11975e+07	1.02717e+07	1.0841e+07										5.37162e-05	4.5979e-05	4.6179e-05	6.60286e-05	5.95154e-05	6.56047e-05	5.11979e-05	4.94548e-05	5.1493e-05	0.00537162	0.0045979	0.0046179	0.00660286	0.00595154	0.00656047	0.00511979	0.00494548	0.0051493	0.00486247	0.00637162	0.00507153
H16_B1147	18.0494	17.5467	16.6489	17.7794	17.3746	17.6661	17.0376	15.8765	16.6427	271284	191468	102759	224972	169928	207983	134537	60158	102318										1.21816e-06	9.64795e-07	5.4917e-07	7.71515e-07	6.82328e-07	7.29035e-07	6.15137e-07	2.89642e-07	4.85996e-07	0.000121816	9.64795e-05	5.4917e-05	7.71515e-05	6.82328e-05	7.29035e-05	6.15137e-05	2.89642e-05	4.85996e-05	9.10708e-05	7.27626e-05	4.63592e-05
H16_B1145	22.1604	22.2853	22.3454	22.6074	22.3437	22.8881	24.6142	24.695	24.6109	4.68763e+06	5.11155e+06	5.32896e+06	6.39024e+06	5.32248e+06	7.76242e+06	2.56814e+07	2.716e+07	2.56219e+07										2.1049e-05	2.57567e-05	2.84792e-05	2.19146e-05	2.13719e-05	2.72092e-05	0.000117422	0.000130767	0.000121701	0.0021049	0.00257567	0.00284792	0.00219146	0.00213719	0.00272092	0.0117422	0.0130767	0.0121701	0.0025095	0.00234986	0.0123296
gloA2	21.6313	21.206	21.1916	21.4354	20.6959	20.5277	21.2074	20.9472	21.0626	3.2484e+06	2.41902e+06	2.39504e+06	2.83594e+06	1.69864e+06	1.51166e+06	2.42135e+06	2.02176e+06	2.19015e+06										1.45864e-05	1.21893e-05	1.27997e-05	9.72553e-06	6.82071e-06	5.29875e-06	1.10711e-05	9.73415e-06	1.04029e-05	0.00145864	0.00121893	0.00127997	0.000972553	0.000682071	0.000529875	0.00110711	0.000973415	0.00104029	0.00131918	0.000728166	0.00104027
H16_B1142	24.1687	24.0661	24.0794	23.7471	23.7831	23.8144	24.1867	24.1393	24.0356	1.88579e+07	1.75634e+07	1.7726e+07	1.40799e+07	1.44357e+07	1.47517e+07	1.9095e+07	1.84785e+07	1.71965e+07										8.46781e-05	8.85008e-05	9.47322e-05	4.82852e-05	5.79652e-05	5.17086e-05	8.73074e-05	8.89681e-05	8.16811e-05	0.00846781	0.00885008	0.00947322	0.00482852	0.00579652	0.00517086	0.00873074	0.00889681	0.00816811	0.00893037	0.0052653	0.00859855
H16_B1140	23.6067	23.2196	23.3507	23.7934	23.8498	24.0534	23.384	23.1121	23.3067	1.2774e+07	9.76777e+06	1.06973e+07	1.45391e+07	1.51184e+07	1.74093e+07	1.09465e+07	9.06636e+06	1.03754e+07										5.73597e-05	4.92191e-05	5.71691e-05	4.98602e-05	6.07063e-05	6.10239e-05	5.00502e-05	4.36517e-05	4.92814e-05	0.00573597	0.00492191	0.00571691	0.00498602	0.00607063	0.00610239	0.00500502	0.00436517	0.00492814	0.00545826	0.00571968	0.00476611
H16_B1139	19.4275	19.524	19.4385	19.9047	19.3305	19.5162	19.5275	18.0662	19.6146	705123	753918	710502	981565	659272	749817	755738	274449	802768										3.16624e-06	3.79894e-06	3.79709e-06	3.36616e-06	2.64724e-06	2.6283e-06	3.45544e-06	1.32139e-06	3.81303e-06	0.000316624	0.000379894	0.000379709	0.000336616	0.000264724	0.00026283	0.000345544	0.000132139	0.000381303	0.000358742	0.000288057	0.000286328
[truncated: 2,543 more rows]

## Sheet: Fig. 2d
Biomass yields in gram cell dry weight per mol formate consumed of C. necator CBB (phaC) and CRG6 ΔdadA6 strains
	Measured		Predicted
	CBB	rGlyP	CBB	rGlyP
	4.16	4.47	3.9157	4.5394
	3.87	4.89
	4.04	4.58
	3.89	4.66
	4.11	4.37
	3.71	4.34
	3.71	4.47
[truncated: 4 more rows]
