# Supplementary material for: One-carbon fixation via the synthetic reductive glycine pathway exceeds yield of the Calvin cycle
Source: Nat Microbiol. 2025 Feb 27;10(3):646–53. doi: 10.1038/s41564-025-01941-9 (PMC11879842; doi:10.1038/s41564-025-01941-9)
Supplement: Supplementary file 6 — Source data for Extended Data Fig. 2. [file 41564_2025_1941_MOESM6_ESM.xlsx]

## Sheet: Extended Data Fig. 2
Measurements of optical density at 600nm in 96-well platereader.
	Time [s]	0	748.8	1497.6	2246.3	2995.1	3743.9	4492.7	5241.4	5990.2	6739	7487.8	8236.6	8985.4	9734.1	10482.9	11231.7	11980.5	12729.3	13478	14226.8	14975.6	15724.4	16473.1	17221.9	17970.7	18719.5	19468.3	20217.1	20965.8	21714.6	22463.4	23212.2	23961	24709.8	25458.6	26207.3	26956.1	27704.9	28453.7	29202.5	29951.2	30700	31448.8	32197.6	32946.4	33695.1	34443.9	35192.7
	Temp. [°C]	30	30.1	30.2	30	30.1	29.9	29.9	29.9	30.3	30	30.1	29.9	30.3	29.9	30.2	30	30	29.9	30.1	29.8	30.2	29.8	30	29.9	30.3	30	29.8	29.8	30	29.9	30.1	30.2	30.1	29.9	30	29.9	30.2	30	30.1	29.9	29.8	30.1	30	30	29.9	30.1	30.1	30.3
WT	A1	0.0472	0.047	0.0466	0.0465	0.0462	0.0467	0.0467	0.0467	0.0459	0.0467	0.0466	0.046	0.0471	0.0466	0.046	0.0467	0.0462	0.0469	0.0466	0.0457	0.047	0.0464	0.0469	0.0463	0.0462	0.046	0.0461	0.0466	0.046	0.0465	0.0467	0.046	0.0462	0.0461	0.0465	0.0467	0.0464	0.0463	0.046	0.0464	0.0462	0.0459	0.0462	0.0463	0.0459	0.0464	0.0461	0.0462
	B1	0.0464	0.046	0.0461	0.0467	0.0457	0.0453	0.0454	0.0457	0.0464	0.0457	0.0465	0.0465	0.0455	0.0461	0.0464	0.0462	0.0468	0.0456	0.0466	0.0462	0.0461	0.0463	0.0454	0.0462	0.0465	0.0463	0.0461	0.0456	0.0463	0.0463	0.0458	0.0462	0.046	0.0458	0.0461	0.0462	0.0459	0.0462	0.0455	0.0456	0.0461	0.0454	0.0455	0.046	0.0459	0.0455	0.0456	0.0459
∆phaC	A2	0.0465	0.0465	0.0465	0.0465	0.0465	0.0465	0.0466	0.0465	0.0468	0.0468	0.0467	0.0466	0.0468	0.0467	0.0467	0.0466	0.0468	0.0466	0.047	0.0463	0.0464	0.0467	0.0464	0.0467	0.0467	0.0468	0.0468	0.0471	0.0468	0.0469	0.0467	0.0465	0.0468	0.0467	0.0467	0.0469	0.0466	0.0467	0.0469	0.0469	0.0467	0.0469	0.0469	0.0464	0.0468	0.0468	0.0471	0.0469
	B2	0.0461	0.0462	0.0465	0.0462	0.0464	0.0462	0.0463	0.046	0.0465	0.0467	0.0467	0.0466	0.0467	0.0465	0.0464	0.0462	0.0465	0.0464	0.0463	0.0461	0.0465	0.0464	0.0464	0.0467	0.0464	0.0465	0.0463	0.0465	0.0468	0.0466	0.0465	0.0464	0.0464	0.0465	0.0466	0.0465	0.0466	0.0466	0.0467	0.047	0.0465	0.0467	0.0466	0.0469	0.0468	0.0469	0.0467	0.047
CRG4	A3	0.0463	0.0459	0.0456	0.0453	0.0457	0.0454	0.0453	0.0455	0.0454	0.0453	0.0453	0.0452	0.0456	0.0452	0.0453	0.0455	0.0454	0.0458	0.0453	0.0452	0.0453	0.0454	0.0456	0.0452	0.0455	0.0455	0.0455	0.0456	0.0452	0.0451	0.0452	0.0454	0.0453	0.0452	0.0454	0.0455	0.0457	0.0452	0.0452	0.0453	0.0452	0.0453	0.0453	0.0454	0.0456	0.0457	0.0451	0.0453
	B3	0.0457	0.0453	0.0456	0.0459	0.045	0.0453	0.045	0.0452	0.0459	0.0454	0.0457	0.0457	0.0449	0.0457	0.0454	0.0451	0.0456	0.0451	0.0457	0.0458	0.0456	0.0456	0.0452	0.0455	0.0457	0.0456	0.0456	0.0451	0.0458	0.0453	0.0451	0.0454	0.0456	0.0452	0.0455	0.0455	0.0454	0.0457	0.0452	0.0453	0.0452	0.0448	0.0455	0.0451	0.0453	0.045	0.0452	0.0451
CRG5	A4	0.0462	0.0463	0.0462	0.0463	0.0464	0.0462	0.0462	0.046	0.0464	0.0462	0.0464	0.0463	0.0463	0.0463	0.0464	0.0462	0.0464	0.0463	0.0465	0.0466	0.0464	0.0468	0.0462	0.0464	0.0466	0.0465	0.0465	0.0465	0.0464	0.0464	0.0467	0.0464	0.0463	0.0465	0.0465	0.0463	0.0464	0.0466	0.0465	0.0467	0.0468	0.0464	0.0464	0.0463	0.0465	0.0466	0.0469	0.0465
	B4	0.0464	0.0465	0.0468	0.0463	0.0462	0.0464	0.0461	0.0468	0.0466	0.0468	0.0468	0.0467	0.0468	0.0467	0.0464	0.0465	0.0466	0.0466	0.0467	0.0465	0.0468	0.0467	0.0466	0.0466	0.0466	0.0466	0.0466	0.0467	0.0467	0.0467	0.0468	0.0466	0.0465	0.0469	0.0467	0.0466	0.0466	0.0466	0.0469	0.0471	0.0467	0.0468	0.0466	0.0467	0.0467	0.047	0.0468	0.0468
CRG6	A5	0.0464	0.045	0.045	0.0451	0.0453	0.0448	0.045	0.0448	0.0456	0.0451	0.0456	0.0457	0.0453	0.0458	0.0454	0.0452	0.0456	0.0456	0.0456	0.0458	0.0454	0.0455	0.0453	0.0456	0.0459	0.0457	0.0456	0.0454	0.0454	0.0453	0.0454	0.0457	0.0459	0.0456	0.0456	0.0457	0.0457	0.0456	0.0454	0.0456	0.0454	0.0454	0.0456	0.0458	0.0456	0.0461	0.0456	0.0457
	A5	0.0453	0.0453	0.0451	0.045	0.0453	0.045	0.0451	0.0454	0.0453	0.0453	0.045	0.0454	0.0453	0.0455	0.045	0.0452	0.0456	0.0452	0.0454	0.0451	0.0454	0.0452	0.0454	0.0455	0.0456	0.0454	0.0454	0.0453	0.0454	0.0452	0.0457	0.0452	0.0455	0.0455	0.0455	0.0457	0.0453	0.0454	0.0455	0.0454	0.0455	0.0455	0.0453	0.0455	0.0454	0.0453	0.0457	0.0457
CRG6 ∆dadA6	A6	0.0459	0.0457	0.0458	0.0457	0.0458	0.0457	0.0455	0.0458	0.046	0.0458	0.0461	0.0459	0.046	0.0462	0.0461	0.0458	0.0463	0.0464	0.046	0.0464	0.0462	0.0465	0.0462	0.046	0.0464	0.0461	0.0463	0.046	0.0464	0.0464	0.0462	0.0465	0.0463	0.0463	0.0467	0.0465	0.0463	0.0468	0.0459	0.0466	0.0464	0.0465	0.0465	0.0465	0.0462	0.0468	0.0463	0.0463
	B6	0.0453	0.0453	0.0451	0.0451	0.0451	0.0453	0.0451	0.0453	0.0456	0.0457	0.0455	0.0453	0.0456	0.0455	0.0455	0.0455	0.0456	0.0456	0.0456	0.0453	0.0456	0.0456	0.0456	0.0456	0.0457	0.0458	0.0455	0.0457	0.0455	0.0455	0.0461	0.0454	0.0456	0.0457	0.0457	0.0458	0.0459	0.0455	0.0454	0.0457	0.0458	0.0461	0.0457	0.0458	0.0457	0.0458	0.0462	0.0456
CRG5.5	D9	0.0498	0.0501	0.0499	0.0508	0.0504	0.05	0.0507	0.0506	0.0505	0.0501	0.0502	0.0499	0.0502	0.05	0.0504	0.0502	0.0503	0.0512	0.051	0.0504	0.0503	0.0502	0.0508	0.0505	0.0511	0.0508	0.0505	0.0502	0.0503	0.0508	0.0507	0.0518	0.0507	0.0503	0.0503	0.0503	0.05	0.0506	0.0505	0.0504	0.0505	0.05	0.0511	0.0502	0.0501	0.051	0.0505	0.0511
	E9	0.0494	0.051	0.0514	0.0515	0.0515	0.0513	0.0517	0.0516	0.0514	0.0515	0.0515	0.0515	0.0514	0.0518	0.0517	0.0517	0.0515	0.0514	0.0517	0.0517	0.0518	0.0519	0.0517	0.0518	0.0517	0.0518	0.052	0.0519	0.0518	0.052	0.0519	0.0522	0.0521	0.0511	0.0521	0.0521	0.0518	0.0519	0.0518	0.052	0.0521	0.052	0.052	0.0519	0.0521	0.0521	0.0522	0.0521
	F9	0.0493	0.0501	0.0508	0.0508	0.0505	0.0506	0.0503	0.0505	0.0509	0.0505	0.0507	0.0505	0.0506	0.0503	0.0505	0.0507	0.0509	0.0521	0.0508	0.0499	0.0512	0.0508	0.0509	0.0508	0.0512	0.0506	0.0505	0.0507	0.0506	0.0507	0.051	0.0507	0.0509	0.0495	0.0503	0.0504	0.0495	0.0503	0.0503	0.0506	0.0503	0.0505	0.0502	0.0506	0.0501	0.0503	0.0503	0.051
∆CBB	D10	0.0523	0.052	0.0528	0.0529	0.0529	0.0528	0.0529	0.0531	0.0526	0.0533	0.0528	0.0533	0.053	0.0535	0.0534	0.0532	0.0533	0.0534	0.0533	0.0534	0.0534	0.0532	0.0534	0.0536	0.0531	0.0537	0.0531	0.0535	0.0533	0.0532	0.0538	0.0538	0.0534	0.0533	0.0535	0.0535	0.0536	0.0536	0.0533	0.054	0.0538	0.0538	0.0537	0.0539	0.0535	0.0537	0.0536	0.0536
	E10	0.0525	0.0533	0.0535	0.0531	0.0533	0.0529	0.0531	0.053	0.0535	0.0533	0.0533	0.0531	0.0537	0.0535	0.0531	0.0536	0.0534	0.0531	0.0533	0.0535	0.0535	0.0531	0.0531	0.0535	0.0535	0.0536	0.0534	0.0529	0.0531	0.0534	0.0535	0.054	0.054	0.0533	0.0532	0.054	0.0539	0.0541	0.0534	0.0541	0.0534	0.0533	0.0539	0.0537	0.0538	0.0535	0.0543	0.0536
	F10	0.0518	0.0528	0.0532	0.0534	0.0531	0.0533	0.0533	0.0538	0.0535	0.0535	0.0532	0.0538	0.0535	0.0536	0.0535	0.0532	0.0533	0.0533	0.0533	0.0536	0.0537	0.0537	0.0534	0.0534	0.0535	0.0538	0.0535	0.0535	0.0538	0.0534	0.0536	0.0538	0.0533	0.0536	0.0536	0.0538	0.0537	0.0537	0.0535	0.054	0.0537	0.0538	0.0541	0.0535	0.0537	0.0538	0.0535	0.0538
CRG4.4	D11	0.0524	0.0524	0.0529	0.0531	0.0528	0.0526	0.0528	0.0533	0.0529	0.0531	0.053	0.053	0.0535	0.053	0.0527	0.0532	0.0532	0.0527	0.0529	0.0531	0.0535	0.0531	0.0529	0.0529	0.0528	0.0529	0.0532	0.0534	0.053	0.0533	0.0532	0.0536	0.0531	0.0528	0.053	0.0532	0.053	0.0531	0.053	0.0534	0.0536	0.0532	0.0532	0.0531	0.0532	0.0532	0.0531	0.0534
	E11	0.0516	0.0521	0.0525	0.0528	0.053	0.0526	0.0526	0.0528	0.0524	0.0526	0.0531	0.0532	0.0532	0.0529	0.0532	0.0527	0.0523	0.0526	0.0528	0.053	0.0528	0.0521	0.0522	0.0528	0.0524	0.0531	0.0522	0.0523	0.0523	0.0526	0.0528	0.0529	0.0528	0.0524	0.0523	0.0531	0.0531	0.0525	0.0532	0.053	0.0532	0.0529	0.0529	0.0527	0.0528	0.0523	0.0527	0.0525
	F11	0.0522	0.0525	0.0528	0.0535	0.0532	0.0534	0.0538	0.0536	0.0538	0.0539	0.0535	0.0536	0.0537	0.0541	0.0538	0.054	0.0536	0.0536	0.0538	0.0537	0.0542	0.0535	0.0533	0.0541	0.0535	0.0536	0.0538	0.0538	0.0536	0.0533	0.054	0.0539	0.0538	0.0532	0.0535	0.054	0.0537	0.054	0.0536	0.0539	0.0545	0.0538	0.0537	0.0537	0.0539	0.0536	0.0539	0.0542
[truncated: 630 more columns]
