# Supplementary material for: One-carbon fixation via the synthetic reductive glycine pathway exceeds yield of the Calvin cycle
Source: Nat Microbiol. 2025 Feb 27;10(3):646–53. doi: 10.1038/s41564-025-01941-9 (PMC11879842; doi:10.1038/s41564-025-01941-9)
Supplement: Supplementary file 7 — Source data for Extended Data Fig. 3. [file 41564_2025_1941_MOESM7_ESM.xlsx]

## Sheet: Extended Data Fig. 3a
Measurements of optical density at 600nm in glass tubes.
CRG5-gP14-C1
Passage 1					Passage 2					Passage 7					Passage 10
Time (hours)	Replicate 1	Replicate 2	Average		Time (hours)	Replicate 1	Replicate 2	Average		Time (hours)	Replicate 1	Replicate 2	Average		Time (hours)	Replicate 1	Replicate 2	Average
0:00:00	0	0	0		0:00:00	0	0	0		0:00:00	0	0	0		0:00:00	0	0	0
72:00:00	0.01	0.03	0.02		24:00:00	0.02	0.01	0.015		24:00:00	0.01	0.02	0.015		25:00:00	0.02	0.03	0.025
166:00:00	0.03	0.06	0.045		48:00:00	0.02	0	0.01		52:00:00	0.01	0.03	0.02		48:00:00	0.01	0	0.005
190:00:00	0.06	0.08	0.07		74:00:00	0.08	0.06	0.07		71:00:00	0.1	0.07	0.085		72:00:00	0.04	0.09	0.065
212:00:00	0.16	0.15	0.155		119:00:00	0.41	0.2	0.305		90:00:00	0.19	0.15	0.17		93:00:00	0.18	0.18	0.18
235:00:00	0.38	0.32	0.35		143:00:00	1.12	0.58	0.85		123:00:00	0.89	0.54	0.715		121:00:00	0.58	0.57	0.575
266:00:00	0.54	0.59	0.565		168:00:00	1.03	1.02	1.025		144:00:00	1.19	1.11	1.15		141:00:00	1.18	1.06	1.12
288:00:00	0.53	0.54	0.535							169:00:00	1.17	1.02	1.095
312:00:00	0.51	0.51	0.51
338:00:00	0.48	0.5	0.49
361:00:00	0.45	0.49	0.47
386:00:00	0.48	0.45	0.465
411:00:00	0.45	0.45	0.45
434:00:00	0.45	0.46	0.455
459:00:00	0.47	0.49	0.48
481:00:00	0.48	0.47	0.475
502:00:00	0.42	0.47	0.445

## Sheet: Extended Data Fig. 3b
Measurements of optical density at 600nm in glass tubes.
CRG6-gP3-C1
Passage 1					Passage 3					Passage 5					Passage 6
Time (hours)	Replicate 1	Replicate 2	Average		Time (hours)	Replicate 1	Replicate 2	Average		Time (hours)	Replicate 1	Replicate 2	Average		Time (hours)	Replicate 1	Replicate 2	Average
00:00:00	0	0	0		00:00:00	0	0	0		1 day, 0:00:00	0	0.01	0.005		1 day, 0:00:00	0.03	0	0.015
1 day, 21:00:00	0.02	0.01	0.015		1 day, 0:00:00	0.02	0	0.01		3 days, 21:00:00	0.05	0.03	0.04		2 days, 5:00:00	0.08	0.06	0.07
2 days, 21:00:00	0.04	0.02	0.03		2 days, 1:00:00	0.03	0.02	0.025		4 days, 18:00:00	0.06	0.07	0.065		3 days, 4:00:00	0.29	0.23	0.26
3 days, 21:00:00	0.05	0.06	0.055		2 days, 23:00:00	0.03	0.06	0.045		5 days, 18:00:00	0.26	0.32	0.29		4 days, 4:00:00	0.87	0.78	0.825
4 days, 23:00:00	0.06	0.06	0.06		5 days, 0:00:00	0.17	0.18	0.175		6 days, 18:00:00	0.7	0.91	0.805		5 days, 4:00:00	0.91	0.92	0.915
5 days, 19:00:00	0.09	0.1	0.095		6 days, 0:00:00	0.4	0.4	0.4		7 days, 17:00:00	1.02	0.9	0.96
6 days, 19:00:00	0.16	0.16	0.16		6 days, 23:00:00	0.9	0.95	0.925		8 days, 15:00:00	0.98	0.87	0.925
7 days, 22:00:00	0.27	0.28	0.275		9 days, 3:00:00	0.92	0.83	0.875
8 days, 20:00:00	0.45	0.43	0.44
9 days, 20:00:00	0.7	0.69	0.695
10 days, 19:00:00	0.73	0.75	0.74
11 days, 19:00:00	0.69	0.67	0.68
