# Supplementary material for: One-carbon fixation via the synthetic reductive glycine pathway exceeds yield of the Calvin cycle
Source: Nat Microbiol. 2025 Feb 27;10(3):646–53. doi: 10.1038/s41564-025-01941-9 (PMC11879842; doi:10.1038/s41564-025-01941-9)
Supplement: Supplementary file 8 — Source data for Extended Data Fig. 4. [file 41564_2025_1941_MOESM8_ESM.xlsx]

## Sheet: Extended Data Fig. 4a
Measurements of optical density at 600nm in 96-well platereader.
		Time [s]	0	748.7	1497.4	2246.2	2994.9	3743.6	4492.4	5241.1	5989.8	6738.6	7487.3	8236	8984.7	9733.5	10482.2	11230.9	11979.7	12728.4	13477.1	14225.9	14974.6	15723.3	16472	17220.8	17969.5	18718.2	19467	20215.7	20964.5	21713.2	22462	23210.7	23959.4	24708.2	25456.9	26205.6	26954.3	27703.1	28451.8	29200.6	29949.3	30698	31446.7	32195.7	32944.4	33693.1	34441.9
		Temp. [°C]	30.1	30.3	30.2	30.2	29.9	30	30.2	30	30.2	30.1	30.3	30	30.2	30	30.1	30.1	30.4	30.1	30.5	30.2	30.1	30.2	30.1	30.1	30.3	30.2	30	30.4	30.3	30.1	30.1	30.2	30	29.9	30.1	30.1	29.9	29.9	30.1	29.9	30.1	30.2	30.2	30.3	30	29.9	30.1
1st clone	CRG5+gP14-C1	D1	0.0528	0.056	0.0545	0.0542	0.0547	0.0553	0.0544	0.0539	0.0539	0.0542	0.0544	0.054	0.0543	0.0545	0.0541	0.0542	0.0543	0.0539	0.0544	0.0541	0.0541	0.0541	0.0541	0.0544	0.0546	0.0546	0.0538	0.0542	0.0543	0.0541	0.0542	0.0539	0.0545	0.055	0.0543	0.0541	0.0539	0.0541	0.0541	0.0544	0.0546	0.0544	0.054	0.0545	0.0546	0.0541	0.0545
		E1	0.0533	0.0547	0.0544	0.0539	0.054	0.0545	0.0537	0.0537	0.0541	0.0542	0.0546	0.0536	0.0538	0.0541	0.054	0.054	0.0542	0.054	0.0544	0.0542	0.0539	0.0538	0.0541	0.0542	0.0544	0.0541	0.0541	0.054	0.0541	0.0539	0.0539	0.054	0.0543	0.0541	0.0543	0.0543	0.054	0.0541	0.0544	0.054	0.054	0.0539	0.0538	0.054	0.0542	0.0543	0.0539
		F1	0.053	0.0534	0.0544	0.0536	0.0536	0.0539	0.0532	0.0533	0.0537	0.0538	0.054	0.0535	0.0538	0.0541	0.0541	0.0544	0.0538	0.054	0.0541	0.0539	0.0538	0.0542	0.0541	0.054	0.0541	0.0539	0.0538	0.0541	0.0542	0.0542	0.0538	0.0539	0.0541	0.0546	0.0537	0.0542	0.0541	0.0544	0.054	0.0539	0.0537	0.054	0.0538	0.0544	0.0543	0.0542	0.0542
	CRG5+gPPhaC-C1	D2	0.0534	0.0556	0.056	0.0542	0.0546	0.0545	0.054	0.0541	0.054	0.0544	0.0546	0.0542	0.0542	0.0546	0.0543	0.0543	0.0546	0.0542	0.0548	0.0545	0.054	0.054	0.0545	0.0541	0.0549	0.0545	0.0545	0.0546	0.0546	0.0547	0.0545	0.0546	0.0546	0.0546	0.0545	0.0547	0.0543	0.0545	0.0544	0.0545	0.0546	0.0546	0.0542	0.0547	0.0548	0.0542	0.0547
		E2	0.0525	0.054	0.0541	0.0535	0.054	0.0541	0.0535	0.0535	0.0533	0.0536	0.0539	0.0534	0.0536	0.0538	0.0537	0.0537	0.0538	0.0538	0.0539	0.0537	0.0537	0.0538	0.0539	0.0537	0.0538	0.0539	0.0536	0.0536	0.0538	0.0536	0.0536	0.054	0.0537	0.0536	0.0537	0.0542	0.0538	0.0538	0.0534	0.0533	0.0535	0.0534	0.0533	0.0535	0.0538	0.0534	0.0537
		F2	0.0529	0.0534	0.0535	0.0535	0.0538	0.054	0.0534	0.0537	0.054	0.0543	0.0542	0.0539	0.0539	0.0542	0.0541	0.0539	0.0541	0.0543	0.0547	0.0542	0.0541	0.0541	0.0544	0.0546	0.0545	0.0542	0.0542	0.0542	0.0544	0.0544	0.054	0.0545	0.0544	0.0545	0.0546	0.0546	0.0542	0.0543	0.0543	0.0544	0.0546	0.0542	0.0541	0.0547	0.0546	0.0543	0.0546
	CRG5+gP3-C1	D3	0.0547	0.0551	0.0551	0.0547	0.0551	0.0559	0.0552	0.0554	0.0551	0.0556	0.0564	0.0561	0.057	0.0559	0.059	0.0594	0.0594	0.0583	0.0588	0.0583	0.0588	0.0583	0.0597	0.0586	0.0588	0.0584	0.0583	0.0584	0.0585	0.0585	0.0581	0.0582	0.0584	0.0585	0.0583	0.0586	0.0582	0.0583	0.0585	0.0584	0.0585	0.0583	0.0583	0.0587	0.0584	0.0588	0.0586
		E3	0.0535	0.0536	0.054	0.0535	0.0537	0.0543	0.0538	0.0548	0.0543	0.0547	0.0547	0.0544	0.0543	0.0547	0.0545	0.0544	0.0549	0.0545	0.0549	0.055	0.0544	0.0549	0.0552	0.055	0.0552	0.055	0.0547	0.0547	0.0557	0.0552	0.0552	0.0559	0.0559	0.0555	0.0556	0.0561	0.0556	0.0557	0.0557	0.0557	0.0558	0.0559	0.0557	0.0562	0.0561	0.0559	0.0562
		F3	0.0532	0.0531	0.0535	0.053	0.055	0.0536	0.0536	0.0536	0.0536	0.054	0.0543	0.0535	0.0538	0.0538	0.0541	0.0543	0.054	0.0535	0.0542	0.0543	0.0539	0.0537	0.0543	0.0541	0.0544	0.054	0.054	0.0539	0.0542	0.0542	0.0539	0.054	0.0544	0.0542	0.0543	0.0545	0.0543	0.0539	0.0539	0.0541	0.0543	0.0539	0.0541	0.0541	0.0543	0.0544	0.0546
	CRG5+gP4-C1	D4	0.0527	0.0544	0.0542	0.0535	0.0541	0.0543	0.0536	0.0536	0.0543	0.0546	0.0549	0.0544	0.0544	0.0548	0.0544	0.0549	0.0545	0.0544	0.0546	0.0549	0.0546	0.0545	0.0548	0.0548	0.055	0.0546	0.0545	0.0545	0.0548	0.0548	0.0548	0.0549	0.0549	0.0549	0.0548	0.0548	0.0549	0.0547	0.0548	0.0548	0.0549	0.0547	0.0548	0.0547	0.0549	0.0546	0.0549
		E4	0.0529	0.0535	0.0541	0.0537	0.054	0.0539	0.0537	0.0535	0.0532	0.0537	0.0543	0.0538	0.0537	0.0538	0.0538	0.0536	0.0538	0.0537	0.054	0.0538	0.0536	0.0536	0.0542	0.0539	0.0538	0.054	0.0535	0.0539	0.0541	0.0539	0.0538	0.0538	0.0537	0.054	0.0537	0.0538	0.0538	0.0538	0.0539	0.0535	0.054	0.0539	0.0536	0.0538	0.0538	0.0536	0.0539
		F4	0.0543	0.0551	0.0554	0.0546	0.0552	0.0553	0.0548	0.055	0.0548	0.055	0.0552	0.0547	0.055	0.0552	0.0549	0.0551	0.0552	0.0551	0.0555	0.0553	0.055	0.0549	0.0551	0.0551	0.0553	0.0553	0.0552	0.055	0.0554	0.0549	0.055	0.0552	0.0552	0.055	0.055	0.0552	0.0552	0.0553	0.0554	0.0552	0.0552	0.0552	0.055	0.0553	0.0554	0.0549	0.0552
	CRG5+gP2-C1	D5	0.0532	0.054	0.055	0.0545	0.0542	0.0548	0.0542	0.0546	0.0542	0.0547	0.0548	0.0545	0.0546	0.0544	0.0548	0.0547	0.0547	0.054	0.0547	0.0543	0.054	0.0539	0.0546	0.0546	0.0544	0.0545	0.0541	0.0542	0.0545	0.0541	0.0542	0.0542	0.0542	0.0543	0.0545	0.0546	0.0541	0.0543	0.0544	0.0542	0.0548	0.0543	0.0544	0.0545	0.0546	0.0547	0.0545
		E5	0.0533	0.055	0.0552	0.0551	0.0543	0.0541	0.0538	0.0536	0.0534	0.0538	0.0538	0.0536	0.0541	0.0539	0.0538	0.0539	0.0539	0.0539	0.0544	0.0543	0.0539	0.0537	0.054	0.0539	0.0543	0.0536	0.0539	0.0534	0.0541	0.0539	0.0538	0.0536	0.0539	0.0542	0.054	0.0541	0.0537	0.0537	0.0538	0.0538	0.0538	0.0539	0.0539	0.0543	0.054	0.0539	0.054
		F5	0.0534	0.0542	0.0542	0.0543	0.054	0.0545	0.0538	0.0537	0.0538	0.0541	0.0546	0.054	0.054	0.054	0.0538	0.0543	0.054	0.0539	0.0546	0.0542	0.0542	0.0537	0.054	0.0543	0.0541	0.0539	0.0538	0.0538	0.054	0.054	0.0538	0.0542	0.0542	0.0544	0.0541	0.0539	0.0542	0.0546	0.0545	0.0547	0.0551	0.0543	0.0547	0.0552	0.0551	0.0547	0.0546
2nd clone	CRG5+gP14-C1	D6	0.0536	0.0546	0.0544	0.0546	0.0546	0.0551	0.0549	0.0549	0.0537	0.0537	0.0547	0.0545	0.0547	0.0549	0.0547	0.0547	0.0548	0.0547	0.0552	0.055	0.0547	0.055	0.0553	0.055	0.055	0.0548	0.0548	0.0545	0.0553	0.0549	0.0547	0.0549	0.0552	0.0551	0.0554	0.0552	0.0551	0.055	0.055	0.0551	0.0551	0.0554	0.0553	0.0551	0.0552	0.0551	0.0554
		E6	0.0539	0.0548	0.0549	0.0546	0.0549	0.0551	0.0543	0.0545	0.0545	0.0548	0.0549	0.0542	0.054	0.0547	0.0541	0.0543	0.0547	0.0545	0.0545	0.0547	0.0545	0.0541	0.0545	0.0547	0.0546	0.0545	0.0543	0.0543	0.0549	0.0547	0.0543	0.0546	0.0549	0.0548	0.0548	0.055	0.0548	0.0549	0.0545	0.0546	0.0548	0.0548	0.0545	0.0547	0.0546	0.0547	0.0547
		F6	0.0536	0.0547	0.0551	0.0549	0.0555	0.0553	0.0549	0.0549	0.0548	0.0555	0.0553	0.0553	0.056	0.0559	0.0555	0.0555	0.0547	0.0564	0.0567	0.0564	0.0564	0.0565	0.0569	0.0565	0.0552	0.055	0.0545	0.0548	0.0553	0.055	0.0548	0.0552	0.0554	0.0564	0.0564	0.0566	0.0565	0.0564	0.0563	0.0564	0.0564	0.0564	0.0562	0.0565	0.0565	0.0565	0.0565
	CRG5+gPPhaC-C1	D7	0.0541	0.0547	0.0553	0.0551	0.055	0.0551	0.0545	0.0547	0.0546	0.055	0.0553	0.0555	0.0546	0.0545	0.0544	0.0546	0.0544	0.0542	0.055	0.0549	0.0541	0.0544	0.0545	0.0545	0.0546	0.0548	0.0543	0.054	0.0546	0.0543	0.0545	0.0548	0.0544	0.0547	0.0545	0.0546	0.0544	0.0547	0.0545	0.0547	0.0548	0.0546	0.0544	0.0545	0.0547	0.0544	0.0547
		E7	0.053	0.0532	0.0536	0.0533	0.0537	0.0538	0.0529	0.0532	0.0533	0.0536	0.0533	0.053	0.0531	0.0533	0.053	0.0532	0.0532	0.053	0.0537	0.0531	0.0533	0.0529	0.0533	0.0531	0.0534	0.0537	0.0533	0.053	0.0535	0.0535	0.0533	0.0534	0.0536	0.0536	0.0537	0.0538	0.0532	0.0535	0.0533	0.0532	0.0533	0.0533	0.0533	0.054	0.0537	0.0535	0.0539
		F7	0.0526	0.0552	0.0556	0.0556	0.0556	0.0559	0.0553	0.0554	0.0553	0.0557	0.0558	0.0555	0.0558	0.056	0.0557	0.0561	0.0554	0.0557	0.0563	0.0561	0.0557	0.0559	0.0562	0.0559	0.0561	0.056	0.0558	0.0561	0.0561	0.0559	0.0562	0.0561	0.0562	0.0557	0.0565	0.0562	0.0564	0.0558	0.0561	0.0558	0.0565	0.0563	0.0559	0.0562	0.0563	0.0561	0.0563
	CRG5+gP3-C1	D8	0.0538	0.0544	0.0548	0.0546	0.0548	0.0551	0.055	0.0546	0.0547	0.0554	0.0547	0.0551	0.0548	0.055	0.0553	0.0548	0.0553	0.0554	0.0557	0.0555	0.0557	0.0558	0.056	0.0557	0.0564	0.0558	0.0552	0.0556	0.0559	0.0557	0.0561	0.0558	0.0561	0.056	0.0555	0.056	0.0562	0.0564	0.0563	0.0562	0.0565	0.056	0.0559	0.0563	0.0566	0.056	0.0562
		E8	0.054	0.0537	0.054	0.0538	0.0541	0.0548	0.0541	0.0541	0.0541	0.0536	0.0542	0.0542	0.0538	0.054	0.054	0.0538	0.0536	0.0536	0.0542	0.0538	0.0538	0.0536	0.0542	0.0538	0.0542	0.0538	0.0537	0.0537	0.0541	0.0541	0.0538	0.0539	0.0541	0.0539	0.054	0.054	0.0539	0.0539	0.0541	0.0539	0.0542	0.054	0.0537	0.054	0.0539	0.0539	0.0543
		F8	0.0521	0.0531	0.0537	0.053	0.0533	0.0535	0.0534	0.0528	0.0533	0.0532	0.0533	0.0532	0.0528	0.0535	0.054	0.0543	0.0532	0.0532	0.0538	0.0535	0.0535	0.0534	0.0535	0.0537	0.0536	0.0535	0.0532	0.0533	0.0539	0.0537	0.0534	0.0535	0.0541	0.0539	0.0535	0.0533	0.0538	0.0538	0.0535	0.0534	0.0539	0.0533	0.0532	0.0537	0.0539	0.0536	0.0539
	CRG5+gP4-C1	D9	0.0532	0.0541	0.0538	0.0542	0.0547	0.0555	0.0543	0.055	0.0546	0.0552	0.0557	0.055	0.0551	0.0554	0.0552	0.0553	0.0555	0.0548	0.0558	0.055	0.0551	0.0549	0.0554	0.0556	0.0554	0.0554	0.0548	0.055	0.0554	0.055	0.0549	0.0554	0.0552	0.0554	0.0557	0.0556	0.0557	0.0557	0.0557	0.0553	0.0555	0.0551	0.0552	0.0558	0.0558	0.055	0.0558
		E9	0.0524	0.0529	0.053	0.0527	0.0528	0.053	0.0525	0.0526	0.0524	0.0526	0.0528	0.0526	0.0526	0.0528	0.0523	0.0528	0.0527	0.0523	0.0532	0.0526	0.0524	0.0523	0.0529	0.0528	0.0531	0.0533	0.0525	0.0526	0.053	0.0532	0.0526	0.0527	0.053	0.0528	0.0528	0.053	0.0528	0.0527	0.053	0.0528	0.0528	0.0528	0.0526	0.0532	0.0529	0.0528	0.0532
		F9	0.0515	0.0525	0.0531	0.0531	0.0531	0.0534	0.0529	0.0526	0.0524	0.053	0.0525	0.053	0.053	0.0531	0.0525	0.0532	0.0532	0.053	0.0535	0.0531	0.0529	0.0533	0.0535	0.0531	0.0532	0.0534	0.0528	0.0529	0.053	0.0531	0.0531	0.0531	0.0537	0.053	0.0528	0.0531	0.0533	0.0535	0.0531	0.0528	0.0529	0.0535	0.053	0.0531	0.0532	0.0532	0.0534
	CRG5+gP2-C1	D10	0.0537	0.0554	0.0554	0.0553	0.0554	0.0554	0.055	0.0549	0.055	0.0557	0.0554	0.0548	0.0551	0.0552	0.0549	0.0556	0.0555	0.0552	0.0556	0.0558	0.0556	0.0556	0.0555	0.0555	0.0556	0.0552	0.0552	0.0552	0.0555	0.0556	0.0554	0.0556	0.0558	0.0558	0.0556	0.0557	0.0558	0.0557	0.056	0.0561	0.0558	0.056	0.0557	0.0562	0.0567	0.0551	0.0558
		E10	0.0539	0.0548	0.0549	0.0549	0.0551	0.0554	0.0548	0.0549	0.055	0.0551	0.0555	0.055	0.0549	0.0554	0.0551	0.0552	0.0555	0.0549	0.0557	0.0556	0.0551	0.0549	0.0559	0.0552	0.0556	0.0552	0.0551	0.055	0.0555	0.0554	0.0555	0.0553	0.0554	0.0555	0.0553	0.0557	0.0554	0.0555	0.0554	0.0553	0.0555	0.0556	0.0554	0.0556	0.0558	0.0556	0.0557
		F10	0.0522	0.0539	0.0545	0.0542	0.0541	0.0544	0.0541	0.0543	0.0538	0.0539	0.0548	0.0538	0.0541	0.0545	0.0549	0.0548	0.0544	0.0542	0.0546	0.0554	0.0553	0.055	0.0554	0.0554	0.0548	0.0552	0.0548	0.0544	0.0551	0.0545	0.0546	0.055	0.0551	0.0553	0.055	0.0549	0.0547	0.0547	0.0548	0.0546	0.055	0.0549	0.0548	0.0552	0.055	0.0551	0.0552
[truncated: 728 more columns]

## Sheet: Extended Data Fig. 4b
Measurements of optical density at 600nm in 96-well platereader.
		Time	64	1035	2005	2975	3945	4915	5885	6854	7824	8795	9764	10734	11704	12674	13644	14614	15583	16553	17523	18493	19462	20432	21402	22371	23341	24311	25281	26250	27220	28189	29159	30129	31098	32068	33037	34007	34977	35947	36917	37886	38856	39826	40795	41765	42734	43704	44674
		T° 600	30.1	30.1	30.1	30.1	30.1	30.1	30.1	30.1	30.2	30.2	30.2	30.2	30.2	30.2	30.2	30.2	30.2	30.1	30.1	30.1	30.1	30.1	30.1	30.1	30.1	30.1	30.1	30.1	30.1	30.1	30.1	30.1	30.1	30.1	30	30.1	30.1	30.1	30.1	30	30.1	30.1	30.1	30.1	30.1	30.1	30.1
1st clone	CRG6+gCat-C3	A5	0.0572	0.0562	0.056	0.0559	0.0562	0.0555	0.0553	0.0553	0.055	0.0551	0.0552	0.0558	0.0554	0.0552	0.0551	0.0554	0.0556	0.0557	0.0555	0.0556	0.0557	0.0558	0.0558	0.0562	0.0561	0.0561	0.0572	0.0572	0.058	0.0582	0.0582	0.0582	0.0584	0.0583	0.0585	0.0585	0.0587	0.0588	0.0589	0.059	0.059	0.0592	0.0593	0.0595	0.0595	0.0597	0.0597
		B5	0.0557	0.0553	0.0553	0.0551	0.0553	0.0554	0.0556	0.0555	0.0554	0.0556	0.0557	0.0556	0.0564	0.0561	0.0556	0.0556	0.0558	0.0559	0.0558	0.0557	0.0557	0.0558	0.056	0.0558	0.0559	0.056	0.0561	0.0564	0.056	0.0565	0.0567	0.0569	0.0567	0.0571	0.0572	0.057	0.0572	0.0574	0.0574	0.0575	0.0576	0.0577	0.0577	0.0579	0.058	0.0581	0.0581
		C5	0.0559	0.0552	0.0548	0.0547	0.0551	0.0551	0.0548	0.0549	0.0547	0.055	0.0548	0.0551	0.0563	0.0561	0.0556	0.0552	0.0554	0.0555	0.0555	0.0555	0.0553	0.0554	0.0556	0.0556	0.0556	0.0557	0.0558	0.0559	0.0558	0.0559	0.0559	0.0562	0.0561	0.056	0.0562	0.0562	0.0564	0.0566	0.0566	0.0568	0.0568	0.0569	0.0569	0.0568	0.057	0.0571	0.0573
	CRG6+gPPhaC-C3	A6	0.0559	0.0555	0.0553	0.0554	0.0552	0.0551	0.0554	0.0553	0.0553	0.055	0.0552	0.0549	0.0551	0.0548	0.0549	0.0549	0.0551	0.0549	0.055	0.0549	0.055	0.0551	0.0552	0.0554	0.0553	0.0553	0.0554	0.0556	0.0554	0.0557	0.0556	0.0558	0.0557	0.0556	0.0558	0.0557	0.0559	0.056	0.0561	0.0562	0.0563	0.0563	0.0564	0.0565	0.0564	0.0566	0.0567
		B6	0.0559	0.0555	0.0549	0.0548	0.055	0.0554	0.0556	0.0554	0.0555	0.0554	0.0555	0.0554	0.0554	0.0552	0.0552	0.0552	0.0552	0.0554	0.0554	0.0553	0.0552	0.0552	0.0553	0.0554	0.0554	0.0554	0.0554	0.0556	0.0555	0.0556	0.0556	0.0558	0.0557	0.0559	0.056	0.0558	0.056	0.0561	0.0562	0.0561	0.0563	0.0563	0.0564	0.0564	0.0564	0.0565	0.0567
		C6	0.0541	0.0533	0.0532	0.0532	0.0536	0.053	0.0534	0.0536	0.053	0.0528	0.0529	0.0528	0.0529	0.0527	0.0526	0.0527	0.0528	0.0529	0.0528	0.0526	0.0527	0.0527	0.0529	0.0528	0.0527	0.0528	0.0529	0.0529	0.0528	0.053	0.0529	0.0531	0.0531	0.0531	0.0532	0.053	0.0531	0.0534	0.0534	0.0534	0.0536	0.0534	0.0536	0.0536	0.0536	0.0538	0.0538
	CRG6+gP3-C3	A7	0.0577	0.0571	0.0571	0.057	0.0568	0.0566	0.0566	0.0565	0.0563	0.0563	0.0565	0.0563	0.0565	0.0566	0.0568	0.0568	0.0567	0.0568	0.0567	0.0567	0.0566	0.0567	0.057	0.057	0.0569	0.0571	0.0572	0.0574	0.0573	0.0575	0.0577	0.0579	0.058	0.058	0.0581	0.0582	0.0584	0.0586	0.0586	0.0588	0.0589	0.059	0.0591	0.0592	0.0592	0.0595	0.0597
		B7	0.0565	0.056	0.0558	0.0553	0.0553	0.0553	0.0563	0.0554	0.0552	0.0552	0.0558	0.0558	0.0558	0.0558	0.0558	0.0582	0.0558	0.056	0.0561	0.0564	0.0563	0.0579	0.0581	0.0573	0.0566	0.0565	0.0566	0.0567	0.0569	0.0571	0.057	0.0572	0.0574	0.0574	0.0576	0.0575	0.0576	0.0576	0.0578	0.058	0.0581	0.0582	0.0583	0.0583	0.0585	0.0587	0.0587
		C7	0.0561	0.0556	0.0553	0.0552	0.0553	0.0551	0.055	0.055	0.0554	0.0552	0.0557	0.055	0.0553	0.0551	0.0551	0.0552	0.0551	0.0552	0.0602	0.0554	0.0555	0.0553	0.0554	0.0557	0.0558	0.0558	0.056	0.0561	0.0561	0.0563	0.0563	0.0566	0.0567	0.0567	0.0568	0.0569	0.057	0.0571	0.0572	0.0574	0.0574	0.0575	0.0577	0.0578	0.0578	0.058	0.0582
	CRG6+gP4-C3	A8	0.05	0.0501	0.0504	0.0508	0.0514	0.0516	0.0518	0.0522	0.0522	0.0526	0.0515	0.0516	0.0521	0.052	0.0521	0.0521	0.0525	0.0525	0.0525	0.0527	0.0524	0.0522	0.0522	0.0518	0.052	0.0519	0.0523	0.0524	0.0523	0.0523	0.0524	0.0522	0.0519	0.0516	0.0514	0.0515	0.0517	0.0516	0.0517	0.0516	0.0517	0.0517	0.0516	0.0516	0.0515	0.0518	0.0519
		B8	0.0517	0.0501	0.0499	0.05	0.0505	0.0506	0.0511	0.0517	0.0514	0.052	0.0523	0.0525	0.0524	0.0527	0.0527	0.0526	0.0529	0.0531	0.0531	0.0532	0.0533	0.0532	0.0532	0.0533	0.0534	0.0533	0.0534	0.0534	0.0536	0.0535	0.0536	0.0536	0.0525	0.0525	0.0527	0.0524	0.0525	0.0524	0.0524	0.0524	0.0524	0.0524	0.0525	0.0524	0.0523	0.0523	0.0524
		C8	0.0499	0.049	0.0488	0.0488	0.0488	0.0487	0.049	0.0493	0.0495	0.0497	0.0499	0.05	0.0506	0.0504	0.0507	0.0504	0.0505	0.0507	0.0519	0.0506	0.0506	0.0505	0.0506	0.0507	0.0508	0.0509	0.051	0.0509	0.051	0.051	0.0509	0.051	0.051	0.051	0.0509	0.0508	0.0508	0.051	0.0512	0.0509	0.051	0.0511	0.051	0.0511	0.0512	0.0511	0.0512
2nd clone	CRG6+gCat-C3	A1	0.0514	0.0522	0.0525	0.0529	0.0532	0.0534	0.054	0.0537	0.0537	0.0538	0.0543	0.0541	0.0544	0.0538	0.054	0.0544	0.0538	0.0543	0.0544	0.054	0.0542	0.054	0.0543	0.0546	0.0546	0.0543	0.0545	0.0546	0.0545	0.0547	0.0546	0.0548	0.0547	0.0548	0.0549	0.0549	0.0551	0.055	0.055	0.0552	0.0552	0.055	0.0552	0.0553	0.0554	0.0554	0.0555
		B1	0.0518	0.0505	0.0507	0.0509	0.0512	0.0513	0.0516	0.0517	0.0517	0.0521	0.0522	0.0523	0.0524	0.0524	0.0522	0.0525	0.0529	0.0529	0.0529	0.0532	0.0528	0.0528	0.0531	0.053	0.053	0.0529	0.053	0.0534	0.0532	0.0533	0.0534	0.0534	0.0535	0.0535	0.0534	0.0535	0.0538	0.0539	0.0538	0.0538	0.0538	0.0539	0.054	0.0539	0.0538	0.054	0.0541
		C1	0.0525	0.0523	0.0523	0.0521	0.0525	0.0525	0.0528	0.0528	0.0529	0.0533	0.0534	0.0536	0.0537	0.0538	0.0538	0.0538	0.0541	0.054	0.0541	0.054	0.0541	0.0542	0.0542	0.0541	0.0542	0.0543	0.0544	0.0544	0.0543	0.0543	0.0544	0.0545	0.0544	0.0544	0.0577	0.0546	0.0548	0.0548	0.0547	0.0548	0.0549	0.0549	0.0549	0.0549	0.055	0.055	0.055
	CRG6+gPPhaC-C3	A2	0.049	0.0481	0.0481	0.0473	0.0473	0.0473	0.0469	0.0468	0.0468	0.0467	0.0469	0.0467	0.0469	0.047	0.0474	0.0473	0.0477	0.0481	0.048	0.0482	0.0482	0.0483	0.0487	0.049	0.0488	0.049	0.0491	0.0492	0.0493	0.0496	0.0494	0.0495	0.0496	0.0497	0.05	0.0498	0.0498	0.05	0.0499	0.05	0.0501	0.05	0.0502	0.0501	0.0503	0.0503	0.0504
		B2	0.0498	0.0477	0.0475	0.0475	0.0478	0.0481	0.0485	0.0488	0.0493	0.0494	0.0492	0.049	0.0497	0.05	0.0502	0.0507	0.0513	0.0516	0.0517	0.0518	0.0518	0.0521	0.0524	0.0525	0.0523	0.0526	0.0527	0.0529	0.0532	0.054	0.0529	0.0531	0.0532	0.0532	0.0533	0.0533	0.0534	0.0536	0.0535	0.0536	0.0536	0.0538	0.0537	0.0536	0.0545	0.0551	0.0555
		C2	0.0488	0.0479	0.0473	0.0473	0.0473	0.0473	0.0478	0.0481	0.0487	0.0487	0.0488	0.0488	0.0495	0.0498	0.0504	0.0506	0.0508	0.051	0.0512	0.0514	0.0515	0.0509	0.051	0.0512	0.0515	0.0513	0.0513	0.0515	0.0518	0.0517	0.0515	0.0517	0.052	0.052	0.0519	0.052	0.0519	0.0521	0.0521	0.0523	0.0523	0.0523	0.0524	0.0524	0.0524	0.0525	0.0527
	CRG6+gP3-C3	A3	0.0555	0.0541	0.0542	0.0545	0.0547	0.0555	0.055	0.0549	0.055	0.0549	0.0552	0.0552	0.0553	0.0551	0.0553	0.0554	0.0555	0.0568	0.0557	0.0559	0.0581	0.0557	0.0559	0.0563	0.0561	0.0559	0.0562	0.0564	0.0566	0.0567	0.0565	0.0565	0.0566	0.0565	0.0566	0.0566	0.0566	0.0568	0.0569	0.057	0.0572	0.0572	0.0572	0.0573	0.0574	0.0575	0.0578
		B3	0.0526	0.0521	0.0519	0.052	0.052	0.052	0.052	0.052	0.0524	0.0525	0.0529	0.0527	0.0534	0.0528	0.053	0.053	0.0531	0.0535	0.0534	0.0533	0.0534	0.0543	0.0535	0.0536	0.0537	0.0537	0.0537	0.0543	0.0538	0.0539	0.054	0.0541	0.0541	0.0553	0.0548	0.0543	0.0543	0.0544	0.0545	0.0546	0.0547	0.0547	0.0549	0.055	0.0551	0.0551	0.0553
		C3	0.0531	0.0518	0.0516	0.0515	0.0516	0.0517	0.0516	0.0517	0.0517	0.0517	0.052	0.0518	0.052	0.052	0.0519	0.0519	0.052	0.0522	0.0521	0.0521	0.0522	0.052	0.0523	0.0524	0.0524	0.0522	0.0526	0.0526	0.0526	0.0528	0.0526	0.0528	0.0529	0.0529	0.053	0.0529	0.0531	0.0533	0.0533	0.0533	0.0534	0.0539	0.0544	0.0558	0.0569	0.058	0.059
	CRG6+gP4-C3	A4	0.0599	0.0595	0.0591	0.0587	0.0588	0.0584	0.0589	0.0586	0.0585	0.0588	0.0592	0.0589	0.0592	0.0589	0.0587	0.0587	0.0588	0.059	0.0589	0.0588	0.0592	0.0594	0.0594	0.0595	0.0595	0.0594	0.0596	0.0597	0.0596	0.0598	0.0599	0.0599	0.0599	0.06	0.0601	0.0602	0.0602	0.0605	0.0604	0.0605	0.0607	0.0607	0.0609	0.0609	0.061	0.061	0.0611
		B4	0.0575	0.0572	0.0569	0.0564	0.0568	0.0566	0.0564	0.0564	0.0565	0.0566	0.0565	0.0563	0.0566	0.0564	0.0566	0.0568	0.0566	0.0567	0.0568	0.0566	0.0567	0.0567	0.0567	0.0567	0.0567	0.057	0.0571	0.0572	0.0572	0.0577	0.0576	0.0577	0.0579	0.0579	0.0578	0.0579	0.0582	0.0582	0.0582	0.0583	0.0584	0.0585	0.0585	0.0586	0.0586	0.0588	0.059
		C4	0.058	0.0572	0.0568	0.0566	0.0567	0.0564	0.0563	0.056	0.0558	0.0558	0.0562	0.0559	0.0558	0.0558	0.0556	0.0555	0.0558	0.0558	0.0557	0.0558	0.0557	0.0558	0.056	0.0559	0.0558	0.0559	0.0559	0.0562	0.0562	0.0562	0.0564	0.0564	0.0565	0.0565	0.0566	0.0564	0.0566	0.0568	0.0568	0.0569	0.057	0.057	0.057	0.0571	0.0571	0.0574	0.0571
[truncated: 551 more columns]
