# Supplementary material for: One-carbon fixation via the synthetic reductive glycine pathway exceeds yield of the Calvin cycle
Source: Nat Microbiol. 2025 Feb 27;10(3):646–53. doi: 10.1038/s41564-025-01941-9 (PMC11879842; doi:10.1038/s41564-025-01941-9)
Supplement: Supplementary file 9 — Source data for Extended Data Fig. 6. [file 41564_2025_1941_MOESM9_ESM.xlsx]

## Sheet: Extended Data Fig. 6a,b
									Number of peptide ions measured									Number of peptide ions measured and shared between proteins									Log2 Quantity									Imputed Log2 Quantity									Imp_Log2_mean			Imp_cv
geneName	Protein number	proteinName	Other_protein	Other_genes	proteinDescription		Global.PG.Q.Value	missCl	∆PhaC-1	∆PhaC-2	∆PhaC-3	CRG4-1	CRG4-2	CRG4-3	CRG6-1	CRG6-2	CRG6-3	∆PhaC-1	∆PhaC-2	∆PhaC-3	CRG4-1	CRG4-2	CRG4-3	CRG6-1	CRG6-2	CRG6-3	∆PhaC-1	∆PhaC-2	∆PhaC-3	CRG4-1	CRG4-2	CRG4-3	CRG6-1	CRG6-2	CRG6-3	∆PhaC-1	∆PhaC-2	∆PhaC-3	CRG4-1	CRG4-2	CRG4-3	CRG6-1	CRG6-2	CRG6-3	∆PhaC	CRG4	CRG6	∆PhaC	CRG4
folD	2494	Q0KBW5			Bifunctional protein FolD	rGlyP serine dehydratase	0.00035461	0	13	14	13	13	11	12	14	10	11										26.8103	26.6522	26.4742	26.7374	26.4239	26.1202	26.5119	26.3704	26.3594	26.8103	26.6522	26.4742	26.7374	26.4239	26.1202	26.5119	26.3704	26.3594	26.6521	26.4491	26.4156	0.00631168	0.0116773
gcvT	1138	Q0K5P5			Aminomethyltransferase	rGlyP serine dehydratase	0.00035461	1	32	34	37	56	59	57	59	59	59										27.9143	27.8634	27.6759	31.734	31.3865	31.7897	31.3825	31.1973	31.2178	27.9143	27.8634	27.6759	31.734	31.3865	31.7897	31.3825	31.1973	31.2178	27.8215	31.6474	31.2683	0.00451392	0.00690552
gcvT2	2371	Q0KBC2			Aminomethyltransferase	rGlyP (not overexpressed)	0.00035461	0	10	9	9	9	10	9	10	11	10										24.2719	24.1517	24.0812	23.8071	23.9695	23.9973	24.1483	24.0889	24.1468	24.2719	24.1517	24.0812	23.8071	23.9695	23.9973	24.1483	24.0889	24.1468	24.1704	23.927	24.1283	0.0039889	0.00429253
gcvT3	312	Q0JZT7			Glycine cleavage system T protein	rGlyP (not overexpressed)	0.00123191	0	0	2	1	3	2	2	0	0	0										NA	17.8863	18.4894	19.7222	19.3364	18.7521	NA	NA	NA	17.6106	17.8863	18.4894	19.7222	19.3364	18.7521	16.6962	17.4509	16.8341	18.0434	19.3236	17.0325	0.0249752	0.0253452
gcvH	1137	Q0K5P4			Glycine cleavage system H protein	rGlyP serine dehydratase	0.00035461	1	10	10	11	15	16	16	17	16	17										27.5547	27.4772	27.3407	31.0337	30.6388	30.9842	30.7021	30.5724	30.5278	27.5547	27.4772	27.3407	31.0337	30.6388	30.9842	30.7021	30.5724	30.5278	27.4602	30.896	30.6027	0.00394434	0.00696628
gcvP	1136	Q0K5P3			Glycine dehydrogenase (decarboxylating)	rGlyP serine dehydratase	0.00035461	0	54	56	57	102	109	106	111	112	112										28.7754	28.4518	28.3306	33.1114	32.8469	33.0912	32.7239	32.5767	32.6087	28.7754	28.4518	28.3306	33.1114	32.8469	33.0912	32.7239	32.5767	32.6087	28.5317	33.0214	32.6378	0.0080623	0.00445867
sdaA	1135	Q0K5P2			L-serine dehydratase	rGlyP serine dehydratase	0.00035461	0	9	11	10	83	87	86	47	50	49										23.844	23.9277	23.9588	32.2587	32.0078	32.1716	28.5837	28.5455	28.5528	23.844	23.9277	23.9588	32.2587	32.0078	32.1716	28.5837	28.5455	28.5528	23.911	32.1498	28.5607	0.00248418	0.00396205
glyA	1725	Q0K7W0			Serine hydroxymethyltransferase	rGlyP serine dehydratase	0.00035461	1	27	27	29	60	62	60	40	39	38										28.491	28.482	28.4023	34.3689	34.183	34.303	30.4148	30.3651	30.305	28.491	28.482	28.4023	34.3689	34.183	34.303	30.4148	30.3651	30.305	28.459	34.287	30.3623	0.00171562	0.00274966
dadA6	873	Q0K3W9			D-amino-acid dehydrogenase	rGlyP glycine oxidase	0.00035461	0	3	4	3	5	9	6	10	10	10										19.7236	20.4018	19.3286	21.3842	21.7451	21.5787	23.1928	23.1109	23.0625	19.7236	20.4018	19.3286	21.3842	21.7451	21.5787	23.1928	23.1109	23.0625	19.8874	21.5768	23.1231	0.0273886	0.00837467
gcl	1152	Q0K5R5		H16_A3598	Glyoxylate carboligase	rGlyP glycine oxidase	0.00035461	0	0	0	0	5	6	6	1	1	1										NA	NA	NA	21.528	21.7203	21.4195	17.9597	18.6409	19.2415	18.1725	18.333	17.8328	21.528	21.7203	21.4195	17.9597	18.6409	19.2415	18.1275	21.5613	18.7067	0.0141004	0.00706565
hyi2	1151	Q0K5R4			Hydroxypyruvate isomerase	rGlyP glycine oxidase	0.00035461	0	2	2	2	5	7	6	3	5	5										20.0662	20.0192	19.9483	23.7483	23.4048	23.1857	21.8569	21.9802	21.9544	20.0662	20.0192	19.9483	23.7483	23.4048	23.1857	21.8569	21.9802	21.9544	20.012	23.465	21.9315	0.00296758	0.0120941
H16_A3600	1150	Q0K5R3	Q0K2P2	H16_B0941	2-Hydroxy-3-oxopropionate reductase	rGlyP glycine oxidase	0.00108186	0	6	5	6	14	15	12	9	10	9	1	1	2	2	2	2	2	2	2	21.9078	21.8345	22.018	24.952	25.0932	24.9039	22.9612	22.9712	23.0807	21.9078	21.8345	22.018	24.952	25.0932	24.9039	22.9612	22.9712	23.0807	21.9221	24.9853	23.0054	0.0042141	0.00393861
cbbL1	539	Q0K1E0	P42721	cbbL2	Ribulose bisphosphate carboxylase large chain, plasmid	CBB cycle	0.00035461	2	67	68	68	9	1	3	1	2	2	64	65	65	7	1	3	1	1	2	31.4379	31.3288	31.2827	23.2741	22.3118	22.1558	22.2847	22.4708	22.2295	31.4379	31.3288	31.2827	23.2741	22.3118	22.1558	22.2847	22.4708	22.2295	31.3513	22.6701	22.3321	0.00254203	0.0268211
cbbL2	53	P42721			Ribulose bisphosphate carboxylase large chain, plasmid	CBB cycle	0.00035461	0	3	3	3	1	0	0	0	0	0										27.2524	27.2541	27.1857	16.8457	NA	NA	NA	NA	NA	27.2524	27.2541	27.1857	16.8457	15.6062	16.3795	16.3102	16.8201	17.0973	27.2311	16.3633	16.7782	0.00143193	0.0384607
cbbS	3384	Q59102			Ribulose bisphosphate carboxylase small subunit, plasmid	CBB cycle	0.00035461	2	7	8	8	1	0	0	0	0	1										26.6746	26.1611	25.7202	18.6027	NA	NA	NA	NA	17.853	26.6746	26.1611	25.7202	18.6027	18.0101	17.9335	18.0454	17.7944	17.853	26.238	18.2143	17.9016	0.0182432	0.0201429
cbbS2	540	Q0K1E1	Q59102	cbbS	Ribulose bisphosphate carboxylase small chain	CBB cycle	0.00035461	0	19	19	19	6	3	5	3	2	1	12	12	12	6	2	4	3	1	1	29.6428	29.4519	29.542	21.9232	20.6779	20.9979	20.9944	20.2072	20.873	29.6428	29.4519	29.542	21.9232	20.6779	20.9979	20.9944	20.2072	20.873	29.5477	21.3005	20.7307	0.00323323	0.0305054
prk1	11	P19923	P19924		Phosphoribulokinase, chromosomal	CBB cycle	0.00035461	1	6	6	6	0	0	0	0	0	0										26.9266	26.9896	26.7889	NA	NA	NA	NA	NA	NA	26.9266	26.9896	26.7889	18.3772	17.376	18.0171	17.3629	18.2879	17.3146	26.9041	17.9804	17.7287	0.00381454	0.0282934
prk2	12	P19924	P19923		Phosphoribulokinase, chromosomal	CBB cycle	0.00035461	1	30	32	32	6	6	4	7	4	5										30.0403	29.9894	30.0176	23.0557	22.5056	22.7073	22.4282	22.3991	22.4382	30.0403	29.9894	30.0176	23.0557	22.5056	22.7073	22.4282	22.3991	22.4382	30.0159	22.7743	22.422	0.000849158	0.0122277
fbp2	9	P19911	P19912	fbp3	Fructose-1,6-bisphosphatase class 1 2	CBB cycle	0.00035461	1	23	23	24	2	1	1	1	3	2	17	16	17	2	1	1	1	3	2	28.1115	28.2038	28.3269	21.1506	20.644	21.0187	20.7182	22.0818	21.8655	28.1115	28.2038	28.3269	21.1506	20.644	21.0187	20.7182	22.0818	21.8655	28.2168	20.9533	21.6664	0.00382945	0.0125535
fbp3	10	P19912			Fructose-1,6-bisphosphatase class 1 3	CBB cycle	0.00035461	0	7	7	7	0	0	0	0	0	1										26.2233	26.1687	26.0184	NA	NA	NA	NA	NA	19.8874	26.2233	26.1687	26.0184	18.7424	18.849	18.1803	18.0992	18.4858	19.8874	26.1394	18.619	19.0406	0.00406027	0.0193251
cbbTC	13	P21725			Transketolase, chromosomal	CBB cycle	0.00035461	0	16	16	16	2	1	0	0	1	3										28.7806	28.5009	28.2842	22.0237	19.4878	NA	NA	21.0709	20.9214	28.7806	28.5009	28.2842	22.0237	19.4878	19.4606	19.5309	21.0709	20.9214	28.5363	20.8627	20.6529	0.00872611	0.0724293
cbbTP	14	P21726	P21725	cbbTC	Transketolase, chromosomal	CBB cycle	0.00035461	0	52	51	50	10	7	7	12	10	11	35	34	33	8	5	6	9	8	8	30.9858	30.6589	30.3971	24.1365	23.4234	23.5173	23.788	23.7253	23.6962	30.9858	30.6589	30.3971	24.1365	23.4234	23.5173	23.788	23.7253	23.6962	30.7008	23.7285	23.737	0.00961383	0.0163529
rpe1	47	P40117	Q04539	rpe2	Ribulose-phosphate 3-epimerase 1	CBB cycle	0.00035461	1	15	16	16	2	1	2	2	2	1	4	3	3	1	1	1	1	1	1	29.608	29.0732	28.8459	22.58	21.467	22.151	21.5977	22.2393	21.0887	29.608	29.0732	28.8459	22.58	21.467	22.151	21.5977	22.2393	21.0887	29.212	22.1359	21.7188	0.0134108	0.0254386
cbxXC	48	P40118			Protein CbxX, chromosomal	CBB cycle	0.00035461	0	4	5	5	0	0	0	0	0	0										25.3968	24.7516	24.7569	NA	NA	NA	NA	NA	NA	25.3968	24.7516	24.7569	18.0782	17.9383	18.438	18.2067	17.5868	18.7589	25.0016	18.1671	18.2619	0.0148573	0.0142037
cbbYC;cbbYP	49	P40119	Q04541	cbbYC;cbbYP	Protein CbbY, chromosomal	CBB cycle	0.00035461	0	12	15	14	2	2	2	3	2	2	12	15	14	2	2	2	3	2	2	27.8749	27.9888	28.046	21.1389	20.7897	20.5712	20.5111	20.7257	20.5658	27.8749	27.9888	28.046	21.1389	20.7897	20.5712	20.5111	20.7257	20.5658	27.9716	20.8525	20.6037	0.0031134	0.0137451
cbbZC	51	P40852	P40853	cbbZP	Phosphoglycolate phosphatase, chromosomal	CBB cycle	0.000644122	0	4	4	5	1	1	1	2	2	2	2	2	2	1	1	1	1	1	1	27.8498	27.421	27.1252	20.6934	19.2061	19.8279	20.3797	19.5647	19.7394	27.8498	27.421	27.1252	20.6934	19.2061	19.8279	20.3797	19.5647	19.7394	27.4963	20.0386	19.9388	0.0132653	0.0375175
cbbZP	52	P40853			Phosphoglycolate phosphatase, plasmid	CBB cycle	0.000644122	0	2	2	2	0	0	0	0	0	1										23.455	22.9065	23.0534	NA	NA	NA	NA	NA	18.1565	23.455	22.9065	23.0534	16.6436	17.3449	17.0658	16.6911	16.9245	18.1565	23.1574	17.0463	17.4097	0.0122725	0.0207474
cbbKC	56	P50319	P50320	cbbKP	Phosphoglycerate kinase, chromosomal	CBB cycle	0.00035461	0	25	27	30	6	3	3	4	7	3	14	14	15	6	3	3	4	6	3	28.4272	28.0907	28.0329	22.3894	21.7722	21.9773	21.7986	22.4074	21.4795	28.4272	28.0907	28.0329	22.3894	21.7722	21.9773	21.7986	22.4074	21.4795	28.1943	22.0695	21.9477	0.0075552	0.0142569
cbbKP	57	P50320	P50319;Q0KE56	cbbKC;pgk	Phosphoglycerate kinase, plasmid	CBB cycle	0.00035461	0	10	11	11	0	3	1	3	4	2										26.6187	26.5508	26.5697	NA	19.6467	19.4208	19.2699	20.5885	19.3809	26.6187	26.5508	26.5697	19.0614	19.6467	19.4208	19.2699	20.5885	19.3809	26.58	19.3961	19.8784	0.00131848	0.0152358
cbbGC	58	P50321			Glyceraldehyde-3-phosphate dehydrogenase, chromosomal	CBB cycle	0.00664356	0	2	2	2	0	0	0	0	0	0										22.0982	22.0734	22.2999	NA	NA	NA	NA	NA	NA	22.0982	22.0734	22.2999	15.7118	16.2913	15.985	16.2799	16.7154	16.7026	22.1608	16.0155	16.5796	0.00560653	0.0181262
cbbGP	59	P50322	P50321	cbbGC	Glyceraldehyde-3-phosphate dehydrogenase, chromosomal	CBB cycle	0.00035461	1	37	38	39	3	4	3	6	7	7	32	33	34	3	4	3	6	7	7	29.2388	29.0388	28.976	22.0212	21.8923	21.9096	22.2492	22.2653	22.148	29.2388	29.0388	28.976	22.0212	21.8923	21.9096	22.2492	22.2653	22.148	29.089	21.9422	22.2218	0.00471945	0.00318892
rpe2	66	Q04539			Ribulose-phosphate 3-epimerase 2	CBB cycle	0.00035461	0	10	9	10	2	1	1	0	2	1										25.7023	25.5637	25.5651	19.9371	19.3376	19.3102	NA	19.2809	19.3507	25.7023	25.5637	25.5651	19.9371	19.3376	19.3102	18.5045	19.2809	19.3507	25.6119	19.5585	19.0929	0.00310843	0.0181433
cbxXP	67	Q04540	P40118	cbxXC	Protein CbxX, plasmid	CBB cycle	0.00035461	0	8	12	13	1	0	0	2	0	1	3	7	8	0	0	0	0	0	0	25.8697	25.4508	25.3585	20.0118	NA	NA	19.9544	NA	19.0399	25.8697	25.4508	25.3585	20.0118	19.6543	19.126	19.9544	19.4107	19.0399	25.5773	19.642	19.5177	0.0106586	0.0227376
cbbAC	3382	Q59100			Fructose-bisphosphate aldolase, chromosomal	CBB cycle	0.00035461	1	26	31	32	5	2	2	4	2	4										29.9866	29.7253	29.5116	21.7621	20.7392	21.3528	21.227	20.8493	21.1136	29.9866	29.7253	29.5116	21.7621	20.7392	21.3528	21.227	20.8493	21.1136	29.7543	21.3439	21.0718	0.00799979	0.0241903
cbbAP	3383	Q59101	Q59100	cbbAC	Fructose-bisphosphate aldolase, plasmid	CBB cycle	0.00035461	1	47	47	47	14	17	14	15	17	15	20	20	20	8	7	6	6	6	7	30.346	30.235	30.3032	24.3407	23.9692	23.9221	24.1368	24.3727	24.1658	30.346	30.235	30.3032	24.3407	23.9692	23.9221	24.1368	24.3727	24.1658	30.2955	24.0898	24.229	0.00184792	0.00952253
phaP1	2489	Q0KBV4			Phasin	Mutations	0.00035461	1	47	49	48	43	46	45	13	14	9										31.3965	31.4792	31.7499	31.4063	31.4956	31.281	24.2295	24.2098	23.9498	31.3965	31.4792	31.7499	31.4063	31.4956	31.281	24.2295	24.2098	23.9498	31.5499	31.397	24.1352	0.00586105	0.00343317
acnM	2272	Q0KAG3			Aconitate hydratase	Mutations	0.00035461	1	13	17	17	13	16	12	1	2	3										23.9413	24.0869	23.8594	24.2232	24.0183	23.9635	20.2987	20.1632	20.3401	23.9413	24.0869	23.8594	24.2232	24.0183	23.9635	20.2987	20.1632	20.3401	23.9656	24.0727	20.2693	0.00480914	0.00568529
H16_B1976	303	Q0JZR6			Outer membrane receptor, TonB dependent	Mutations	0.00035461	0	0	1	1	0	0	0	1	2	2										NA	18.7572	18.8442	NA	NA	NA	18.6912	19.0344	19.2781	18.3635	18.7572	18.8442	18.9913	19.8258	19.1383	18.6912	19.0344	19.2781	18.6696	19.3663	19.021	0.0137295	0.0230596
H16_A0258	3187	Q0KF11			Short chain dehydrogenase	Mutations	0.00035461	1	15	16	16	15	16	16	1	1	3										24.8394	24.776	24.8647	24.7579	24.9369	25.1251	19.9114	19.5958	20.5013	24.8394	24.776	24.8647	24.7579	24.9369	25.1251	19.9114	19.5958	20.5013	24.8272	24.9477	20.0527	0.00184097	0.00736139
phaA	7	P14611			Acetyl-CoA acetyltransferase	PHB production	0.00035461	2	80	81	80	79	80	78	81	81	81										32.4315	32.1282	31.9442	32.6645	32.2031	32.5604	32.6484	32.4585	32.5314	32.4315	32.1282	31.9442	32.6645	32.2031	32.5604	32.6484	32.4585	32.5314	32.1821	32.4892	32.5482	0.00765013	0.00745205
phaB	8	P14697			Acetoacetyl-CoA reductase	PHB production	0.00035461	0	53	57	56	51	55	52	55	56	57										28.3839	28.3399	28.6005	28.6876	28.8306	28.6972	29.1696	29.3814	29.3614	28.3839	28.3399	28.6005	28.6876	28.8306	28.6972	29.1696	29.3814	29.3614	28.446	28.7399	29.3072	0.00490449	0.00278137
phaB2	2239	Q0KA69			Acetoacetyl-CoA reductase	PHB production	0.00208395	0	1	0	1	1	1	1	1	1	1										21.628	NA	22.0917	21.2248	22.3316	21.5863	21.6374	22.0482	21.7659	21.628	16.6014	22.0917	21.2248	22.3316	21.5863	21.6374	22.0482	21.7659	21.3119	21.7899	21.8275	0.15143	0.0259907
phaB3	2153	Q0K9Q3	Q0KA69	phaB2	Acetoacetyl-CoA reductase	PHB production	0.00108186	0	12	12	12	11	12	12	13	12	13	1	1	1	1	1	1	1	1	1	26.1427	26.3077	26.366	26.2176	26.1985	26.0951	25.915	26.2428	26.0629	26.1427	26.3077	26.366	26.2176	26.1985	26.0951	25.915	26.2428	26.0629	26.2752	26.1714	26.0798	0.00440972	0.0025176
phaP2	3422	Q7WXD2			Phasin	PHB production	0.00035461	1	3	3	2	1	2	0	2	2	3										17.8467	18.6621	18.4686	18.6453	17.7653	NA	17.6906	17.9205	17.6136	17.8467	18.6621	18.4686	18.6453	17.7653	16.9553	17.6906	17.9205	17.6136	18.3656	17.9504	17.7475	0.0232506	0.0475173
phaP3	2152	Q0K9Q2			Phasin (PHA-granule associated protein)	PHB production	0.000644122	0	2	2	2	1	2	1	2	2	2										20.3003	20.2338	20.0023	20.5974	20.4196	20.521	20.2848	20.1181	20.2375	20.3003	20.2338	20.0023	20.5974	20.4196	20.521	20.2848	20.1181	20.2375	20.1843	20.5145	20.2151	0.00774964	0.00434914
phaZ1	2631	Q0KCI0			Intracellular poly(3-hydroxybutyrate) depolymerase	PHB production	0.00035461	1	5	6	6	5	6	5	6	6	6										23.8695	23.6716	23.413	23.7186	23.3689	23.6134	23.6055	23.3943	23.3841	23.8695	23.6716	23.413	23.7186	23.3689	23.6134	23.6055	23.3943	23.3841	23.6634	23.5743	23.465	0.00967987	0.00761278
phaZ2	2123	Q0K9H3			D-(-)-3-hydroxybutyrate oligomer hydrolase	PHB production	0.00035461	1	9	11	12	11	12	13	14	14	14										22.6571	22.7184	22.7249	23.64	23.6823	23.7167	24.0306	24.0885	24.2399	22.6571	22.7184	22.7249	23.64	23.6823	23.7167	24.0306	24.0885	24.2399	22.7005	23.68	24.1224	0.00164735	0.0016217
phaZ6	257	Q0JZG9			Poly(3-hydroxybutyrate) depolymerase	PHB production	0.00035461	1	8	8	9	9	10	7	7	8	6										22.8764	22.8862	22.8297	24.201	24.0115	23.9923	22.7763	22.8219	22.7881	22.8764	22.8862	22.8297	24.201	24.0115	23.9923	22.7763	22.8219	22.7881	22.8643	24.0714	22.7955	0.00132033	0.00479303
prpE	1970	Q0K8X0			Propionate-CoA ligase	2-methylcitrate cycle	0.00035461	2	12	16	15	14	15	11	16	16	15										24.4547	24.3592	24.0868	25.1429	24.6913	25.0461	24.9263	24.7987	24.8077	24.4547	24.3592	24.0868	25.1429	24.6913	25.0461	24.9263	24.7987	24.8077	24.3085	24.9728	24.8454	0.00785592	0.00952473
prpC1	2273	Q0KAG4			Citrate synthase	2-methylcitrate cycle	0.00035461	2	6	7	6	5	6	5	8	8	8										24.435	24.3624	23.8974	25.2748	24.8641	25.0807	25.9576	25.5694	25.8076	24.435	24.3624	23.8974	25.2748	24.8641	25.0807	25.9576	25.5694	25.8076	24.2505	25.0829	25.7869	0.012038	0.00819295
prpC2	1855	Q0K8F3	Q0KAG4	prpC1	Citrate synthase	2-methylcitrate cycle	0.00035461	0	25	26	26	24	27	25	32	33	34	18	20	21	19	22	18	25	26	26	26.0404	25.9843	25.8225	26.74	26.3582	26.6997	27.0348	27.015	26.9775	26.0404	25.9843	25.8225	26.74	26.3582	26.6997	27.0348	27.015	26.9775	25.952	26.6092	27.0093	0.00436041	0.00788713
prpD1	2270	Q0KAG1			2-methylcitrate dehydratase	2-methylcitrate cycle	0.00035461	0	0	0	0	0	1	0	6	6	5										NA	NA	NA	NA	19.0885	NA	21.2654	21.496	21.1954	17.5356	18.6597	18.0212	18.755	19.0885	18.7407	21.2654	21.496	21.1954	18.1459	18.8706	21.3247	0.0311962	0.0104346
prpD3	532	Q0K1A0			2-Methylcitrate dehydratase	2-methylcitrate cycle	0.00794101	0	2	2	2	2	1	1	2	1	1										20.1717	20.0211	19.7067	19.5721	18.2113	18.2438	19.3816	18.6204	18.7957	20.1717	20.0211	19.7067	19.5721	18.2113	18.2438	19.3816	18.6204	18.7957	19.9793	18.8252	18.9706	0.0118821	0.0415753
H16_A1908	2271	Q0KAG2			Uncharacterized protein	2-methylcitrate cycle	0.00035461	0	19	20	18	15	17	15	29	29	29										24.165	24.3252	24.2758	24.1753	24.123	23.7956	27.255	27.2345	27.1734	24.165	24.3252	24.2758	24.1753	24.123	23.7956	27.255	27.2345	27.1734	24.2569	24.0408	27.2214	0.00338292	0.00856439
acnA	1853	Q0K8F1			Aconitate hydratase	2-methylcitrate cycle	0.00035461	0	68	74	78	65	71	62	71	74	73										29.2319	29.0512	29.2109	28.8134	28.7751	28.813	29.1425	29.0726	29.1094	29.2319	29.0512	29.2109	28.8134	28.7751	28.813	29.1425	29.0726	29.1094	29.1669	28.8006	29.1084	0.00338901	0.000764339
prpB	2274	Q0KAG5			2-methylisocitrate lyase	2-methylcitrate cycle	0.00035461	1	6	9	11	10	11	9	12	12	13										23.0102	22.8122	22.8123	23.163	22.7429	22.7401	23.5333	23.4668	23.4827	23.0102	22.8122	22.8123	23.163	22.7429	22.7401	23.5333	23.4668	23.4827	22.8813	22.8961	23.4945	0.0049956	0.0106344
acnB	851	Q0K3Q9			Aconitate hydratase B	2-methylcitrate cycle	0.00035461	0	28	32	35	31	42	34	27	32	32										25.3697	25.2974	25.2246	26.1178	26.1678	26.4063	24.9691	24.9223	25.1012	25.3697	25.2974	25.2246	26.1178	26.1678	26.4063	24.9691	24.9223	25.1012	25.2984	26.2363	24.9995	0.00286816	0.0058775
hoxA	29	P29267			Hydrogenase transcriptional regulatory protein HoxA	Hydrogen utilization	0.00035461	0	29	29	28	9	10	8	13	15	13										27.2118	26.9299	26.7776	24.1011	23.6799	23.9748	23.8149	23.8694	23.9047	27.2118	26.9299	26.7776	24.1011	23.6799	23.9748	23.8149	23.8694	23.9047	26.9844	23.9292	23.8634	0.0081669	0.00903725
hoxB	3389	Q79IP7			Regulatory [NiFe] hydrogenase small subunit	Hydrogen utilization	0.00035461	1	16	16	17	11	13	11	10	10	11										24.3858	24.4964	24.4029	22.8796	22.7344	22.6605	22.1084	22.1362	21.9757	24.3858	24.4964	24.4029	22.8796	22.7344	22.6605	22.1084	22.1362	21.9757	24.4292	22.761	22.0751	0.00243676	0.00489762
hoxC	3388	Q79IP6			Regulatory [NiFe] hydrogenase large subunit	Hydrogen utilization	0.00035461	0	19	20	21	14	15	15	16	19	17										27.3687	27.3075	27.1564	26.2377	25.8914	26.1481	25.6426	25.6159	25.5937	27.3687	27.3075	27.1564	26.2377	25.8914	26.1481	25.6426	25.6159	25.5937	27.2803	26.0997	25.6176	0.00400553	0.00688935
hoxF	15	P22317			NAD-reducing hydrogenase HoxS subunit alpha	Hydrogen utilization	0.00035461	2	37	37	37	5	3	3	3	1	2										28.684	28.5942	28.5094	22.3006	21.2184	21.3725	21.3983	20.9545	20.7153	28.684	28.5942	28.5094	22.3006	21.2184	21.3725	21.3983	20.9545	20.7153	28.5976	21.7141	21.0509	0.00305313	0.027063
hoxG	31	P31891			Uptake hydrogenase large subunit	Hydrogen utilization	0.00035461	1	39	38	39	13	11	10	11	15	10										28.7201	28.41	28.1679	23.4291	22.9994	22.8862	22.57	22.6739	21.9326	28.7201	28.41	28.1679	23.4291	22.9994	22.8862	22.57	22.6739	21.9326	28.4505	23.1244	22.4274	0.00973556	0.012395
hoxH	18	P22320			NAD-reducing hydrogenase HoxS subunit beta	Hydrogen utilization	0.00035461	1	71	72	73	19	19	16	18	18	17										30.5322	30.4056	30.3899	24.0169	23.6965	23.6816	23.3056	23.393	23.387	30.5322	30.4056	30.3899	24.0169	23.6965	23.6816	23.3056	23.393	23.387	30.444	23.8068	23.3624	0.00256151	0.00795937
hoxI	3386	Q79IN9			HoxI	Hydrogen utilization	0.00035461	0	34	34	34	14	15	12	15	16	17										30.2829	30.2918	30.5031	24.2824	24.3074	24.0536	23.7963	24.1625	24.0533	30.2829	30.2918	30.5031	24.2824	24.3074	24.0536	23.7963	24.1625	24.0533	30.3629	24.2189	24.0121	0.00410543	0.00577518
hoxJ	3461	Q7WXU0			Histidine kinase	Hydrogen utilization	0.00035461	1	8	8	8	6	6	6	7	7	7										25.2462	25.1607	25.0317	23.8667	23.6445	23.8566	23.3887	23.3346	23.3244	25.2462	25.1607	25.0317	23.8667	23.6445	23.8566	23.3887	23.3346	23.3244	25.1489	23.7928	23.3495	0.00429379	0.00527361
hoxK	32	P31892			Uptake hydrogenase small subunit	Hydrogen utilization	0.00035461	0	8	8	8	0	0	0	0	0	0										23.697	23.8577	23.7987	NA	NA	NA	NA	NA	NA	23.697	23.8577	23.7987	19.0858	18.8847	18.8609	18.58	19.5577	18.5549	23.786	18.9474	18.9777	0.00341931	0.00652199
hoxL	34	P31899			Hydrogenase expression/formation protein HoxL	Hydrogen utilization	0.00035461	1	3	4	4	0	0	0	0	0	0										20.9892	20.8355	20.8681	NA	NA	NA	NA	NA	NA	20.9892	20.8355	20.8681	19.5765	18.1522	17.883	17.405	18.2075	17.6336	20.8991	18.7415	17.7893	0.00387474	0.0490929
hoxM	40	P31909			Hydrogenase expression/formation protein HoxM	Hydrogen utilization	0.00035461	0	6	6	6	0	0	0	0	0	1										23.7528	23.5475	23.4659	NA	NA	NA	NA	NA	18.1117	23.7528	23.5475	23.4659	18.8984	18.3735	18.9752	18.0193	17.974	18.1117	23.5938	18.7727	18.0361	0.0062658	0.0174643
hoxN	19	P23516			High-affinity nickel transport protein	Hydrogen utilization	0.000644122	0	3	3	3	0	0	0	0	0	0										20.7831	20.586	20.7084	NA	NA	NA	NA	NA	NA	20.7831	20.586	20.7084	17.7521	18.2123	17.5092	16.6315	17.4762	17.1552	20.6948	17.8546	17.1284	0.00480831	0.0200349
hoxO	41	P31910			Hydrogenase expression/formation protein HoxO	Hydrogen utilization	0.00035461	0	7	7	7	0	1	1	1	1	1										24.8327	24.4109	24.312	NA	18.4687	17.9778	17.6	17.869	18.1048	24.8327	24.4109	24.312	19.1037	18.4687	17.9778	17.6	17.869	18.1048	24.5367	18.5906	17.8726	0.0112786	0.0304863
hoxQ	42	P31911			Hydrogenase expression/formation protein HoxQ	Hydrogen utilization	0.00035461	1	4	4	4	1	1	1	1	1	1										24.3359	24.2556	24.1097	20.2419	19.2692	19.796	17.485	18.7191	18.9698	24.3359	24.2556	24.1097	20.2419	19.2692	19.796	17.485	18.7191	18.9698	24.2368	19.8228	18.5209	0.00473205	0.0246302
hoxR	43	P31912			Rubredoxin	Hydrogen utilization	0.000644122	1	2	3	3	0	0	0	0	0	0										18.9654	19.4793	19.17	NA	NA	NA	NA	NA	NA	18.9654	19.4793	19.17	18.1498	16.7808	17.9992	17.6742	17.4877	16.8028	19.2205	17.7589	17.3674	0.0134712	0.042548
hoxU	16	P22318			NAD-reducing hydrogenase HoxS subunit gamma	Hydrogen utilization	0.00035461	0	45	46	45	4	6	3	5	5	3										29.7372	29.4765	29.2444	23.165	21.3001	21.543	21.23	21.082	22.1715	29.7372	29.4765	29.2444	23.165	21.3001	21.543	21.23	21.082	22.1715	29.5001	22.2576	21.5798	0.00836079	0.0460785
hoxV	44	P31914			Hydrogenase expression/formation protein HoxV	Hydrogen utilization	0.00035461	0	6	6	6	4	6	4	4	3	5										24.0868	24.3785	24.362	21.7179	21.7947	21.3755	21.2343	20.7363	21.3735	24.0868	24.3785	24.362	21.7179	21.7947	21.3755	21.2343	20.7363	21.3735	24.2818	21.6406	21.1396	0.00674893	0.0103197
hoxW	3387	Q79IP0			[NiFe] hydrogenase (HoxH-specific) C-terminal protease	Hydrogen utilization	0.00035461	0	29	28	27	2	1	2	1	2	1										27.5641	27.3468	27.3434	20.9336	20.425	20.6589	20.1844	20.2204	20.3047	27.5641	27.3468	27.3434	20.9336	20.425	20.6589	20.1844	20.2204	20.3047	27.4218	20.6875	20.2374	0.00461192	0.0123149
hoxY	17	P22319			NAD-reducing hydrogenase HoxS subunit delta	Hydrogen utilization	0.00035461	1	19	19	19	2	1	1	1	2	1										27.4643	27.3784	27.3069	23.4106	20.2979	19.9636	19.719	19.5501	19.7336	27.4643	27.3784	27.3069	23.4106	20.2979	19.9636	19.719	19.5501	19.7336	27.3846	22.0975	19.6699	0.00287799	0.0895669
hoxZ	33	P31898			Probable Ni/Fe-hydrogenase B-type cytochrome subunit	Hydrogen utilization	0.00035461	0	3	3	3	1	1	0	2	1	1										22.2162	22.3977	22.2129	17.6609	17.6487	NA	20.7469	17.4856	21.4277	22.2162	22.3977	22.2129	17.6609	17.6487	17.2892	20.7469	17.4856	21.4277	22.2782	17.5429	20.5988	0.00474693	0.0120425
hypA	36	P31901	Q7WXM9		Hydrogenase maturation factor HypA	Hydrogen utilization	0.00035461	0	5	5	5	2	2	3	2	2	2										26.2201	26.6101	26.2375	23.0476	22.5621	22.7411	21.5905	21.5044	21.5819	26.2201	26.6101	26.2375	23.0476	22.5621	22.7411	21.5905	21.5044	21.5819	26.3674	22.7977	21.5595	0.00835994	0.0107781
hypA	3457	Q7WXM9			Hydrogenase maturation factor HypA	Hydrogen utilization	0.00035461	0	1	3	3	0	0	0	0	0	0										22.0964	22.2617	22.337	NA	NA	NA	NA	NA	NA	22.0964	22.2617	22.337	17.4269	17.9815	17.0387	17.2636	16.78	17.3637	22.2352	17.5347	17.1574	0.00553418	0.027104
hypB	37	P31902			Hydrogenase maturation factor HypB	Hydrogen utilization	0.00035461	0	24	24	23	10	9	9	9	12	10										27.6632	27.5194	27.374	25.0293	24.7831	25.0667	24.5612	24.4204	24.4391	27.6632	27.5194	27.374	25.0293	24.7831	25.0667	24.5612	24.4204	24.4391	27.5237	24.9651	24.4749	0.00525445	0.0061735
hypB2	3456	Q7WXM8			HypB2	Hydrogen utilization	0.00035461	0	22	23	23	2	2	1	2	1	1										26.4738	26.4832	26.3825	20.6473	20.2805	20.5312	20.1359	19.8898	20.2713	26.4738	26.4832	26.3825	20.6473	20.2805	20.5312	20.1359	19.8898	20.2713	26.4472	20.4943	20.1075	0.00210333	0.00915132
hypC	35	P31900			Hydrogenase maturation factor HypC	Hydrogen utilization	0.00035461	0	3	3	3	1	2	2	2	2	2										24.6552	24.7414	24.7357	20.3211	20.924	20.4661	20.9687	21.072	21.0464	24.6552	24.7414	24.7357	20.3211	20.924	20.4661	20.9687	21.072	21.0464	24.7113	20.5939	21.0297	0.00195066	0.015297
hypD	38	P31903			Hydrogenase maturation factor HypD	Hydrogen utilization	0.00035461	0	19	19	20	7	6	6	6	7	8										25.6655	25.6333	25.7317	23.3227	23.1682	23.5568	23.1036	23.2423	23.2291	25.6655	25.6333	25.7317	23.3227	23.1682	23.5568	23.1036	23.2423	23.2291	25.6774	23.3582	23.193	0.00195417	0.00837762
hypE	39	P31905			Carbamoyl dehydratase HypE	Hydrogen utilization	0.00035461	0	24	25	25	12	16	13	17	18	18										26.288	26.3081	26.4137	23.8232	23.7682	23.3761	23.7155	24.0454	23.8607	26.288	26.3081	26.4137	23.8232	23.7682	23.3761	23.7155	24.0454	23.8607	26.3376	23.6691	23.8802	0.00256351	0.0103073
hypF1	54	P45805			Carbamoyltransferase HypF homolog	Hydrogen utilization	0.00035461	0	8	8	9	3	4	3	4	4	4										23.4192	23.188	23.5648	19.969	19.9104	19.1197	20.4868	19.9501	19.7539	23.4192	23.188	23.5648	19.969	19.9104	19.1197	20.4868	19.9501	19.7539	23.3989	19.7148	20.0978	0.00812426	0.0241208
hypF2	2	O07451			Carbamoyltransferase HypF2	Hydrogen utilization	0.00035461	0	32	36	35	4	5	2	5	3	3										26.6795	26.6593	26.5376	22.0911	21.1982	21.8387	21.4369	21.0339	21.4228	26.6795	26.6593	26.5376	22.0911	21.1982	21.8387	21.4369	21.0339	21.4228	26.6268	21.7559	21.3095	0.00288229	0.0212016
hypX	3390	Q79IP8			HypX	Hydrogen utilization	0.00035461	2	14	17	17	5	6	3	4	7	7										25.1933	25.0046	25.0907	22.9953	22.8263	22.5571	21.07	23.1059	23.0109	25.1933	25.0046	25.0907	22.9953	22.8263	22.5571	21.07	23.1059	23.0109	25.0983	22.804	22.6453	0.00376348	0.00969695
fdsD	2920	Q0KDX9			NAD-dependent formate dehydrogenase delta subunit	Formate utilization	0.00108186	1	1	1	1	0	1	1	1	1	1										15.9152	17.4159	17.9216	NA	18.0622	16.0475	17.7872	17.8614	17.8348	15.9152	17.4159	17.9216	16.6337	18.0622	16.0475	17.7872	17.8614	17.8348	17.3025	17.1723	17.8281	0.0610812	0.0612653
fdsA	2921	Q0KDY1			Formate dehydrogenase	Formate utilization	0.00035461	0	122	128	126	117	128	119	127	129	128										31.0098	30.8033	30.6304	31.2051	30.8413	31.1502	30.5559	30.486	30.5568	31.0098	30.8033	30.6304	31.2051	30.8413	31.1502	30.5559	30.486	30.5568	30.8228	31.0742	30.5333	0.00616491	0.00631302
fdsB	2922	Q0KDY2			NAD-dependent formate dehydrogenase beta subunit	Formate utilization	0.00035461	1	55	56	57	53	56	51	57	58	57										30.3994	30.016	29.9768	30.0999	30.0427	30.3296	29.9525	29.9921	30.0837	30.3994	30.016	29.9768	30.0999	30.0427	30.3296	29.9525	29.9921	30.0837	30.1437	30.1628	30.0105	0.00774973	0.00503498
fdsG	2923	Q0KDY3			NAD-dependent formate dehydrogenase gamma subunit	Formate utilization	0.00035461	0	13	13	13	13	13	13	13	13	13										28.0918	28.0159	27.9555	28.5991	28.1241	28.4875	28.173	28.0262	28.2134	28.0918	28.0159	27.9555	28.5991	28.1241	28.4875	28.173	28.0262	28.2134	28.0222	28.4174	28.1397	0.00243743	0.0087437
fdsR	2924	Q0KDY4			Transcriptional regulator of formate dehydrogenase operon	Formate utilization	0.00035461	3	4	4	4	4	5	5	5	5	5										21.0509	20.9458	21.2477	21.9468	22.5573	23.9814	22.9455	23.3348	23.1944	21.0509	20.9458	21.2477	21.9468	22.5573	23.9814	22.9455	23.3348	23.1944	21.087	23.0895	23.1671	0.00726995	0.0457356
fdhA2	509	Q0K165			Formate dehydrogenase alpha chain	Formate utilization	0.00035461	0	14	19	21	33	35	31	34	35	36										23.2391	23.5378	23.5048	26.3754	26.2428	26.1025	26.2657	26.3952	26.401	23.2391	23.5378	23.5048	26.3754	26.2428	26.1025	26.2657	26.3952	26.401	23.4333	26.2445	26.3553	0.00698846	0.00520076
fdhD2	510	Q0K166			Sulfur carrier protein FdhD	Formate utilization	0.00035461	0	4	4	6	9	9	6	8	9	9										20.5222	20.5708	20.0313	23.2813	22.9258	22.9333	22.5648	22.6682	22.6135	20.5222	20.5708	20.0313	23.2813	22.9258	22.9333	22.5648	22.6682	22.6135	20.3945	23.0566	22.6161	0.0146488	0.00881309
fdhE	520	Q0K181			Protein FdhE homolog	Formate utilization	0.00035461	0	17	17	17	1	1	0	1	1	1										26.2084	26.2242	26.1482	19.6174	19.9763	NA	19.0558	19.053	19.8229	26.2084	26.2242	26.1482	19.6174	19.9763	19.6974	19.0558	19.053	19.8229	26.194	19.7721	19.3583	0.001532	0.00953149
fdoI	521	Q0K182			Formate dehydrogenase gamma subunit	Formate utilization	0.00035461	1	4	4	5	0	0	0	0	0	0										21.8963	22.5154	22.4651	NA	NA	NA	NA	NA	NA	21.8963	22.5154	22.4651	18.2148	17.586	18.1255	17.8766	17.5396	17.606	22.3182	18.0009	17.6816	0.015424	0.0189272
fdoH	522	Q0K183			Formate dehydrogenase beta subunit	Formate utilization	0.00035461	0	35	35	35	2	1	1	1	3	0										29.0838	28.8577	28.6712	26.5225	20.7213	26.4138	20.6233	26.6401	NA	29.0838	28.8577	28.6712	26.5225	20.7213	26.4138	20.6233	26.6401	20.5374	28.8808	25.8976	25.0977	0.00715772	0.135155
fdoG	523	Q0K184			Formate dehydrogenase alpha subunit	Formate utilization	0.00035461	0	69	76	76	4	3	3	2	2	2										29.801	29.6042	29.4479	22.5341	22.4681	23.0907	22.2895	22.1821	22.5594	29.801	29.6042	29.4479	22.5341	22.4681	23.0907	22.2895	22.1821	22.5594	29.6249	22.7257	22.3525	0.00597396	0.015067
cbbB	541	Q0K1F2			Formate dehydrogenase, alpha chain	Formate utilization	0.00035461	0	66	65	67	4	3	0	1	2	2										29.1741	29.0406	28.9995	22.3576	22.0761	NA	21.7392	21.782	21.6316	29.1741	29.0406	28.9995	22.3576	22.0761	22.1019	21.7392	21.782	21.6316	29.0734	22.1842	21.719	0.00314051	0.00701679
fdhD	4	O87816			Sulfur carrier protein FdhD	Formate utilization	0.00035461	0	12	13	15	15	15	15	15	15	15										25.6097	25.4612	25.3049	26.3773	26.1498	26.2641	25.8573	25.8155	25.8596	25.6097	25.4612	25.3049	26.3773	26.1498	26.2641	25.8573	25.8155	25.8596	25.4639	26.2667	25.8443	0.00598591	0.0043322
fdhA1	1651	Q0K7K8			Formate dehydrogenase alpha subunit (Fe4S4 domain)	Formate utilization	0.00035461	1	21	22	21	25	27	24	22	25	24										25.1746	24.9556	24.7516	26.1567	25.9137	26.0677	25.0738	25.0676	25.0925	25.1746	24.9556	24.7516	26.1567	25.9137	26.0677	25.0738	25.0676	25.0925	24.9709	26.0495	25.078	0.00847486	0.00471907
fdhB1	1652	Q0K7K9			Formate dehydrogenase iron-sulfur subunit	Formate utilization	0.00035461	0	11	14	15	12	15	12	16	13	14										23.984	23.8861	23.6003	24.88	24.3882	24.6247	24.0045	23.8076	23.8223	23.984	23.8861	23.6003	24.88	24.3882	24.6247	24.0045	23.8076	23.8223	23.8324	24.645	23.8809	0.00836882	0.00998716
fdhC	1654	Q0K7L1			Cytochrome b subunit of formate dehydrogenase	Formate utilization	0.00035461	0	5	6	6	5	5	7	5	5	3										23.4561	23.425	23.1311	24.3892	23.8556	24.2914	23.0049	22.9626	22.817	23.4561	23.425	23.1311	24.3892	23.8556	24.2914	23.0049	22.9626	22.817	23.3447	24.1967	22.9304	0.00768461	0.01175
fdhD1	1656	Q0K7L3			Sulfur carrier protein FdhD	Formate utilization	0.00035461	2	4	4	6	4	6	6	5	6	6										23.2826	22.4933	22.5069	22.2275	23.114	23.3902	23.0219	22.7334	22.9992	23.2826	22.4933	22.5069	22.2275	23.114	23.3902	23.0219	22.7334	22.9992	22.8105	22.9895	22.924	0.0198522	0.026514
fdwB	401	Q0K0I8			Tungsten-containing formate dehydrogenase beta subunit	Formate utilization	0.00035461	1	11	14	11	16	18	18	18	18	18										22.5394	22.6771	22.3141	24.5869	24.4614	24.5117	24.1769	24.2139	24.2677	22.5394	22.6771	22.3141	24.5869	24.4614	24.5117	24.1769	24.2139	24.2677	22.5178	24.5209	24.22	0.00814087	0.00257568
fdwA	402	Q0K0I9			Formate dehydrogenase	Formate utilization	0.00035461	0	18	22	19	25	30	26	27	28	28										24.8023	24.7684	24.5549	26.4892	26.2844	26.7175	26.156	26.149	26.1725	24.8023	24.7684	24.5549	26.4892	26.2844	26.7175	26.156	26.149	26.1725	24.7126	26.5079	26.1592	0.00542793	0.00817729
kbl	754	Q0K313			2-amino-3-ketobutyrate coenzyme A ligase	Glycine metabolism	0.00035461	1	7	9	8	6	10	5	35	36	36										24.2294	23.8624	23.7418	23.5661	23.7272	23.3588	28.3836	28.1344	28.2086	24.2294	23.8624	23.7418	23.5661	23.7272	23.3588	28.3836	28.1344	28.2086	23.9598	23.5585	28.246	0.0106071	0.00784081
tdh	2255	Q0KAD6			Threonine dehydrogenase (Zn dependent)	Glycine metabolism	0.00035461	1	4	3	3	4	4	4	3	5	2										22.2136	22.2136	19.9957	22.6561	20.6022	22.384	19.3943	21.8833	18.6913	22.2136	22.2136	19.9957	22.6561	20.6022	22.384	19.3943	21.8833	18.6913	21.7759	22.12	20.663	0.0596305	0.0509834
ltaA	1781	Q0K830			L-threonine aldolase	Glycine metabolism	0.00035461	0	12	16	16	12	14	13	12	15	14										25.227	25.0632	24.9445	25.3036	25.1417	25.3981	25.0962	24.9923	25.1587	25.227	25.0632	24.9445	25.3036	25.1417	25.3981	25.0962	24.9923	25.1587	25.0829	25.285	25.084	0.00565478	0.00513057
gltS1	3161	Q0KEX2			Histidine kinase	Glycine metabolism	0.00035461	0	4	4	4	5	5	6	4	5	6										21.3794	20.9301	20.8109	22.7852	22.5318	23.0218	21.6113	21.0014	21.5915	21.3794	20.9301	20.8109	22.7852	22.5318	23.0218	21.6113	21.0014	21.5915	21.0615	22.7934	21.4278	0.014251	0.010757
gltR1	3162	Q0KEX3			Response regulator of C4-dicarboxylate transportsystem	Glycine metabolism	0.00035461	0	6	6	6	5	6	6	5	6	6										23.0689	22.7945	22.5361	24.3797	23.9045	24.1555	23.0474	22.8052	23.0291	23.0689	22.7945	22.5361	24.3797	23.9045	24.1555	23.0474	22.8052	23.0291	22.8162	24.1596	22.9647	0.0116861	0.00984446
gltS2	2899	Q0KDT1			Histidine kinase	Glycine metabolism	0.00035461	0	11	12	13	11	13	12	10	10	10										22.7502	22.7064	22.5221	23.575	23.4217	23.2011	22.9851	22.5812	22.5852	22.7502	22.7064	22.5221	23.575	23.4217	23.2011	22.9851	22.5812	22.5852	22.6629	23.4073	22.7299	0.00534201	0.00803321
gltR2	2900	Q0KDT2			Response regulator of C4-dicarboxylate transportsystem	Glycine metabolism	0.00035461	0	4	4	4	5	5	4	5	5	5										22.3522	22.4191	21.776	23.1175	22.8616	22.4224	22.216	22.5078	22.4763	22.3522	22.4191	21.776	23.1175	22.8616	22.4224	22.216	22.5078	22.4763	22.2099	22.8283	22.4058	0.015939	0.0154181
serA1	1064	Q0K5F3			D-3-Phosphoglycerate dehydrogenase	Serine biosynthesis	0.00035461	0	11	14	15	12	15	14	14	14	13										24.6206	24.459	24.3939	24.8209	24.767	24.8338	24.4481	24.3743	24.4341	24.6206	24.459	24.3939	24.8209	24.767	24.8338	24.4481	24.3743	24.4341	24.4944	24.8075	24.4192	0.00476612	0.00142851
H16_A0185	3248	Q0KF84			D-3-Phosphoglycerate dehydrogenase	Serine biosynthesis	0.00035461	0	5	6	6	4	6	5	6	6	5										22.4446	23.2786	23.3199	23.6465	23.7585	23.8048	23.2133	23.6029	23.4099	22.4446	23.2786	23.3199	23.6465	23.7585	23.8048	23.2133	23.6029	23.4099	23.0666	23.7381	23.4175	0.0214595	0.00342968
serA4	752	Q0K308			D-3-phosphoglycerate dehydrogenase	Serine biosynthesis	0.00035461	0	15	13	15	10	13	10	12	14	13										25.173	24.8406	24.9561	24.5267	24.4633	24.619	24.3526	24.2432	24.3703	25.173	24.8406	24.9561	24.5267	24.4633	24.619	24.3526	24.2432	24.3703	24.9965	24.5378	24.3231	0.00675236	0.00319118
serA6	359	Q0K073			D-3-Phosphoglycerate dehydrogenase	Serine biosynthesis	0.00035461	0	0	1	0	0	0	0	1	0	0										NA	16.0388	NA	NA	NA	NA	15.7899	NA	NA	17.2564	16.0388	17.5976	16.9134	16.3095	17.561	15.7899	17.6782	16.7538	17.1027	17.0176	16.9388	0.0483033	0.0369726
serA5	745	Q0K2Z1			D-3-Phosphoglycerate dehydrogenase	Serine biosynthesis	0.00035461	1	2	3	2	2	2	2	4	3	2										18.6048	19.2683	17.86	18.5906	19.1996	19.6593	20.357	19.7584	19.8334	18.6048	19.2683	17.86	18.5906	19.1996	19.6593	20.357	19.7584	19.8334	18.6892	19.2144	20.0084	0.037925	0.0279945
serB1	2444	Q0KBN4			Phosphoserine phosphatase	Serine biosynthesis	0.00035461	0	16	16	16	15	15	13	16	14	14										26.8699	26.5441	26.3194	26.344	26.0468	26.4511	26.3831	26.1591	26.2585	26.8699	26.5441	26.3194	26.344	26.0468	26.4511	26.3831	26.1591	26.2585	26.5956	26.2906	26.2698	0.0104133	0.00796986
serB2	1533	Q0K766			Phosphoserine phosphatase	Serine biosynthesis	0.00035461	2	8	9	11	8	8	8	10	10	10										24.959	25.1442	25.1276	24.9489	24.7541	24.9102	24.9216	24.9003	24.9915	24.959	25.1442	25.1276	24.9489	24.7541	24.9102	24.9216	24.9003	24.9915	25.0793	24.8735	24.9383	0.00408644	0.00414626
serC	2846	Q0KDI3			Phosphoserine aminotransferase	Serine biosynthesis	0.00035461	0	29	31	31	27	28	27	27	29	29										26.2353	26.1956	26.3022	26.033	26.1492	26.2565	25.9496	26.0117	25.9946	26.2353	26.1956	26.3022	26.033	26.1492	26.2565	25.9496	26.0117	25.9946	26.245	26.1491	25.9855	0.00205366	0.00427473
pntAa1	2822	Q0KDC4	Q0K718;Q0KC67	pntAa2;pntAa3	NAD(P) transhydrogenase subunit alpha 1	NADPH homeostasis	0.00035461	0	1	1	1	1	1	1	1	1	1										18.7153	18.0041	17.6765	17.9007	17.9817	19.0541	17.8925	18.9169	18.5648	18.7153	18.0041	17.6765	17.9007	17.9817	19.0541	17.8925	18.9169	18.5648	18.1991	18.4141	18.5179	0.0292899	0.0351573
pntAa2	2550	Q0KC67	Q0K718;Q0KDC4	pntAa1;pntAa3	NAD(P) transhydrogenase subunit alpha 1	NADPH homeostasis	0.00035461	0	2	2	2	1	1	0	2	2	2										19.6289	19.6117	19.4438	19.215	16.699	NA	19.6239	19.3271	19.6953	19.6289	19.6117	19.4438	19.215	16.699	17.8467	19.6239	19.3271	19.6953	19.5638	18.2736	19.5574	0.00522992	0.0702878
pntAa3	1492	Q0K718	Q0KDC4;Q0KC67	pntAa1;pntAa2	NAD(P) transhydrogenase subunit alpha 1	NADPH homeostasis	0.00035461	0	33	33	34	31	33	29	38	38	36	25	25	29	27	28	25	30	31	31	29.4859	29.1057	29.0036	29.5329	29.342	29.6905	29.8476	29.6684	29.7314	29.4859	29.1057	29.0036	29.5329	29.342	29.6905	29.8476	29.6684	29.7314	29.2137	29.5288	29.7511	0.00870549	0.00591258
pntAb3	1491	Q0K716			Proton-translocating NAD(P)(+) transhydrogenase	NADPH homeostasis	0.00035461	2	8	7	8	8	7	7	9	8	8										27.6495	27.3348	26.9569	28.2686	27.858	28.0697	27.8829	27.6287	27.8286	27.6495	27.3348	26.9569	28.2686	27.858	28.0697	27.8829	27.6287	27.8286	27.3412	28.0752	27.7842	0.0126955	0.00731622
pntB3	1490	Q0K715	Q0KC65;Q0KDC2	pntB1;pntB2	NAD(P) transhydrogenase subunit beta	NADPH homeostasis	0.00035461	2	17	17	18	20	20	20	20	20	20	7	7	8	10	10	10	10	10	10	27.1689	27.0986	27.1768	28.1005	28.1391	28.1495	28.2257	28.1516	28.1981	27.1689	27.0986	27.1768	28.1005	28.1391	28.1495	28.2257	28.1516	28.1981	27.1485	28.1298	28.1921	0.00158544	0.000917185
glcF	1517	Q0K749			Glycolate oxidase iron-sulfur subunit		0.00035461	0	8	8	8	7	8	6	8	8	8										22.9911	22.557	22.6496	22.5512	22.8372	22.8442	22.7954	22.6703	22.6744	22.9911	22.557	22.6496	22.5512	22.8372	22.8442	22.7954	22.6703	22.6744	22.7449	22.7505	22.7145	0.0100564	0.00735009
glcE	1518	Q0K750			2-Hydroxy-acid oxidase, FAD-binding subunit		0.00035461	0	5	6	7	5	6	5	7	7	7										22.4535	22.3879	22.3395	22.0846	22.2482	22.3209	22.3649	22.2299	22.0973	22.4535	22.3879	22.3395	22.0846	22.2482	22.3209	22.3649	22.2299	22.0973	22.3944	22.2213	22.2348	0.00255437	0.00544841
kch	1519	Q0K751			Ion transport protein, VIC superfamily		0.00035461	1	3	2	2	2	2	1	2	2	2										19.1426	18.2813	18.5979	18.0567	17.5036	17.318	18.4536	18.5034	18.0814	19.1426	18.2813	18.5979	18.0567	17.5036	17.318	18.4536	18.5034	18.0814	18.7185	17.6613	18.358	0.0233293	0.0218017
glcD1	1520	Q0K752			Glycolate oxidase subunit GlcD		0.00035461	2	18	20	22	17	20	17	18	20	19										25.1814	24.9601	24.8917	25.2336	25.0228	25.0787	24.7909	24.6504	24.7249	25.1814	24.9601	24.8917	25.2336	25.0228	25.0787	24.7909	24.6504	24.7249	25.0165	25.1145	24.7232	0.0060548	0.00435059
H16_A3093	1521	Q0K753			Acetyltransferase		0.00035461	0	4	5	5	5	5	5	5	5	5										24.8912	24.3958	24.3358	24.72	24.4486	25.0546	24.6266	24.5632	24.6534	24.8912	24.3958	24.3358	24.72	24.4486	25.0546	24.6266	24.5632	24.6534	24.5631	24.7624	24.6149	0.0124197	0.0122694
H16_A3092	1522	Q0K754			Transcriptional regulator, LysR-family		0.00035461	1	3	2	3	2	2	2	3	3	4										22.932	22.3539	22.4757	22.4275	22.2724	22.4267	22.4307	22.3156	22.5371	22.932	22.3539	22.4757	22.4275	22.2724	22.4267	22.4307	22.3156	22.5371	22.6093	22.3774	22.4306	0.0134936	0.00399217
dld	1523	Q0K755			D-Lactate dehydrogenase (Cytochrome)		0.00035461	1	14	18	18	14	18	15	17	19	18										24.915	24.9646	24.9755	25.1948	25.1815	25.0771	24.8634	24.8251	24.8093	24.915	24.9646	24.9755	25.1948	25.1815	25.0771	24.8634	24.8251	24.8093	24.9519	25.1521	24.8328	0.00129253	0.00256321
accC1	3249	Q0KF85	Q0KA96	H16_A1974	Biotin carboxylase		0.00035461	0	57	64	65	62	67	60	64	65	63	31	34	33	31	34	31	32	33	32	28.6077	28.5478	28.4909	29.4597	29.2063	29.4142	28.6071	28.5372	28.5333	28.6077	28.5478	28.4909	29.4597	29.2063	29.4142	28.6071	28.5372	28.5333	28.5496	29.3642	28.5596	0.00204646	0.00459971
bioB	3250	Q0KF86			Biotin synthase		0.00035461	1	21	26	28	17	24	16	21	20	21										27.3077	27.0542	26.9741	27.2514	26.881	27.0781	26.1434	25.9284	26.0724	27.3077	27.0542	26.9741	27.2514	26.881	27.0781	26.1434	25.9284	26.0724	27.1192	27.078	26.0508	0.00642386	0.0068457
bioD	3251	Q0KF87			ATP-dependent dethiobiotin synthetase BioD		0.00035461	0	9	9	10	7	9	7	10	8	9										25.4171	25.0938	24.9832	25.023	25.0597	25.312	24.8087	24.6324	24.827	25.4171	25.0938	24.9832	25.023	25.0597	25.312	24.8087	24.6324	24.827	25.1767	25.1374	24.7587	0.00895969	0.00626152
bioF	3252	Q0KF88			8-amino-7-oxononanoate synthase		0.00035461	1	20	19	19	18	21	15	18	20	21										26.9389	26.5906	26.5393	27.2049	26.9419	27.1626	26.2806	26.2875	26.3466	26.9389	26.5906	26.5393	27.2049	26.9419	27.1626	26.2806	26.2875	26.3466	26.7008	27.1077	26.3052	0.00814616	0.00521092
bioA	3253	Q0KF89			Adenosylmethionine-8-amino-7-oxononanoate aminotransferase		0.00035461	0	36	41	40	34	39	33	38	41	38										27.5973	27.3662	27.2555	27.6017	27.451	27.7168	27.1519	27.0973	27.214	27.5973	27.3662	27.2555	27.6017	27.451	27.7168	27.1519	27.0973	27.214	27.4135	27.5939	27.1552	0.00636364	0.00483214
acrB7a	1062	Q0K5E9			Cation/multidrug efflux pump		0.00035461	0	3	4	5	5	5	4	5	6	5										20.1789	21.0131	21.087	21.3852	21.6694	21.071	20.8491	20.9202	20.818	20.1789	21.0131	21.087	21.3852	21.6694	21.071	20.8491	20.9202	20.818	20.8141	21.3957	20.8631	0.0242931	0.0140035
lpdaA	1056	Q0K5E1			Dihydrolipoamide dehydrogenase (E3 component of pyruvate or 2-oxoglutarate DH-complexes)		0.00035461	0	26	31	32	30	32	29	31	31	30										26.2523	26.1224	26.0439	27.1071	26.9188	27.0338	26.7086	26.5297	26.5637	26.2523	26.1224	26.0439	27.1071	26.9188	27.0338	26.7086	26.5297	26.5637	26.1421	27.022	26.6028	0.00402493	0.00351422
acrB7b	1050	Q0K5D5			Efflux pump membrane transporter		0.00035461	0	28	33	37	47	49	46	31	27	27										26.9006	27.2892	27.1451	29.9803	29.4779	30.0168	27.4346	26.3188	26.2343	26.9006	27.2892	27.1451	29.9803	29.4779	30.0168	27.4346	26.3188	26.2343	27.1204	29.8451	26.773	0.00724528	0.0100965
acrA7	1063	Q0K5F0			Cation/multidrug efflux system, mebrane-fusion component		0.00035461	0	10	11	11	10	11	10	11	11	11										24.6933	24.8253	24.7412	25.4874	25.2066	25.355	24.6313	24.9817	25.0028	24.6933	24.8253	24.7412	25.4874	25.2066	25.355	24.6313	24.9817	25.0028	24.7543	25.3542	24.8817	0.00269835	0.00554117
pepck	1065	Q0K5F4			Phosphoenolpyruvate carboxykinase [GTP]		0.00035461	0	22	23	27	24	27	23	28	27	27										27.3803	27.1299	26.8295	27.5273	27.0763	27.5069	27.3604	27.1687	27.2262	27.3803	27.1299	26.8295	27.5273	27.0763	27.5069	27.3604	27.1687	27.2262	27.1307	27.3846	27.254	0.0101707	0.00930718
H16_A0337	3134	Q0KET3			Probable extra-cytoplasmic solute receptor		0.00035461	0	3	3	4	3	3	3	3	3	3										22.9247	22.7202	22.6783	22.4685	22.3342	22.4541	22.9125	22.8184	22.9964	22.9247	22.7202	22.6783	22.4685	22.3342	22.4541	22.9125	22.8184	22.9964	22.7785	22.4202	22.911	0.00578787	0.00328837
gpsA	3135	Q0KET4			Glycerol-3-phosphate dehydrogenase [NAD(P)+]		0.00035461	1	3	4	5	3	5	2	4	5	4										22.7263	22.1837	22.5436	21.9548	21.9521	22.7339	22.2275	22.4778	22.6913	22.7263	22.1837	22.5436	21.9548	21.9521	22.7339	22.2275	22.4778	22.6913	22.5017	22.2629	22.4779	0.0122777	0.0202851
secB	3136	Q0KET5			Protein-export protein SecB		0.00035461	0	4	4	4	4	4	4	4	4	4										25.9582	25.4572	25.1859	25.0384	24.2232	25.1383	25.2471	24.9699	25.0293	25.9582	25.4572	25.1859	25.0384	24.2232	25.1383	25.2471	24.9699	25.0293	25.5699	24.854	25.0871	0.0153449	0.0202416
H16_A0334	3137	Q0KET6			Glutaredoxin		0.00035461	3	7	7	7	5	7	5	7	7	7										23.8454	23.415	23.5235	22.5629	23.1869	23.6431	23.7699	23.8462	23.982	23.8454	23.415	23.5235	22.5629	23.1869	23.6431	23.7699	23.8462	23.982	23.6064	23.1969	23.8687	0.00948796	0.023443
H16_A0333	3138	Q0KET7			Rhodanese-related sulfurtransferase		0.00035461	2	19	20	20	17	19	19	18	19	20										26.6653	26.8205	26.7288	26.876	26.7077	26.7025	26.8629	26.8999	26.8887	26.6653	26.8205	26.7288	26.876	26.7077	26.7025	26.8629	26.8999	26.8887	26.7396	26.7644	26.8839	0.00291759	0.00368861
gpmA	3139	Q0KET8			2,3-bisphosphoglycerate-dependent phosphoglycerate mutase		0.00035461	0	23	25	24	18	20	21	23	22	25										26.9885	26.9326	26.7497	26.7998	26.3566	26.8602	26.8779	26.8523	26.8268	26.9885	26.9326	26.7497	26.7998	26.3566	26.8602	26.8779	26.8523	26.8268	26.8938	26.689	26.8525	0.00464516	0.0103097
ctp	3140	Q0KET9			C-terminal processing peptidase-3, periplasmic		0.00035461	1	36	38	38	29	30	33	37	38	35										27.6333	27.4897	27.3349	27.2894	26.9915	27.4393	27.5079	27.3891	27.418	27.6333	27.4897	27.3349	27.2894	26.9915	27.4393	27.5079	27.3891	27.418	27.4911	27.2519	27.4392	0.00542901	0.00836691
thiF	3141	Q0KEU0			Dinucleotide-utilizing enzyme involved in molybdopterin thiamine biosynthesis family 2		0.00035461	0	14	14	14	12	12	11	14	13	13										24.7146	24.7289	24.6367	24.9249	24.598	25.0977	24.6748	24.4921	24.6686	24.7146	24.7289	24.6367	24.9249	24.598	25.0977	24.6748	24.4921	24.6686	24.694	24.8881	24.6143	0.00200953	0.0102027
selU	3142	Q0KEU1			tRNA 2-selenouridine synthase		0.00035461	1	4	4	4	3	4	4	4	4	4										22.4982	22.6566	22.7097	22.4352	22.552	22.3639	21.7727	21.9464	21.7915	22.4982	22.6566	22.7097	22.4352	22.552	22.3639	21.7727	21.9464	21.7915	22.6243	22.4525	21.839	0.00486423	0.00423127
bfr2	3143	Q0KEU2			Bacterioferritin		0.00035461	1	12	10	12	11	13	10	13	13	14										25.4748	24.8267	25.1661	25.7985	25.4051	25.8084	25.4909	25.9182	25.7642	25.4748	24.8267	25.1661	25.7985	25.4051	25.8084	25.4909	25.9182	25.7642	25.18	25.6825	25.7351	0.0128848	0.00896141
gshB	3144	Q0KEU7			Glutathione synthetase		0.00035461	2	7	9	9	8	8	9	8	9	9										25.2193	25.0482	25.0454	25.2927	25.4499	25.3929	25.0628	25.0088	25.0598	25.2193	25.0482	25.0454	25.2927	25.4499	25.3929	25.0628	25.0088	25.0598	25.1066	25.3799	25.044	0.00396722	0.00313526
gshA	3145	Q0KEU8			Gamma-glutamate-cysteine ligase		0.00035461	1	15	14	13	10	12	11	13	13	14										23.1998	23.2517	23.3392	23.128	23.5098	22.5994	22.9182	22.9241	23.1254	23.1998	23.2517	23.3392	23.128	23.5098	22.5994	22.9182	22.9241	23.1254	23.2647	23.1262	22.9925	0.00302944	0.0198106
glnK	3146	Q0KEV0			Nitrogen regulatory protein PII		0.000644122	0	2	2	2	2	2	2	2	2	2										19.4285	19.3126	19.3518	19.7529	19.7798	19.0843	19.6005	19.5956	19.669	19.4285	19.3126	19.3518	19.7529	19.7798	19.0843	19.6005	19.5956	19.669	19.3651	19.5728	19.6221	0.0030445	0.0201657
ubiK	3147	Q0KEV2			Ubiquinone biosynthesis accessory factor UbiK		0.00035461	0	8	8	8	7	7	8	8	8	8										24.5499	24.5958	24.4605	25.8439	25.3491	25.7683	25.4743	25.3608	25.3957	24.5499	24.5958	24.4605	25.8439	25.3491	25.7683	25.4743	25.3608	25.3957	24.5365	25.6696	25.4111	0.00280442	0.0103895
zwf1	3148	Q0KEV4			Glucose-6-phosphate 1-dehydrogenase		0.00035461	0	7	8	8	5	7	7	8	8	8										23.8182	23.4519	23.2706	23.921	23.9312	23.9545	23.5823	23.3018	23.5846	23.8182	23.4519	23.2706	23.921	23.9312	23.9545	23.5823	23.3018	23.5846	23.5319	23.9356	23.4955	0.0118637	0.000716129
nagB	3149	Q0KEV5			Glucosamine-6-phosphate deaminase		0.000644122	1	1	2	2	1	2	1	2	2	2										18.5035	19.3958	19.9708	17.1873	20.0101	17.7431	19.8647	20.1948	19.6534	18.5035	19.3958	19.9708	17.1873	20.0101	17.7431	19.8647	20.1948	19.6534	19.4094	18.8571	19.9217	0.0383275	0.0816535
nagA	3150	Q0KEV6			N-Acetylglucosamine-6-phosphate deacetylase		0.00035461	1	2	3	2	2	2	2	3	3	2										20.24	20.1095	20.1517	20.2066	20.1987	19.9863	20.7403	20.4754	20.4915	20.24	20.1095	20.1517	20.2066	20.1987	19.9863	20.7403	20.4754	20.4915	20.1681	20.1341	20.5742	0.00330136	0.0062069
nagF	3151	Q0KEV9			Phosphoenolpyruvate--protein phosphotransferase		0.00035461	0	1	2	1	7	7	6	7	6	7										19.373	18.9218	18.4314	21.382	21.2727	21.4592	20.5426	20.405	20.7551	19.373	18.9218	18.4314	21.382	21.2727	21.4592	20.5426	20.405	20.7551	18.9593	21.3733	20.5748	0.0249072	0.00438253
H16_A0310	3152	Q0KEW0			Transcriptional regulator, GntR-family		0.00035461	1	12	14	14	10	13	9	12	12	13										23.2214	23.3065	23.4354	23.0502	23.1335	22.9188	23.1364	23.1815	23.1144	23.2214	23.3065	23.4354	23.0502	23.1335	22.9188	23.1364	23.1815	23.1144	23.3238	23.0368	23.1444	0.00461861	0.00470074
H16_A0689	2901	Q0KDT4			Predicted ornithine cyclodeaminase		0.00035461	0	5	4	4	5	5	5	3	2	4										21.2285	21.202	21.1203	22.3746	22.8218	22.949	20.714	20.2776	20.5866	21.2285	21.202	21.1203	22.3746	22.8218	22.949	20.714	20.2776	20.5866	21.1843	22.7354	20.5375	0.00266334	0.0132812
H16_A0688	2902	Q0KDT5			Amidinotransferase		0.00035461	0	1	4	5	6	8	5	2	4	3										18.5179	19.8342	19.8513	20.7066	21.4171	19.969	18.8326	19.1718	19.1633	18.5179	19.8342	19.8513	20.7066	21.4171	19.969	18.8326	19.1718	19.1633	19.5204	20.8159	19.0643	0.0394277	0.0349856
H16_A0686	2903	Q0KDT7			CBS-domain-containing membrane protein		0.00108186	0	1	1	1	1	1	1	1	1	1										12.3983	17.1081	17.0415	19.5095	19.0055	19.5055	17.1749	16.9822	17.6523	12.3983	17.1081	17.0415	19.5095	19.0055	19.5055	17.1749	16.9822	17.6523	16.5181	19.3588	17.298	0.174026	0.0149858
pqiA2	2904	Q0KDT9			Uncharacterized paraquat-inducible protein A		0.00035461	0	3	3	4	2	4	4	4	4	4										20.7972	20.6755	20.3928	19.952	19.7019	20.026	20.781	19.9294	20.2203	20.7972	20.6755	20.3928	19.952	19.7019	20.026	20.781	19.9294	20.2203	20.6316	19.8999	20.3544	0.0100601	0.00853774
pqiA1	2905	Q0KDU0			Uncharacterized paraquat-inducible protein A		0.00035461	1	3	3	2	2	1	3	3	3	3										20.434	20.3324	19.104	20.0364	18.6898	20.6143	20.639	20.3718	20.4737	20.434	20.3324	19.104	20.0364	18.6898	20.6143	20.639	20.3718	20.4737	20.0692	19.9805	20.499	0.0370958	0.049924
pqiB	2906	Q0KDU1			Paraquat-inducible protein B		0.00035461	0	13	15	16	13	15	14	14	15	15										23.4244	23.6453	23.6603	23.3945	23.8303	23.3183	23.4821	23.6893	23.4097	23.4244	23.6453	23.6603	23.3945	23.8303	23.3183	23.4821	23.6893	23.4097	23.5806	23.5326	23.5319	0.00560387	0.0117485
H16_A0681	2907	Q0KDU2			ABC_trans_aux domain-containing protein		0.00035461	0	6	7	8	4	4	5	6	7	4										23.753	23.8566	23.8022	23.5858	23.1079	23.6183	23.3986	23.7536	23.3348	23.753	23.8566	23.8022	23.5858	23.1079	23.6183	23.3986	23.7536	23.3348	23.8046	23.4554	23.5077	0.00217738	0.0121934
H16_A0680	2908	Q0KDU3			Nucleoside 2-deoxyribosyltransferase		0.00108186	0	1	1	1	2	1	1	1	1	1										20.7198	20.8467	20.6007	19.9136	19.1894	20.8686	20.6139	20.5094	20.6106	20.7198	20.8467	20.6007	19.9136	19.1894	20.8686	20.6139	20.5094	20.6106	20.7259	20.154	20.5788	0.00593702	0.0421321
H16_A0679	2909	Q0KDU4			Lactate dehydrogenase or related dehydrogenase		0.00035461	0	9	8	9	5	8	8	8	7	8										23.4696	23.0422	22.8628	22.5275	22.5764	22.766	22.609	22.3663	22.4393	23.4696	23.0422	22.8628	22.5275	22.5764	22.766	22.609	22.3663	22.4393	23.1478	22.627	22.4751	0.0134808	0.00556912
modA	2910	Q0KDU6			ABC-type transporter, periplasmic component: MolT family		0.00035461	1	3	3	3	1	1	0	3	3	2										19.9173	20.9766	20.8317	18.792	18.4352	NA	20.1593	20.5082	19.9793	19.9173	20.9766	20.8317	18.792	18.4352	17.4514	20.1593	20.5082	19.9793	20.6452	18.3285	20.2325	0.0279143	0.0380944
H16_A0672	2911	Q0KDV1			Transcriptional repressor-molybdenum-binding protein		0.00035461	0	3	4	5	4	4	4	4	5	4										25.6778	25.4927	25.3088	25.6578	25.3202	25.5608	25.7676	25.5374	25.598	25.6778	25.4927	25.3088	25.6578	25.3202	25.5608	25.7676	25.5374	25.598	25.501	25.5198	25.6377	0.00723877	0.00681285
H16_A0671	2912	Q0KDV2			Uncharacterized protein		0.00035461	0	9	14	13	9	12	9	13	12	10										24.6442	24.2292	24.0674	24.511	24.2113	24.4751	24.0015	24.1184	24.1115	24.6442	24.2292	24.0674	24.511	24.2113	24.4751	24.0015	24.1184	24.1115	24.3345	24.4052	24.0781	0.0122355	0.00670738
ackA2	2913	Q0KDV3			Acetate kinase		0.00035461	1	3	4	4	2	4	3	5	5	5										20.5956	19.9597	19.2868	18.7423	19.8993	19.7848	19.7115	20.488	20.4974	20.5956	19.9597	19.2868	18.7423	19.8993	19.7848	19.7115	20.488	20.4974	20.0443	19.5605	20.2762	0.0328114	0.032735
frcK	497	Q0K134			Fructokinase		0.00740741	1	1	2	2	1	2	1	1	2	2										21.8023	20.8691	21.1249	22.0624	22.0026	21.9922	21.7712	21.7416	21.688	21.8023	20.8691	21.1249	22.0624	22.0026	21.9922	21.7712	21.7416	21.688	21.321	22.0194	21.734	0.0226762	0.00171997
pgi	498	Q0K135	Q0KBI7		Glucose-6-phosphate isomerase		0.00035461	1	2	3	3	2	3	2	3	3	3										20.6024	20.4915	20.036	20.6143	20.4245	20.3094	19.7514	19.6797	19.1841	20.6024	20.4915	20.036	20.6143	20.4245	20.3094	19.7514	19.6797	19.1841	20.3967	20.4549	19.5595	0.0147309	0.00752721
zwf2	499	Q0K136			Glucose-6-phosphate 1-dehydrogenase		0.000644122	1	2	2	2	1	1	2	2	1	1										19.4482	20.0345	19.4969	16.7006	18.5379	19.5653	19.5662	16.64	19.5234	19.4482	20.0345	19.4969	16.7006	18.5379	19.5653	19.5662	16.64	19.5234	19.6852	18.6834	19.0533	0.0165493	0.0794469
frcB	500	Q0K137			ABC-type transporter, periplasmic component: CUT2 family, fructose specific		0.000644122	1	0	1	1	1	2	1	3	3	3										NA	21.3154	21.5609	19.6858	20.8767	18.1281	20.6639	18.5171	19.2811	18.6906	21.3154	21.5609	19.6858	20.8767	18.1281	20.6639	18.5171	19.2811	20.9617	19.9579	19.7653	0.0775268	0.0704579
frcC	501	Q0K138			ABC-type transporter, permease component: CUT2 family, fructose specific		0.00108186	1	1	1	1	1	1	1	1	1	1										16.6775	18.1572	18.7375	20.3445	20.1584	20.0502	16.7562	18.8156	18.1381	16.6775	18.1572	18.7375	20.3445	20.1584	20.0502	16.7562	18.8156	18.1381	18.0851	20.1896	18.13	0.0594814	0.00737482
frcA	502	Q0K139			ABC-type transporter, ATPase component: CUT2 family, fructose specific		0.000644122	2	2	2	2	3	2	2	2	2	1										19.0826	18.6376	18.4872	20.6183	19.8722	20.0654	18.581	18.4018	19.4747	19.0826	18.6376	18.4872	20.6183	19.8722	20.0654	18.581	18.4018	19.4747	18.7585	20.221	18.8995	0.0165263	0.0191833
H16_B1494	503	Q0K143			Uncharacterized protein		0.00123191	0	2	2	2	1	0	1	1	1	2										16.7902	17.0116	17.6136	16.3109	NA	16.0453	18.8695	17.9119	16.9708	16.7902	17.0116	17.6136	16.3109	16.4156	16.0453	18.8695	17.9119	16.9708	17.1818	16.2655	18.1189	0.0248618	0.0117387
H16_B1492	504	Q0K144			zf-TFIIB domain-containing protein		0.00035461	2	18	18	21	9	8	8	15	15	13										26.3924	26.098	25.889	24.473	24.1942	24.4641	25.4189	25.0461	25.1965	26.3924	26.098	25.889	24.473	24.1942	24.4641	25.4189	25.0461	25.1965	26.1414	24.3828	25.2287	0.00967871	0.00650031
H16_B1491	505	Q0K145			Membrane protein related to metalloendopeptidases		0.00384502	1	1	1	1	0	1	0	0	0	0										17.965	17.8736	17.9565	NA	12.1259	NA	NA	NA	NA	17.965	17.8736	17.9565	15.6137	12.1259	14.6799	15.9971	15.3632	16.1564	17.9323	14.7181	15.8775	0.00281537	0.127691
H16_B1489	506	Q0K147			Outer membrane receptor, TonB dependent		0.00035461	0	0	0	0	0	0	1	7	5	7										NA	NA	NA	NA	NA	20.1525	21.1029	20.4545	20.1329	20.0864	19.7522	19.7897	20.2302	19.8536	20.1525	21.1029	20.4545	20.1329	19.884	20.0877	20.6213	0.00921294	0.00990367
H16_B1486	507	Q0K150			Conserved hypothetical membrane associated protein		0.00208395	0	1	1	1	1	1	1	1	1	1										20.1859	20.1015	20.0099	21.2385	20.3939	20.7461	19.8095	20.014	19.2957	20.1859	20.1015	20.0099	21.2385	20.3939	20.7461	19.8095	20.014	19.2957	20.1009	20.8347	19.7369	0.00437839	0.0204028
H16_B1474	508	Q0K162			Probable extra-cytoplasmic solute receptor		0.000644122	0	1	1	2	2	2	2	2	2	2										19.4702	18.9893	19.5727	20.1168	19.8682	20.5834	21.0249	20.7156	21.0717	19.4702	18.9893	19.5727	20.1168	19.8682	20.5834	21.0249	20.7156	21.0717	19.3656	20.2205	20.9458	0.0161019	0.017985
moeA3	511	Q0K167			Molybdopterin molybdenumtransferase		0.00035461	0	4	6	5	6	6	6	6	6	6										19.9685	20.8065	20.643	23.3505	23.1326	23.3121	23.1166	22.9936	23.2466	19.9685	20.8065	20.643	23.3505	23.1326	23.3121	23.1166	22.9936	23.2466	20.5157	23.2682	23.1226	0.0216962	0.00500138
moaA	512	Q0K170			GTP 3',8-cyclase		0.00035461	0	3	3	4	3	4	3	3	4	3										19.5535	18.3327	18.8781	20.7946	20.6845	20.6582	20.593	20.8759	20.3356	19.5535	18.3327	18.8781	20.7946	20.6845	20.6582	20.593	20.8759	20.3356	19.0078	20.7137	20.6183	0.0323194	0.00349241
H16_B1465	513	Q0K171			Fusaric acid resistance efflux transporter,membrane fusion protein		0.00035461	2	16	17	17	18	19	18	19	19	20										24.1804	24.2474	24.1499	26.1714	25.9043	26.1301	25.8954	25.854	25.929	24.1804	24.2474	24.1499	26.1714	25.9043	26.1301	25.8954	25.854	25.929	24.1931	26.0733	25.8931	0.00206231	0.00551507
H16_B1463	514	Q0K173			Fusaric acid resistance efflux transporter,permease protein		0.00035461	0	3	2	3	3	4	4	4	4	4										19.7084	20.1749	19.6656	22.1646	21.6241	22.0701	21.9483	21.7333	21.896	19.7084	20.1749	19.6656	22.1646	21.6241	22.0701	21.9483	21.7333	21.896	19.8687	21.9715	21.8621	0.0142302	0.0131481
cydA2	515	Q0K175			Bd-type quinol oxidase subunit I		0.00035461	0	2	2	5	4	5	2	4	5	5										18.4866	18.8826	19.8207	20.6332	20.5966	20.1996	20.06	21.348	21.0871	18.4866	18.8826	19.8207	20.6332	20.5966	20.1996	20.06	21.348	21.0871	19.1758	20.4894	20.9291	0.0359418	0.0117442
H16_B1460	516	Q0K176			MFS transporter, OFA family		0.00035461	1	4	5	5	5	6	5	6	6	6										25.274	24.9532	24.5571	26.804	26.1961	26.7873	26.2621	25.9834	26.088	25.274	24.9532	24.5571	26.804	26.1961	26.7873	26.2621	25.9834	26.088	24.9575	26.6221	26.1158	0.0144059	0.0130188
H16_B1459	517	Q0K177			Response regulator containing sigma54 activator and Fis-type DNA-binding domains		0.00035461	1	15	14	15	18	17	18	19	17	19										24.7761	24.5775	24.4018	26.4792	26.1758	26.5602	26.1755	26.2074	26.2095	24.7761	24.5775	24.4018	26.4792	26.1758	26.5602	26.1755	26.2074	26.2095	24.5932	26.4143	26.1975	0.00761761	0.00767469
H16_B1458	518	Q0K178			Histidine kinase		0.00035461	1	14	15	13	18	27	23	26	28	28										22.9102	22.986	22.7579	25.0613	25.0178	25.0284	24.6856	24.8422	24.8589	22.9102	22.986	22.7579	25.0613	25.0178	25.0284	24.6856	24.8422	24.8589	22.8878	25.0359	24.7977	0.0050781	0.000905529
H16_B1457	519	Q0K179			VOC domain-containing protein		0.00035461	0	4	4	4	1	1	1	1	1	1										22.1575	22.258	22.4715	19.17	19.4899	18.7956	19.3786	19.4168	18.9294	22.1575	22.258	22.4715	19.17	19.4899	18.7956	19.3786	19.4168	18.9294	22.3017	19.1794	19.2579	0.0071931	0.0181444
H16_A2637	1854	Q0K8F2			Hypothetical membrane associated protein		0.00035461	0	9	9	9	8	8	8	10	9	10										25.3848	25.3963	25.5051	24.7618	24.7847	24.851	25.5439	25.7431	25.7122	25.3848	25.3963	25.5051	24.7618	24.7847	24.851	25.5439	25.7431	25.7122	25.4298	24.7997	25.669	0.00261136	0.00186952
citE1	1856	Q0K8F4			Citrate lyase beta subunit		0.00035461	0	18	20	20	14	17	11	16	17	14										24.8438	24.5441	24.4514	24.3527	24.2534	24.4393	24.376	24.277	24.2385	24.8438	24.5441	24.4514	24.3527	24.2534	24.4393	24.376	24.277	24.2385	24.623	24.3504	24.2983	0.00833153	0.0038216
mdh	1857	Q0K8F5			Malate dehydrogenase		0.00035461	0	61	61	58	47	54	50	55	55	52										30.5162	30.3041	30.1515	30.2753	30.0376	30.1801	30.0255	29.8892	29.9571	30.5162	30.3041	30.1515	30.2753	30.0376	30.1801	30.0255	29.8892	29.9571	30.3317	30.1676	29.9583	0.00603974	0.00396685
H16_A2633	1858	Q0K8F6			Transcriptional regulator, GntR-family		0.00035461	0	19	20	23	13	15	13	17	15	16										25.1322	24.9481	24.4883	24.3638	24.2226	24.5411	24.5701	24.2536	24.3774	25.1322	24.9481	24.4883	24.3638	24.2226	24.5411	24.5701	24.2536	24.3774	24.8808	24.3817	24.4063	0.0133419	0.0065484
sdhC	1859	Q0K8F7			Succinate dehydrogenase cytochrome b556 subunit		0.00035461	2	4	3	3	3	3	3	3	3	3										26.5785	26.5813	26.507	26.0887	26.0295	26.0171	25.7773	25.687	25.5762	26.5785	26.5813	26.507	26.0887	26.0295	26.0171	25.7773	25.687	25.5762	26.556	26.0455	25.6825	0.00158652	0.00146977
sdhA	1860	Q0K8F9			Succinate dehydrogenase flavoprotein subunit		0.00035461	0	77	78	81	57	68	65	70	69	75										29.3627	29.3807	29.2833	28.9692	28.798	28.7352	28.5939	28.5328	28.5179	29.3627	29.3807	29.2833	28.9692	28.798	28.7352	28.5939	28.5328	28.5179	29.3428	28.8376	28.5486	0.00176671	0.00420069
sdhB	1861	Q0K8G0			Succinate dehydrogenase iron-sulfur subunit		0.00035461	0	26	28	29	19	25	21	24	26	27										27.9243	27.742	27.5221	27.3543	26.9216	27.3613	27.1526	26.9369	26.9044	27.9243	27.742	27.5221	27.3543	26.9216	27.3613	27.1526	26.9369	26.9044	27.7388	27.2265	27.0023	0.00726353	0.00925572
H16_A2628	1862	Q0K8G1			FAD assembly factor SdhE		0.00035461	0	8	8	9	7	8	6	8	9	8										24.3605	24.1634	23.7763	22.5946	22.0563	22.1327	23.0599	22.9138	22.9291	24.3605	24.1634	23.7763	22.5946	22.0563	22.1327	23.0599	22.9138	22.9291	24.12	22.2815	22.9691	0.0123321	0.0130834
cisY	1863	Q0K8G2			Citrate synthase		0.00035461	2	67	69	70	57	61	54	64	66	64										29.9423	29.9017	29.958	29.2713	29.2154	29.2313	29.3891	29.4058	29.3743	29.9423	29.9017	29.958	29.2713	29.2154	29.2313	29.3891	29.4058	29.3743	29.9342	29.2395	29.3898	0.000969738	0.00098469
livK1	1864	Q0K8G3			ABC-type transporter, periplasmic component: HAAT family		0.00035461	0	33	39	41	24	30	19	40	41	42										26.8619	27.2125	27.4591	26.1586	26.5515	26.0737	27.6227	27.9862	27.8466	26.8619	27.2125	27.4591	26.1586	26.5515	26.0737	27.6227	27.9862	27.8466	27.1984	26.2767	27.8262	0.0110421	0.00970571
livM1	1865	Q0K8G5			ABC-type transporter, permease component: HAAT family		0.00035461	1	5	6	6	5	6	5	6	6	6										25.0722	24.8363	24.858	24.9094	24.8155	25.0098	24.8744	24.7977	24.7111	25.0722	24.8363	24.858	24.9094	24.8155	25.0098	24.8744	24.7977	24.7111	24.9261	24.9137	24.7959	0.0052317	0.00390079
livG1	1866	Q0K8G6			ABC-type transporter, ATPase component: HAAT family		0.00035461	1	13	16	15	12	11	13	13	13	14										24.7797	25.0621	25.0974	25.2374	25.3826	24.6457	24.8981	25.0497	25.0233	24.7797	25.0621	25.0974	25.2374	25.3826	24.6457	24.8981	25.0497	25.0233	24.9866	25.122	24.9919	0.00696993	0.015559
livF1	1867	Q0K8G7	Q0KBE6	H16_A1543	ABC-type transporter, ATPase component: HAAT family		0.00035461	0	12	12	11	9	9	9	12	10	11	4	4	4	3	4	4	5	4	4	25.7763	25.8489	25.7942	25.831	25.5983	25.7144	25.6155	25.6964	25.6633	25.7763	25.8489	25.7942	25.831	25.5983	25.7144	25.6155	25.6964	25.6633	25.8068	25.7177	25.6588	0.0014654	0.00452468
leuC3	1868	Q0K8G8	Q0KC95	leuC	3-isopropylmalate dehydratase large subunit		0.00035461	1	32	31	32	26	30	26	29	34	29	3	3	3	3	2	3	3	4	2	27.1639	27.1564	27.1521	26.8565	26.8517	26.8486	26.9402	27.0526	26.8549	27.1639	27.1564	27.1521	26.8565	26.8517	26.8486	26.9402	27.0526	26.8549	27.1575	26.8523	26.9515	0.000220673	0.00014837
leuD	1869	Q0K8G9			3-isopropylmalate dehydratase small subunit		0.00035461	1	21	22	20	12	15	14	21	18	18										25.3123	25.5631	25.6408	25.1894	25.3697	25.1745	25.349	25.5727	25.3737	25.3123	25.5631	25.6408	25.1894	25.3697	25.1745	25.349	25.5727	25.3737	25.5121	25.2473	25.4353	0.00673154	0.00430369
leuB3	1870	Q0K8H0			3-isopropylmalate dehydrogenase		0.00035461	0	19	18	18	15	16	17	20	19	18										27.3142	27.1052	27.1033	26.3795	26.5961	27.0224	27.0418	26.9651	26.9348	27.3142	27.1052	27.1033	26.3795	26.5961	27.0224	27.0418	26.9651	26.9348	27.1777	26.6912	26.9812	0.00446049	0.012266
asd	1871	Q0K8H1			Aspartate-semialdehyde dehydrogenase		0.00035461	1	43	46	48	34	40	35	42	46	43										26.3997	26.4886	26.6322	26.1467	26.3105	26.3878	26.2015	26.4192	26.3741	26.3997	26.4886	26.6322	26.1467	26.3105	26.3878	26.2015	26.4192	26.3741	26.51	26.2851	26.3346	0.00442712	0.00468549
fimV	1872	Q0K8H2			Tfp pilus assembly protein FimV		0.00035461	0	42	45	46	40	45	38	46	45	47										28.2489	28.0231	27.7952	28.4434	28.0848	28.485	28.1387	28.0254	28.0753	28.2489	28.0231	27.7952	28.4434	28.0848	28.485	28.1387	28.0254	28.0753	28.0343	28.3486	28.0806	0.00809513	0.00776529
truA	1873	Q0K8H3			tRNA pseudouridine synthase A		0.0082153	1	1	1	1	0	1	1	1	1	1										16.4586	17.3888	18.4774	NA	17.705	17.4401	18.2523	18.3684	18.5813	16.4586	17.3888	18.4774	16.1682	17.705	17.4401	18.2523	18.3684	18.5813	17.6723	17.2423	18.4072	0.0579321	0.0480303
trpF	1874	Q0K8H4			N-(5'-phosphoribosyl)anthranilate isomerase		0.00035461	0	4	7	6	6	6	5	6	6	6										22.9297	23.1036	22.8846	23.2783	22.7876	22.9793	22.9101	22.8556	22.862	22.9297	23.1036	22.8846	23.2783	22.7876	22.9793	22.9101	22.8556	22.862	22.9758	23.0293	22.8761	0.00503427	0.0107435
trpB	1875	Q0K8H5			Tryptophan synthase beta chain		0.00035461	0	14	13	12	10	11	9	12	12	13										26.7318	26.7117	26.5803	26.0423	25.7104	25.8804	25.6782	25.651	25.6531	26.7318	26.7117	26.5803	26.0423	25.7104	25.8804	25.6782	25.651	25.6531	26.6761	25.884	25.6608	0.00308473	0.00641335
H16_A2613	1876	Q0K8H6			Methyltransferase		0.00035461	0	6	9	8	2	4	2	5	4	4										22.8986	22.4321	22.6793	19.8361	20.1697	19.1916	19.8766	20.7411	21.5142	22.8986	22.4321	22.6793	19.8361	20.1697	19.1916	19.8766	20.7411	21.5142	22.6825	19.7871	20.8602	0.0102967	0.0251988
accD	1877	Q0K8H8			Acetyl-coenzyme A carboxylase carboxyl transferase subunit beta		0.00035461	0	25	25	25	19	24	22	25	25	25										26.5015	26.3638	26.3781	26.0403	26.1898	26.3075	26.1867	26.3018	26.2591	26.5015	26.3638	26.3781	26.0403	26.1898	26.3075	26.1867	26.3018	26.2591	26.4158	26.1833	26.25	0.00286635	0.00511668
folC	1878	Q0K8H9			Dihydrofolate synthase/folylpolyglutamate synthase		0.000644122	1	4	4	5	2	3	3	4	5	4										23.0479	22.6365	22.4169	20.9062	21.7997	22.1081	22.3485	22.4585	22.414	23.0479	22.6365	22.4169	20.9062	21.7997	22.1081	22.3485	22.4585	22.414	22.7246	21.6881	22.4077	0.0141119	0.0288922
H16_A2609	1879	Q0K8I0			Hypothetical membrane associated protein		0.00035461	1	18	19	17	16	16	15	17	17	16										25.41	25.2441	24.8188	25.353	25.0054	25.2063	25.0033	24.6981	24.9096	25.41	25.2441	24.8188	25.353	25.0054	25.2063	25.0033	24.6981	24.9096	25.1785	25.1952	24.8759	0.0121206	0.00692885
purF	1880	Q0K8I2			Amidophosphoribosyltransferase		0.00035461	1	31	30	29	28	29	25	30	29	29										27.3879	27.1512	27.1975	27.2541	27.1984	27.4217	27.1683	27.1782	27.2184	27.3879	27.1512	27.1975	27.2541	27.1984	27.4217	27.1683	27.1782	27.2184	27.2492	27.2945	27.1885	0.00460337	0.00425779
metB	1881	Q0K8I3			O-succinylhomoserine sulfhydrylase		0.00035461	0	21	22	24	14	22	17	23	24	24										26.9215	26.5305	26.3859	26.5335	26.302	26.7424	27.0067	26.7798	26.8572	26.9215	26.5305	26.3859	26.5335	26.302	26.7424	27.0067	26.7798	26.8572	26.6308	26.5371	26.8843	0.0104126	0.00830407
H16_A2603	1882	Q0K8I6			Transport permease protein		0.00035461	0	4	4	4	4	5	5	5	5	5										22.9745	22.8911	22.5038	23.4566	23.0732	23.2516	22.8559	22.5735	22.6373	22.9745	22.8911	22.5038	23.4566	23.0732	23.2516	22.8559	22.5735	22.6373	22.8039	23.269	22.694	0.0110225	0.00824818
H16_A2602	1883	Q0K8I7			ABC-type transporter, ATPase component: LOSE family		0.000644122	0	1	2	2	1	2	2	2	2	2										17.9128	17.9424	17.6511	18.5295	19.5334	17.5653	19.6	19.1331	19.859	17.9128	17.9424	17.6511	18.5295	19.5334	17.5653	19.6	19.1331	19.859	17.8412	18.7593	19.5611	0.00899059	0.0530715
rpsU	1884	Q0K8I8			30S ribosomal protein S21		0.00035461	0	23	22	21	16	17	16	22	21	18										26.3251	26.1786	25.9899	26.6614	26.8261	26.3084	26.7495	26.553	26.6777	26.3251	26.1786	25.9899	26.6614	26.8261	26.3084	26.7495	26.553	26.6777	26.171	26.6144	26.6624	0.00642316	0.00994531
kdpD1	1885	Q0K8I9			Histidine kinase		0.00035461	0	4	4	3	2	3	4	4	4	4										21.2587	21.1292	20.59	21.1727	21.436	21.8699	20.7776	20.9481	21.2574	21.2587	21.1292	20.59	21.1727	21.436	21.8699	20.7776	20.9481	21.2574	21.0204	21.5219	21.0082	0.0168959	0.0163799
ppsA	2230	Q0KA33			Phosphoenolpyruvate synthase		0.00035461	3	89	95	92	85	87	82	95	94	96										29.842	29.6286	29.5329	30.0999	29.8032	30.0699	29.7922	29.7077	29.7447	29.842	29.6286	29.5329	30.0999	29.8032	30.0699	29.7922	29.7077	29.7447	29.6737	29.997	29.7486	0.00533356	0.00544645
pdhL	2490	Q0KBV8			Dihydrolipoyl dehydrogenase		0.00035461	0	38	41	39	34	36	33	36	38	38										27.2933	27.002	26.9653	27.0816	26.8505	27.1507	26.8768	26.7553	26.84	27.2933	27.002	26.9653	27.0816	26.8505	27.1507	26.8768	26.7553	26.84	27.0945	27.0332	26.8249	0.00663372	0.00581544
tnpA	3392	Q7WWS7			Putative transposase of IS885		0.00522193	0	1	2	2	0	0	0	0	0	0										18.8821	19.4435	18.2302	NA	NA	NA	NA	NA	NA	18.8821	19.4435	18.2302	17.0418	16.923	16.0377	16.8624	16.0231	16.0137	18.935	16.7316	16.3576	0.032208	0.0329181
pdhA	3380	Q59097	Q0KAV1		Pyruvate dehydrogenase E1 component		0.00035461	0	50	55	52	45	48	44	53	49	50	3	3	3	3	3	3	3	3	3	27.4512	27.3155	27.2087	27.4031	27.1168	27.2847	27.0097	26.8882	26.9291	27.4512	27.3155	27.2087	27.4031	27.1168	27.2847	27.0097	26.8882	26.9291	27.3285	27.273	26.9432	0.00444843	0.00527655
pdhB	3381	Q59098			Dihydrolipoyllysine-residue acetyltransferase component of pyruvate dehydrogenase complex		0.00035461	0	10	10	13	7	11	6	11	12	11										25.4321	25.186	25.3394	25.3435	25.2868	25.4429	25.0442	25.1292	25.1834	25.4321	25.186	25.3394	25.3435	25.2868	25.4429	25.0442	25.1292	25.1834	25.3227	25.3592	25.1201	0.00490781	0.0031162
acsA	30	P31638	Q0K2Z8		Acetyl-coenzyme A synthetase		0.00035461	1	31	33	35	34	42	34	39	37	39										26.505	26.3488	26.3357	27.4026	27.3407	27.2707	26.9849	26.9283	26.881	26.505	26.3488	26.3357	27.4026	27.3407	27.2707	26.9849	26.9283	26.881	26.3986	27.339	26.932	0.00356816	0.00241479
PHG082	3458	Q7WXN6			Putative integrase/recombinase		0.00898876	0	1	1	1	1	1	1	1	1	1										20.0309	20.4465	19.7492	20.1681	20.1592	20.1032	20.0057	19.8923	19.9767	20.0309	20.4465	19.7492	20.1681	20.1592	20.1032	20.0057	19.8923	19.9767	20.1042	20.1438	19.959	0.0174742	0.00174719
PHG028	3459	Q7WXT8			Putative TonB-dependent outer membrane receptor		0.00035461	0	53	53	58	51	51	47	49	53	54										29.4418	29.2842	29.2706	28.6977	28.5992	28.7785	28.4963	28.5632	28.5833	29.4418	29.2842	29.2706	28.6977	28.5992	28.7785	28.4963	28.5632	28.5833	29.3343	28.6937	28.5481	0.00324389	0.00312927
PHG027	3460	Q7WXT9			Fructose-bisphosphatase		0.00035461	0	21	24	23	22	25	20	23	23	25										29.4177	29.356	29.243	29.4725	29.3392	29.3167	28.9647	28.9136	28.928	29.4177	29.356	29.243	29.4725	29.3392	29.3167	28.9647	28.9136	28.928	29.3407	29.3778	28.9356	0.00301945	0.00286805
aceK	3463	Q8KLU8			Isocitrate dehydrogenase kinase/phosphatase		0.00035461	0	5	5	5	5	6	5	5	6	6										21.8885	21.6058	21.3024	21.9427	22.0527	22.2886	21.9041	21.8279	21.9504	21.8885	21.6058	21.3024	21.9427	22.0527	22.2886	21.9041	21.8279	21.9504	21.6186	22.102	21.895	0.013572	0.00799932
hbdH1	3464	Q9X6U2			D-beta-hydroxybutyrate dehydrogenase		0.00035461	0	23	23	23	22	22	23	23	23	23										28.7074	28.3882	28.0772	28.8935	28.3975	28.7371	28.8461	28.5712	28.6695	28.7074	28.3882	28.0772	28.8935	28.3975	28.7371	28.8461	28.5712	28.6695	28.4138	28.6905	28.7001	0.011099	0.00884265
panD	3465	Q9ZHI5			Aspartate 1-decarboxylase		0.00035461	1	20	20	19	18	17	20	20	19	18										28.9506	28.6014	28.4401	28.7434	28.3205	28.7365	28.6617	28.4095	28.49	28.9506	28.6014	28.4401	28.7434	28.3205	28.7365	28.6617	28.4095	28.49	28.6801	28.6132	28.5242	0.00910376	0.00846881
PHG222	3391	Q7WSB2			Probable acyl-coa dehydrogenase		0.00035461	2	3	4	3	1	3	2	3	3	3										19.5482	19.4989	19.5231	18.644	18.9152	19.3747	19.7058	19.2882	19.4724	19.5482	19.4989	19.5231	18.644	18.9152	19.3747	19.7058	19.2882	19.4724	19.5235	19.01	19.4989	0.00126388	0.019465
ureE	3	O30338			Urease accessory protein UreE		0.00035461	0	3	3	3	2	3	2	2	3	3										20.362	20.4523	20.404	20.526	20.3545	19.8516	20.2118	20.3591	20.1507	20.362	20.4523	20.404	20.526	20.3545	19.8516	20.2118	20.3591	20.1507	20.4066	20.2713	20.2432	0.00221463	0.0173132
napA	45	P39185			Periplasmic nitrate reductase		0.00035461	0	0	1	3	2	5	3	5	6	6										NA	18.9852	19.1595	19.9097	20.8601	20.0148	20.5773	20.5421	20.2237	18.5839	18.9852	19.1595	19.9097	20.8601	20.0148	20.5773	20.5421	20.2237	18.9291	20.3276	20.4562	0.015608	0.0257165
hmp	46	P39662			Flavohemoprotein		0.00035461	0	12	15	13	13	14	14	15	15	15										25.0086	24.545	24.4548	24.5053	24.3684	25.1315	25.6094	25.4523	25.5195	25.0086	24.545	24.4548	24.5053	24.3684	25.1315	25.6094	25.4523	25.5195	24.6905	24.7082	25.5285	0.0120437	0.0164928
H16_A0669	50	P40289			Putative tyrosine-protein phosphatase H16_A0669		0.00035461	0	12	12	13	11	13	12	14	13	14										25.0028	24.877	24.9346	25.0606	24.8235	25.0578	24.7837	24.6984	24.7934	25.0028	24.877	24.9346	25.0606	24.8235	25.0578	24.7837	24.6984	24.7934	24.9391	24.9849	24.7591	0.00252589	0.00544802
acoD	55	P46368			Acetaldehyde dehydrogenase 2		0.00035461	0	1	2	2	1	1	1	3	3	4										19.3751	19.2773	19.2638	19.974	19.5171	19.7338	20.2852	20.4451	20.5403	19.3751	19.2773	19.2638	19.974	19.5171	19.7338	20.2852	20.4451	20.5403	19.3062	19.7537	20.4274	0.00314498	0.0115784
odhL	60	P52992			Dihydrolipoyl dehydrogenase		0.00035461	1	49	44	50	41	51	46	49	50	50										29.1687	28.9227	28.8129	29.4044	29.0711	29.346	28.9752	28.7599	28.8196	29.1687	28.9227	28.8129	29.4044	29.0711	29.346	28.9752	28.7599	28.8196	28.9759	29.281	28.8545	0.00628885	0.00607992
sucB	61	P52993			Dihydrolipoyllysine-residue succinyltransferase component of 2-oxoglutarate dehydrogenase complex		0.00035461	1	38	37	39	35	37	36	40	37	38										28.3481	28.0488	28.1705	28.807	28.7415	28.8903	28.2217	28.2273	28.3031	28.3481	28.0488	28.1705	28.807	28.7415	28.8903	28.2217	28.2273	28.3031	28.1944	28.8142	28.2512	0.00534036	0.00258824
ssb	63	P59927			Single-stranded DNA-binding protein		0.00035461	1	2	2	4	1	2	1	3	3	1										15.7747	17.3024	18.2262	18.7604	16.7694	18.3742	17.8649	18.0589	18.1294	15.7747	17.3024	18.2262	18.7604	16.7694	18.3742	17.8649	18.0589	18.1294	17.4152	18.1875	18.022	0.0723986	0.0587617
odhA	3385	Q59106			2-oxoglutarate dehydrogenase E1 component		0.00035461	1	74	79	85	71	84	78	83	86	82										28.5283	28.4444	28.439	29.1528	28.9238	29.0104	28.4583	28.4019	28.3593	28.5283	28.4444	28.439	29.1528	28.9238	29.0104	28.4583	28.4019	28.3593	28.4711	29.0321	28.4071	0.00176032	0.0039823
phbI	20	P23536			Phosphoenolpyruvate-protein phosphotransferase		0.00035461	2	13	14	17	9	15	10	15	16	16										25.6963	25.7057	25.6309	24.6039	24.9195	25.1316	25.0733	25.1737	25.0483	25.6963	25.7057	25.6309	24.6039	24.9195	25.1316	25.0733	25.1737	25.0483	25.678	24.901	25.0995	0.00158723	0.0106697
phbH	21	P23537			Phosphocarrier protein HPr		0.00035461	1	6	7	7	1	4	4	6	7	6										20.87	21.0081	21.3093	19.9217	20.3729	20.1206	20.9363	21.1712	20.6762	20.87	21.0081	21.3093	19.9217	20.3729	20.1206	20.9363	21.1712	20.6762	21.0743	20.1503	20.942	0.0106661	0.0112287
acoA	22	P27745			Acetoin:2,6-dichlorophenolindophenol oxidoreductase subunit alpha		0.00035461	2	1	2	4	5	8	7	7	8	8										20.071	20.2946	20.4096	22.2511	22.2487	21.7557	21.4909	21.679	21.5968	20.071	20.2946	20.4096	22.2511	22.2487	21.7557	21.4909	21.679	21.5968	20.2652	22.1032	21.5909	0.00849941	0.0129188
acoB	23	P27746			Acetoin:2,6-dichlorophenolindophenol oxidoreductase subunit beta		0.00035461	0	2	3	3	4	4	4	3	3	4										21.2165	21.3407	21.2607	23.0822	22.7876	23.1911	22.3603	22.2687	22.4553	21.2165	21.3407	21.2607	23.0822	22.7876	23.1911	22.3603	22.2687	22.4553	21.2736	23.0302	22.3634	0.00295766	0.00906859
acoC	24	P27747			Dihydrolipoyllysine-residue acetyltransferase component of acetoin cleaving system		0.00035461	1	3	4	3	4	5	4	5	6	5										21.0832	20.3025	20.45	21.9221	21.579	21.8364	21.8017	21.3455	21.542	21.0832	20.3025	20.45	21.9221	21.579	21.8364	21.8017	21.3455	21.542	20.6532	21.7864	21.5752	0.020123	0.00819881
H16_B0148	25	P27750			Uncharacterized protein H16_B0148		0.00035461	0	4	3	3	1	4	3	4	4	4										21.5359	21.4838	21.3181	20.1899	21.461	21.1498	21.7551	21.3579	21.5954	21.5359	21.4838	21.3181	20.1899	21.461	21.1498	21.7551	21.3579	21.5954	21.4489	21.0268	21.5786	0.00530245	0.0316492
hpf	26	P28613			Ribosome hibernation promoting factor		0.00035461	1	3	4	4	1	2	2	3	4	3										19.833	20.0194	20.3385	17.5712	18.561	16.8325	19.4528	20.1846	19.7665	19.833	20.0194	20.3385	17.5712	18.561	16.8325	19.4528	20.1846	19.7665	20.0789	17.8282	19.8326	0.012741	0.0491234
acoR	27	P28614			Acetoin catabolism regulatory protein		0.000644122	0	2	1	2	2	2	1	2	3	2										19.0532	18.8023	18.8838	19.8427	20.2124	19.2937	19.2308	19.4436	19.6117	19.0532	18.8023	18.8838	19.8427	20.2124	19.2937	19.2308	19.4436	19.6117	18.9169	19.8309	19.4371	0.00676771	0.0233666
rpoN	28	P28615			RNA polymerase sigma-54 factor		0.00035461	0	11	14	13	7	13	11	14	16	16										24.3881	24.3167	24.3165	24.3638	24.4125	24.3616	24.3379	24.4393	24.3287	24.3881	24.3167	24.3165	24.3638	24.4125	24.3616	24.3379	24.4393	24.3287	24.3408	24.3795	24.3695	0.00169565	0.00117955
H16_B2579	68	Q0JY13			Cold shock protein, DNA-binding		0.00035461	1	0	0	1	0	0	0	0	0	1										NA	NA	18.4743	NA	NA	NA	NA	NA	19.7537	17.02	17.8602	18.4743	18.5548	17.9116	17.9126	16.4637	18.3117	19.7537	17.9025	18.1595	18.7248	0.0410502	0.0204722
catB1	3393	Q7WWT7	Q0K3U1;Q0KAA4	catB3;catB4	Chloromuconate cycloisomerase		0.00035461	0	9	8	9	7	9	8	8	9	8	5	5	5	5	5	5	5	5	5	22.8521	22.9993	23.0593	23.7362	23.7303	23.2577	23.404	23.4349	23.3532	22.8521	22.9993	23.0593	23.7362	23.7303	23.2577	23.404	23.4349	23.3532	22.9728	23.5915	23.3977	0.00464312	0.0116474
prfC	69	Q0JY21			Peptide chain release factor 3		0.00035461	0	14	16	16	12	15	13	15	16	16										24.715	24.3425	24.2745	24.3783	24.2235	24.4342	24.0164	23.9243	24.0765	24.715	24.3425	24.2745	24.3783	24.2235	24.4342	24.0164	23.9243	24.0765	24.4573	24.348	24.0071	0.00970056	0.00448341
fecA	70	Q0JY22			Outer membrane receptor for Fe(III)-dicitrate		0.00035461	2	5	4	3	0	1	1	2	2	2										20.5418	20.4821	19.9142	NA	19.7471	21.4952	20.3286	20.0057	20.0839	20.5418	20.4821	19.9142	19.7	19.7471	21.4952	20.3286	20.0057	20.0839	20.3391	20.5755	20.1461	0.0170525	0.0503665
mscS5	71	Q0JY24			Small-conductance mechano-sensitive channel		0.00035461	1	4	4	4	4	5	4	5	5	5										23.5793	23.4134	23.188	24.7855	24.3726	24.6837	24.914	24.6537	24.7158	23.5793	23.4134	23.188	24.7855	24.3726	24.6837	24.914	24.6537	24.7158	23.4024	24.6244	24.7655	0.00839575	0.00873814
edd2	72	Q0JY25			Phosphogluconate dehydratase		0.00035461	0	25	24	24	23	24	23	27	25	27										25.4271	25.3698	25.2801	26.12	25.6933	26.1084	25.6565	25.5028	25.5271	25.4271	25.3698	25.2801	26.12	25.6933	26.1084	25.6565	25.5028	25.5271	25.3603	25.9871	25.5637	0.00292217	0.00935713
zwf3	73	Q0JY26			Glucose-6-phosphate 1-dehydrogenase		0.00035461	1	12	13	13	11	12	7	13	13	12										25.0419	24.8044	24.7306	26.5245	26.0852	26.0627	26.2135	26.0162	25.9888	25.0419	24.8044	24.7306	26.5245	26.0852	26.0627	26.2135	26.0162	25.9888	24.8652	26.2403	26.0763	0.00654338	0.00992703
pgl	74	Q0JY27			6-phosphogluconolactonase		0.00035461	0	8	10	10	6	8	6	9	9	9										25.1216	25.0966	25.0455	24.6349	24.7199	24.7204	25.1069	24.9862	25.0372	25.1216	25.0966	25.0455	24.6349	24.7199	24.7204	25.1069	24.9862	25.0372	25.0882	24.6923	25.0443	0.00154455	0.00199313
glk	75	Q0JY28			Glucokinase		0.00035461	1	9	9	9	9	9	8	9	9	9										24.7611	24.8208	24.7875	24.8733	24.6686	24.7683	24.459	24.5878	24.4473	24.7611	24.8208	24.7875	24.8733	24.6686	24.7683	24.459	24.5878	24.4473	24.79	24.7725	24.4995	0.00120812	0.00413205
H16_B2563	76	Q0JY29			Response regulator, OmpR-family		0.00035461	0	3	4	4	4	3	3	4	4	4										22.2667	21.6579	21.3305	21.4947	21.1684	21.612	21.6698	21.6193	21.6135	22.2667	21.6579	21.3305	21.4947	21.1684	21.612	21.6698	21.6193	21.6135	21.805	21.437	21.6344	0.0218431	0.0107303
H16_B2562	77	Q0JY30			Sensor protein QseC		0.00035461	0	5	4	5	4	5	5	5	5	5										20.3066	20.6712	21.0384	20.4865	21.6816	20.2283	20.5924	20.8249	21.0204	20.3066	20.6712	21.0384	20.4865	21.6816	20.2283	20.5924	20.8249	21.0204	20.7028	20.9462	20.8231	0.0176995	0.0372782
H16_B2561	78	Q0JY31			Lactate dehydrogenase or related dehydrogenase		0.00035461	0	8	10	10	4	7	5	8	9	8										22.8399	23.1871	23.2553	22.0114	22.5001	22.0141	22.0999	22.4362	22.2793	22.8399	23.1871	23.2553	22.0114	22.5001	22.0141	22.0999	22.4362	22.2793	23.1052	22.1941	22.2783	0.00964427	0.01269
H16_B2560	79	Q0JY32			Uncharacterized protein		0.00494042	1	1	1	1	0	1	1	1	1	1										17.8782	16.7521	16.0758	NA	16.8026	16.2558	17.3122	16.5975	16.7293	17.8782	16.7521	16.0758	15.9454	16.8026	16.2558	17.3122	16.5975	16.7293	17.0964	16.3789	16.9144	0.053869	0.0265694
H16_B2559	80	Q0JY33			Transcriptional regulator, MarR-family		0.00208395	0	1	1	1	1	1	1	1	1	1										19.8161	20.1317	19.6748	20.4824	20.0937	20.2508	20.1489	19.7988	19.5203	19.8161	20.1317	19.6748	20.4824	20.0937	20.2508	20.1489	19.7988	19.5203	19.887	20.2845	19.8457	0.0117716	0.00964285
H16_B2557	81	Q0JY35			3-(3-hydroxy-phenyl) propionate hydroxylase		0.00035461	2	1	1	3	5	7	8	6	5	6										18.4696	18.9127	18.8819	20.2657	21.157	21.2273	19.7229	20.0776	20.0687	18.4696	18.9127	18.8819	20.2657	21.157	21.2273	19.7229	20.0776	20.0687	18.7684	20.9445	19.9656	0.0131916	0.0256694
H16_B2555	82	Q0JY37			Acyl-CoA dehydrogenase, short-chain specific		0.00035461	1	10	11	11	9	9	8	11	13	11										25.1351	24.8453	24.6628	24.8684	24.7346	24.9123	25.0536	24.89	24.9601	25.1351	24.8453	24.6628	24.8684	24.7346	24.9123	25.0536	24.89	24.9601	24.8943	24.8404	24.9694	0.00957405	0.00372721
H16_B2553	83	Q0JY39			Uncharacterized protein		0.00035461	1	11	12	13	12	13	11	12	13	13										23.1626	23.5783	23.3337	24.1885	24.2724	24.2147	23.1153	23.2729	23.2889	23.1626	23.5783	23.3337	24.1885	24.2724	24.2147	23.1153	23.2729	23.2889	23.3684	24.2256	23.2278	0.00894512	0.00177178
pqqL	84	Q0JY40			Periplasmic zinc protease		0.00035461	0	8	7	8	7	7	6	8	8	8										21.6636	21.4449	21.2684	22.5102	22.4176	22.4093	22.3367	21.8738	22.2549	21.6636	21.4449	21.2684	22.5102	22.4176	22.4093	22.3367	21.8738	22.2549	21.4681	22.4465	22.1688	0.00922533	0.002496
alkA	85	Q0JY41			DNA-3-methyladenine glycosylase II, adenosine deaminase		0.00327186	0	3	3	5	2	3	2	3	3	3										19.053	19.4989	19.3977	18.645	19.6635	19.096	19.5693	19.387	19.0277	19.053	19.4989	19.3977	18.645	19.6635	19.096	19.5693	19.387	19.0277	19.3288	19.1951	19.3452	0.0121016	0.0266716
H16_B2547	86	Q0JY45			Transcriptional regulator, LysR-family		0.00208395	1	1	1	1	1	1	1	1	1	1										18.6285	18.8941	18.8796	14.5521	18.1925	16.0956	18.7319	18.0372	18.3012	18.6285	18.8941	18.8796	14.5521	18.1925	16.0956	18.7319	18.0372	18.3012	18.8058	17.0014	18.3856	0.00794244	0.112236
H16_B2545	87	Q0JY47			Transcriptional regulator, IclR-family		0.00035461	0	9	10	9	9	10	10	9	11	11										24.6116	24.463	24.3645	24.3655	24.241	24.4994	24.101	24.1296	24.2872	24.6116	24.463	24.3645	24.3655	24.241	24.4994	24.101	24.1296	24.2872	24.4833	24.3725	24.175	0.00508276	0.00530307
cobB	88	Q0JY52	Q0K978		NAD-dependent protein deacetylase		0.000644122	0	2	2	2	2	1	2	1	2	2										17.6806	18.3495	17.9503	17.5242	18.1513	16.8596	17.5891	18.3642	18.3215	17.6806	18.3495	17.9503	17.5242	18.1513	16.8596	17.5891	18.3642	18.3215	18.0199	17.6061	18.1327	0.018703	0.0368872
H16_B2538	89	Q0JY54			Conserved hypothetical transmembrane protein		0.00035461	0	7	6	7	4	8	5	8	8	7										22.4689	22.6689	22.5901	22.0148	21.4783	21.9565	22.3667	22.2703	22.1785	22.4689	22.6689	22.5901	22.0148	21.4783	21.9565	22.3667	22.2703	22.1785	22.5783	21.8358	22.2739	0.00446284	0.0134943
phnB2	90	Q0JY56			3-dmu-9_3-mt domain-containing protein		0.000644122	1	1	2	2	1	2	1	1	1	2										16.8291	19.3186	18.4378	18.0975	17.8511	17.4378	16.7871	16.4161	18.2739	16.8291	19.3186	18.4378	18.0975	17.8511	17.4378	16.7871	16.4161	18.2739	18.517	17.8205	17.3962	0.0693789	0.0187308
H16_B2535	91	Q0JY57			Transcriptional regulator, LysR-family		0.00108186	2	1	1	1	1	1	1	1	1	1										19.9231	19.9778	19.9495	19.7154	20.5693	19.6	20.3714	19.6386	19.9456	19.9231	19.9778	19.9495	19.7154	20.5693	19.6	20.3714	19.6386	19.9456	19.9503	20.0298	20.0168	0.00137316	0.026523
H16_B2534	92	Q0JY58			3-Hydroxybutyryl-CoA dehydratase		0.00035461	0	4	5	5	3	4	3	5	5	5										22.7171	22.5707	22.3389	21.9641	21.5373	21.9132	22.6944	22.5484	22.5277	22.7171	22.5707	22.3389	21.9641	21.5373	21.9132	22.6944	22.5484	22.5277	22.5505	21.817	22.5921	0.00846057	0.0106905
argG	93	Q0JY61			Argininosuccinate synthase		0.00035461	0	39	40	41	35	41	36	39	41	39										27.3748	27.3359	27.2751	27.2245	27.0117	27.1308	26.9619	26.9918	26.9285	27.3748	27.3359	27.2751	27.2245	27.0117	27.1308	26.9619	26.9918	26.9285	27.3292	27.125	26.961	0.00183881	0.00393198
H16_B2527	94	Q0JY65			Transcriptional regulator, AraC-family		0.00035461	0	3	3	3	2	2	2	3	2	2										21.1192	20.9064	20.8254	20.1628	20.2885	20.1377	20.8951	20.2238	20.3227	21.1192	20.9064	20.8254	20.1628	20.2885	20.1377	20.8951	20.2238	20.3227	20.9557	20.1979	20.5121	0.0072445	0.00400031
H16_B2519	95	Q0JY73			Transcriptional regulator		0.00108186	0	1	1	1	1	1	1	1	1	1										19.4312	19.3007	19.0053	18.426	17.737	19.1677	19.014	19.0579	18.8562	19.4312	19.3007	19.0053	18.426	17.737	19.1677	19.014	19.0579	18.8562	19.2565	18.5602	18.9786	0.0113396	0.0387939
pip	96	Q0JY77			Proline iminopeptidase		0.00035461	0	11	11	11	9	11	8	11	11	11										23.5923	23.7198	23.5248	22.9805	23.1924	23.2657	23.675	23.7572	23.6267	23.5923	23.7198	23.5248	22.9805	23.1924	23.2657	23.675	23.7572	23.6267	23.6146	23.1512	23.6873	0.00419209	0.00639785
H16_B2514	97	Q0JY78			Glutathione S-transferase		0.00035461	3	5	5	5	5	5	5	5	5	5										22.4612	22.6242	22.7687	22.5801	22.7612	22.99	22.9747	23.3561	23.2415	22.4612	22.6242	22.7687	22.5801	22.7612	22.99	22.9747	23.3561	23.2415	22.6235	22.7869	23.1995	0.00680108	0.00901804
H16_B2512	98	Q0JY80			Transcriptional regulator, LysR-family		0.00208395	0	1	1	1	1	0	1	1	1	1										21.1493	20.9077	20.2097	19.9281	NA	19.3489	20.1007	17.9452	19.9424	21.1493	20.9077	20.2097	19.9281	15.9749	19.3489	20.1007	17.9452	19.9424	20.8075	19.1371	19.6001	0.0235094	0.11592
H16_B2510	99	Q0JY82			3-Oxoacyl-[acyl-carrier-protein] reductase		0.00035461	0	3	4	4	3	3	3	4	4	4										18.947	20.0697	20.166	20.1427	19.3565	19.5914	19.7149	19.8864	19.9934	18.947	20.0697	20.166	20.1427	19.3565	19.5914	19.7149	19.8864	19.9934	19.8229	19.7355	19.8694	0.0343544	0.0204909
H16_B2509	100	Q0JY83			Dehydrogenase (Flavoprotein)		0.00035461	0	10	11	12	8	10	9	10	10	10										23.3165	23.002	22.9154	23.3368	23.1635	23.2401	22.6907	22.5607	22.7203	23.3165	23.002	22.9154	23.3368	23.1635	23.2401	22.6907	22.5607	22.7203	23.0884	23.2486	22.6589	0.0091453	0.00373531
H16_B2508	101	Q0JY84			Predicted oxidoreductase		0.00035461	0	17	18	18	13	16	12	16	18	17										26.656	26.4953	26.2514	26.1192	25.885	26.0796	26.0666	25.8898	25.9198	26.656	26.4953	26.2514	26.1192	25.885	26.0796	26.0666	25.8898	25.9198	26.4771	26.0315	25.9608	0.00769714	0.00481639
H16_B2504	102	Q0JY88			Hypothetical membrane spanning protein		0.00035461	0	0	0	0	0	0	0	0	0	0										NA	NA	NA	NA	NA	NA	NA	NA	NA	16.0922	16.8023	16.3187	16.795	15.8606	15.9222	17.3531	17.0796	15.981	16.4355	16.2592	16.9146	0.0221104	0.0322734
H16_B2503	103	Q0JY89			Uncharacterized protein		0.00035461	2	1	2	1	0	0	0	2	1	1										15.6554	16.0346	15.7584	NA	NA	NA	17.1744	14.942	15.5807	15.6554	16.0346	15.7584	16.0298	14.4132	15.6321	17.1744	14.942	15.5807	15.8252	15.505	16.2162	0.0123976	0.0548492
H16_B2502	104	Q0JY90			ABC-type transporter, periplasmic component		0.00035461	0	6	10	8	0	0	0	1	2	3										22.273	22.0872	21.363	NA	NA	NA	20.0037	20.3534	20.0231	22.273	22.0872	21.363	20.6367	19.8012	20.2557	20.0037	20.3534	20.0231	21.9579	20.271	20.1359	0.0219481	0.0206763
apbE	105	Q0JY91			FAD:protein FMN transferase		0.00108186	0	1	1	0	0	0	0	1	1	0										16.4209	18.8193	NA	NA	NA	NA	18.9538	18.1521	NA	16.4209	18.8193	16.4063	16.9079	16.9387	17.0369	18.9538	18.1521	15.6404	17.6963	16.9622	18.1123	0.0806804	0.00397405
H16_B2500	106	Q0JY92			Sulfite reductase [NADPH] flavoprotein alpha-component		0.00108186	0	0	0	0	0	0	0	1	0	0										NA	NA	NA	NA	NA	NA	14.8432	NA	NA	16.0229	15.1279	13.7818	15.6635	14.9871	16.3352	14.8432	15.2854	15.2281	15.2447	15.765	15.1318	0.0753206	0.0430369
H16_B2499	107	Q0JY93			Penicillin G acylase		0.00035461	0	18	18	16	13	14	15	20	18	18										24.7069	24.3287	23.8687	24.1506	23.8827	24.078	25.3128	24.9845	25.0422	24.7069	24.3287	23.8687	24.1506	23.8827	24.078	25.3128	24.9845	25.0422	24.3415	24.0415	25.1204	0.0172732	0.0057635
H16_B2498	108	Q0JY94			Intracellular protease/amidase		0.00035461	1	14	15	15	13	14	13	13	13	12										23.7451	23.7133	23.5547	23.8698	23.7851	23.6919	23.1011	22.5627	22.6344	23.7451	23.7133	23.5547	23.8698	23.7851	23.6919	23.1011	22.5627	22.6344	23.6734	23.7841	22.7865	0.00431002	0.00374202
H16_B2497	109	Q0JY95			Transcriptional regulator, LysR-family		0.00035461	0	2	3	2	0	1	1	1	1	2										19.1852	18.946	18.9273	NA	17.1198	18.6649	18.5924	18.2784	17.8445	19.1852	18.946	18.9273	17.058	17.1198	18.6649	18.5924	18.2784	17.8445	19.0244	17.8206	18.2704	0.00756254	0.0516871
H16_B2496	110	Q0JY96			3-Oxoacyl-[acyl-carrier protein] reductase		0.00035461	0	4	3	5	5	5	4	4	4	4										21.6425	21.8861	22.1767	22.5396	22.8658	22.6773	22.2565	22.6164	22.4596	21.6425	21.8861	22.1767	22.5396	22.8658	22.6773	22.2565	22.6164	22.4596	21.9184	22.7005	22.4516	0.0122098	0.00721476
H16_B2495	111	Q0JY97			Transcriptional regulator, LysR-family		0.000644122	0	2	2	2	1	1	1	2	2	2										19.2069	19.0276	18.8089	19.0223	19.001	18.6116	19.6222	19.4097	18.1161	19.2069	19.0276	18.8089	19.0223	19.001	18.6116	19.6222	19.4097	18.1161	19.0236	18.8903	19.1846	0.0104823	0.0122461
H16_B2491	112	Q0JYA1			NTP_transf_9 domain-containing protein		0.00035461	0	4	4	4	4	3	3	4	3	3										21.1981	21.3	20.8935	20.8064	20.2817	20.1304	21.5035	21.0317	21.0938	21.1981	21.3	20.8935	20.8064	20.2817	20.1304	21.5035	21.0317	21.0938	21.1407	20.4362	21.2253	0.0100103	0.0173849
H16_B2484	113	Q0JYA8			Transcriptional regulator, GntR-family		0.00035461	1	4	4	4	4	5	4	5	4	4										22.931	22.7165	22.4301	22.6905	22.3295	22.5414	22.3944	22.1599	22.2723	22.931	22.7165	22.4301	22.6905	22.3295	22.5414	22.3944	22.1599	22.2723	22.707	22.528	22.2787	0.0110741	0.00805606
H16_B2480	114	Q0JYB2			Predicted acyl-CoA transferase/carnitine dehydratase		0.00035461	0	1	2	2	5	5	5	4	3	4										18.1948	17.9442	18.0399	21.9328	21.3137	21.8951	19.0246	19.2118	19.5043	18.1948	17.9442	18.0399	21.9328	21.3137	21.8951	19.0246	19.2118	19.5043	18.0634	21.7403	19.2605	0.00700362	0.0159846
H16_B2479	115	Q0JYB3			Transcriptional regulator, GntR-family		0.00035461	0	4	5	5	5	5	4	5	5	5										20.7524	21.2905	21.4559	21.1264	21.0111	21.1096	20.8017	21.4536	21.0097	20.7524	21.2905	21.4559	21.1264	21.0111	21.1096	20.8017	21.4536	21.0097	21.1962	21.0833	21.1145	0.0173791	0.00295313
H16_B2478	116	Q0JYB4			Enoyl-CoA hydratase/carnithine racemase		0.00494042	1	1	1	1	1	1	1	1	1	1										19.9777	19.5177	18.6802	21.1203	20.6047	20.909	19.8867	19.4301	19.7333	19.9777	19.5177	18.6802	21.1203	20.6047	20.909	19.8867	19.4301	19.7333	19.4862	20.8933	19.6956	0.0339235	0.0124154
H16_B2477	117	Q0JYB5			Probable extra-cytoplasmic solute receptor		0.00035461	1	3	4	4	6	7	7	8	8	8										20.8848	20.3759	20.4836	22.7013	22.5264	22.4047	22.4006	22.5324	22.5568	20.8848	20.3759	20.4836	22.7013	22.5264	22.4047	22.4006	22.5324	22.5568	20.5985	22.5493	22.4982	0.0130304	0.00661299
H16_B2476	118	Q0JYB6			Outer membrane receptor, TonB dependent		0.00035461	0	0	0	0	0	0	0	4	4	3										NA	NA	NA	NA	NA	NA	21.3296	21.4134	21.3663	17.3372	17.8603	17.4287	17.9153	18.1134	17.7499	21.3296	21.4134	21.3663	17.5606	17.9338	21.3702	0.0159242	0.0101509
H16_B2473	119	Q0JYB9			Exoenzymes regulatory protein aepA		0.00035461	0	12	13	14	7	9	6	13	14	15										23.6142	23.9042	23.9052	22.4073	22.5847	22.2892	24.0953	24.1387	24.1898	23.6142	23.9042	23.9052	22.4073	22.5847	22.2892	24.0953	24.1387	24.1898	23.8142	22.4322	24.1418	0.0070454	0.00663184
H16_B2470	120	Q0JYC2			Putative alcohol dehydrogenase class III		0.00035461	0	8	8	8	3	4	4	7	7	6										22.9	22.9005	22.5349	20.7056	21.0295	20.385	21.6412	21.4923	21.3703	22.9	22.9005	22.5349	20.7056	21.0295	20.385	21.6412	21.4923	21.3703	22.7885	20.7306	21.5055	0.00926206	0.0155629
H16_B2469	121	Q0JYC3			Transcriptional regulator, LysR-family		0.00108186	0	0	1	1	1	1	0	1	1	1										NA	17.3176	16.4416	16.8106	17.8804	NA	15.2027	18.4329	17.9312	14.5216	17.3176	16.4416	16.8106	17.8804	15.7664	15.2027	18.4329	17.9312	16.4887	17.0672	17.7062	0.0888603	0.0628463
H16_B2468	122	Q0JYC4			Uncharacterized protein		0.00108186	0	1	1	1	1	1	1	1	1	1										23.3869	23.3861	23.2056	22.7693	22.2261	22.4977	23.0298	23.0503	23.0158	23.3869	23.3861	23.2056	22.7693	22.2261	22.4977	23.0298	23.0503	23.0158	23.3287	22.5147	23.032	0.0044768	0.0120742
H16_B2467	123	Q0JYC5			Transcriptional regulator, ArsR-family		0.00035461	1	4	3	3	4	3	3	4	3	4										21.9498	21.0915	20.5286	20.8658	21.1113	20.9811	21.1607	21.0784	21.1867	21.9498	21.0915	20.5286	20.8658	21.1113	20.9811	21.1607	21.0784	21.1867	21.3097	20.9895	21.1427	0.0337756	0.00585215
H16_B2466	124	Q0JYC6			ABC-type transporter, periplasmic component: PepT family		0.000644122	0	1	1	1	3	3	2	1	3	2										16.4059	16.7286	16.8689	20.2993	20.1097	19.8587	17.4532	20.168	20.517	16.4059	16.7286	16.8689	20.2993	20.1097	19.8587	17.4532	20.168	20.517	16.6805	20.1004	19.8616	0.0142421	0.0110024
H16_B2461	125	Q0JYD1			Uncharacterized protein		0.00108186	0	0	1	0	0	1	1	1	1	0										NA	14.7852	NA	NA	17.4401	15.8693	14.9919	15.2126	NA	14.2	14.7852	16.0029	16.9066	17.4401	15.8693	14.9919	15.2126	15.4079	15.1975	16.8748	15.2141	0.0613355	0.0477171
alc	126	Q0JYD2			Probable allantoicase		0.00035461	1	13	14	15	19	19	18	17	17	17										23.6909	23.4173	23.4679	26.9067	26.6471	26.691	24.7185	24.6824	24.6641	23.6909	23.4173	23.4679	26.9067	26.6471	26.691	24.7185	24.6824	24.6641	23.5304	26.7528	24.6885	0.00618696	0.00519477
H16_B2457	127	Q0JYD5			Possibly glyoxylate utilization		0.00035461	0	14	16	15	20	20	20	18	17	19										25.6352	25.4702	25.2169	27.714	27.3599	27.6514	26.1817	26.0583	26.0938	25.6352	25.4702	25.2169	27.714	27.3599	27.6514	26.1817	26.0583	26.0938	25.4509	27.5831	26.1122	0.0082821	0.00685383
H16_B2456	128	Q0JYD6			Transcriptional regulator, GntR-family		0.00035461	0	7	6	7	4	6	4	7	8	5										22.2478	22.3278	22.138	21.2856	21.464	20.8899	22.213	22.0363	21.6091	22.2478	22.3278	22.138	21.2856	21.464	20.8899	22.213	22.0363	21.6091	22.24	21.2326	21.9744	0.00428532	0.0138515
H16_B2444	129	Q0JYE8			NAD-dependent aldehyde dehydrogenase		0.00035461	0	1	2	1	2	2	2	2	2	2										18.3856	17.1306	17.6996	20.7907	20.8539	20.9005	19.8544	20.1354	20.2268	18.3856	17.1306	17.6996	20.7907	20.8539	20.9005	19.8544	20.1354	20.2268	17.8296	20.8491	20.0807	0.035426	0.00264164
H16_B2441	130	Q0JYF1			Probable extra-cytoplasmic solute receptor		0.000644122	0	2	2	2	1	2	1	2	2	2										22.8435	22.9467	22.9078	23.0317	22.7525	22.831	22.6628	22.6643	22.6232	22.8435	22.9467	22.9078	23.0317	22.7525	22.831	22.6628	22.6643	22.6232	22.9	22.8766	22.6502	0.002277	0.00629538
H16_B2439	131	Q0JYF3			Probable extra-cytoplasmic solute receptor		0.00035461	0	3	3	4	3	5	3	8	9	9										22.2842	22.0789	21.6728	22.5038	22.3913	22.2022	23.7848	23.6348	23.6818	22.2842	22.0789	21.6728	22.5038	22.3913	22.2022	23.7848	23.6348	23.6818	22.0338	22.3711	23.7018	0.014135	0.00681465
H16_B2437	132	Q0JYF5			Transcriptional regulator, LysR-family		0.00035461	0	3	5	6	3	3	3	5	5	3										19.7011	20.1689	20.1633	19.8941	20.3031	19.5697	20.2557	20.3361	20.0875	19.7011	20.1689	20.1633	19.8941	20.3031	19.5697	20.2557	20.3361	20.0875	20.0271	19.9536	20.2301	0.0134154	0.0184483
H16_B2434	133	Q0JYF8			Uncharacterized protein		0.00035461	0	1	3	1	3	3	1	3	2	2										18.3975	18.1709	17.2628	19.9238	19.8674	19.9034	18.776	18.1734	18.4936	18.3975	18.1709	17.2628	19.9238	19.8674	19.9034	18.776	18.1734	18.4936	18.0205	19.8984	18.5018	0.0334648	0.00143351
H16_B2433	134	Q0JYF9			Uncharacterized protein		0.00035461	1	2	2	3	3	4	3	4	3	3										19.7462	19.5842	19.8399	21.7422	21.784	21.7432	20.4324	19.717	20.1453	19.7462	19.5842	19.8399	21.7422	21.784	21.7432	20.4324	19.717	20.1453	19.7272	21.7566	20.1275	0.00656011	0.00109568
H16_B2432	135	Q0JYG0			Uncharacterized protein		0.00035461	2	4	3	2	6	5	5	6	5	6										19.8663	19.3593	19.5406	21.5992	21.681	22.1289	21.649	20.9386	20.7506	19.8663	19.3593	19.5406	21.5992	21.681	22.1289	21.649	20.9386	20.7506	19.6042	21.8224	21.1668	0.0131143	0.0130776
racX	136	Q0JYH1			Aspartate racemase		0.00898876	1	1	1	1	1	1	1	1	1	1										24.1663	24.1297	24.3247	24.5671	24.6877	24.4799	24.5638	24.7459	24.6377	24.1663	24.1297	24.3247	24.5671	24.6877	24.4799	24.5638	24.7459	24.6377	24.2094	24.5807	24.6511	0.00428069	0.00424461
rpoE6	137	Q0JYH9			DNA-directed RNA polymerase sigma subunit (RpoE,sigma24)		0.00108186	0	1	1	1	1	1	1	1	1	1										18.437	17.8476	18.7133	19.1628	19.2914	19.0566	18.348	19.0315	18.1238	18.437	17.8476	18.7133	19.1628	19.2914	19.0566	18.348	19.0315	18.1238	18.376	19.1735	18.5547	0.0241206	0.00613512
cypX	138	Q0JYI6			Putative cytochrome P450		0.00035461	1	3	3	4	1	3	3	3	4	4										20.018	19.6338	19.3869	18.3737	19.2607	18.2215	19.4979	18.9426	17.4678	20.018	19.6338	19.3869	18.3737	19.2607	18.2215	19.4979	18.9426	17.4678	19.7032	18.6953	18.8581	0.0161599	0.0301453
caa	139	Q0JYI9			Periplasmic alpha-carbonic anhydrase		0.00035461	0	4	4	3	2	3	3	3	3	3										24.2276	24.03	23.8196	22.7498	22.6193	22.7245	22.942	22.7448	22.8303	24.2276	24.03	23.8196	22.7498	22.6193	22.7245	22.942	22.7448	22.8303	24.0353	22.699	22.8413	0.00849156	0.00304923
H16_B2402	140	Q0JYJ0			Uncharacterized protein		0.00035461	1	5	5	5	5	5	5	5	5	5										24.7846	24.4707	24.2523	25.0853	24.5313	25.2778	25.2998	24.9672	24.9734	24.7846	24.4707	24.2523	25.0853	24.5313	25.2778	25.2998	24.9672	24.9734	24.5192	24.998	25.0887	0.0109216	0.0155248
H16_B2399	141	Q0JYJ3			Uncharacterized conserved protein		0.00108186	1	2	2	2	2	2	2	2	2	2										22.5936	22.5583	22.5216	22.6487	22.5073	22.8794	22.7036	22.6012	22.6161	22.5936	22.5583	22.5216	22.6487	22.5073	22.8794	22.7036	22.6012	22.6161	22.5581	22.6867	22.641	0.0015952	0.00828235
H16_B2397	142	Q0JYJ5			Acetyltransferase		0.00035461	0	6	5	5	6	5	5	5	5	6										23.5235	23.1749	23.1304	23.1137	23.2745	23.6283	23.2824	23.0397	23.2114	23.5235	23.1749	23.1304	23.1137	23.2745	23.6283	23.2824	23.0397	23.2114	23.2872	23.3551	23.1814	0.00924852	0.011281
H16_B2396	143	Q0JYJ6			Uncharacterized protein		0.00035461	0	7	8	9	7	8	8	8	9	9										23.1402	22.9267	22.9109	23.2043	23.3169	23.6753	23.3685	23.2786	23.4752	23.1402	22.9267	22.9109	23.2043	23.3169	23.6753	23.3685	23.2786	23.4752	22.9965	23.4131	23.3764	0.00557097	0.0105118
H16_B2394	144	Q0JYJ8			Hypothetical membrane associated protein		0.00035461	1	2	3	3	1	3	1	3	3	3										17.8991	19.7571	20.1976	19.053	20.1	19.0373	19.8312	19.9658	19.9852	17.8991	19.7571	20.1976	19.053	20.1	19.0373	19.8312	19.9658	19.9852	19.5688	19.4879	19.929	0.0632599	0.0313999
H16_B2391	145	Q0JYK1			AAA domain-containing protein		0.00035461	0	2	5	5	3	5	2	4	5	3										20.5336	21.0588	20.6385	20.008	20.3723	20.9487	21.0189	21.4205	20.9745	20.5336	21.0588	20.6385	20.008	20.3723	20.9487	21.0189	21.4205	20.9745	20.762	20.4957	21.1523	0.0134004	0.0232019
H16_B2390	146	Q0JYK2			Hypothetical membrane associated protein		0.00035461	0	6	7	7	6	7	6	7	7	7										23.2739	23.5129	23.4954	23.692	23.6301	23.6848	23.8534	23.9919	23.8595	23.2739	23.5129	23.4954	23.692	23.6301	23.6848	23.8534	23.9919	23.8595	23.4314	23.6692	23.903	0.00568502	0.00142931
H16_B2389	147	Q0JYK3			DNA-directed DNA polymerase		0.00035461	0	4	4	4	4	4	3	4	4	4										22.655	22.4346	22.3583	22.4298	22.314	22.2567	22.0809	22.1701	22.1306	22.655	22.4346	22.3583	22.4298	22.314	22.2567	22.0809	22.1701	22.1306	22.4882	22.3353	22.1277	0.00685425	0.00394935
H16_B2385	148	Q0JYK7			RES domain-containing protein		0.00035461	0	4	3	3	2	1	2	3	3	3										20.0069	20.0568	19.8634	20.5864	20.1694	20.6403	20.6617	20.5885	20.5369	20.0069	20.0568	19.8634	20.5864	20.1694	20.6403	20.6617	20.5885	20.5369	19.978	20.4802	20.5966	0.00502646	0.0125923
H16_B2380	149	Q0JYL2			Uncharacterized protein		0.00794101	0	1	1	1	1	0	0	1	1	1										18.7063	18.8357	18.601	17.5894	NA	NA	18.5016	18.1336	17.1848	18.7063	18.8357	18.601	17.5894	16.0171	15.6091	18.5016	18.1336	17.1848	18.7175	16.6732	18.0385	0.00627912	0.0637397
cysK4	150	Q0JYL4			Cysteine synthase		0.00035461	0	13	13	14	11	10	12	16	15	15										24.7269	24.3971	24.4511	24.4127	24.2436	24.6285	24.8374	24.8313	24.9547	24.7269	24.3971	24.4511	24.4127	24.2436	24.6285	24.8374	24.8313	24.9547	24.5324	24.4369	24.8756	0.00721117	0.00789753
fliK2	151	Q0JYL9			Flagellar hook-length control protein		0.00740741	0	1	1	1	1	1	1	1	1	1										18.9702	18.939	19.103	18.3865	18.471	17.8964	18.9945	17.9721	18.9036	18.9702	18.939	19.103	18.3865	18.471	17.8964	18.9945	17.9721	18.9036	19.0058	18.2726	18.6912	0.00458422	0.0169979
fliC	152	Q0JYN2			Flagellin		0.00035461	0	17	18	18	1	0	1	1	1	1										23.9563	24.2019	24.1593	20.3843	NA	20.5184	19.6689	20.2672	19.7997	23.9563	24.2019	24.1593	20.3843	19.8003	20.5184	19.6689	20.2672	19.7997	24.1097	20.2664	19.9355	0.00544234	0.0188687
narX2	153	Q0JYQ9			Sensor protein		0.00898876	0	1	1	1	1	1	1	0	1	1										21.0544	20.8596	20.8305	21.2212	21.1252	20.5414	NA	20.3085	21.3258	21.0544	20.8596	20.8305	21.2212	21.1252	20.5414	15.4032	20.3085	21.3258	20.9183	20.9923	20.3359	0.00581991	0.017551
H16_B2327	154	Q0JYR5			GGDEF domain protein		0.00794101	0	1	1	1	1	1	1	1	1	1										18.8925	19.7005	19.3597	18.4511	18.1686	18.5937	19.3454	19.5464	18.8366	18.8925	19.7005	19.3597	18.4511	18.1686	18.5937	19.3454	19.5464	18.8366	19.3548	18.4151	19.2726	0.0209991	0.0117572
frnE	155	Q0JYS0			Predicted dithiol-disulfide isomerase		0.00035461	0	6	6	6	2	4	4	6	7	7										22.4953	22.5999	22.4973	19.5011	21.4814	21.5515	22.744	23.114	23.0501	22.4953	22.5999	22.4973	19.5011	21.4814	21.5515	22.744	23.114	23.0501	22.5317	21.1001	22.9782	0.00265695	0.0558455
H16_B2319	156	Q0JYS3			Transcriptional regulator, SoxR-family		0.00035461	0	2	4	4	2	2	2	4	4	3										20.9412	20.7379	20.4011	19.8036	19.7913	19.9771	20.8622	20.3273	19.5449	20.9412	20.7379	20.4011	19.8036	19.7913	19.9771	20.8622	20.3273	19.5449	20.7103	19.8599	20.3418	0.0131836	0.00523312
H16_B2317	157	Q0JYS5			3-Hydroxyisobutyrate dehydrogenase		0.00035461	0	2	2	1	1	2	1	2	2	2										20.8417	20.6602	19.7198	20.6088	21.0596	21.0305	19.9907	20.0965	19.7652	20.8417	20.6602	19.7198	20.6088	21.0596	21.0305	19.9907	20.0965	19.7652	20.484	20.9138	19.9573	0.0295088	0.0120713
H16_B2314	158	Q0JYS8			Uncharacterized protein		0.000644122	1	2	3	4	2	4	4	4	4	4										19.5494	20.2029	20.8716	19.9514	20.6413	20.5374	20.8285	20.8409	20.5091	19.5494	20.2029	20.8716	19.9514	20.6413	20.5374	20.8285	20.8409	20.5091	20.3074	20.4071	20.7341	0.0327153	0.0182554
rtxA1	159	Q0JYS9			RTX toxin exported protein		0.00898876	0	1	1	1	1	1	1	1	1	1										22.6286	22.1197	21.959	21.8296	21.2457	21.6523	21.4818	21.2468	21.3702	22.6286	22.1197	21.959	21.8296	21.2457	21.6523	21.4818	21.2468	21.3702	22.2649	21.596	21.3694	0.015722	0.0138759
rtxD1	160	Q0JYT1			Membrane fusion protein (MFP) family protein		0.00035461	0	3	3	4	0	0	1	2	3	3										19.6026	19.6405	19.7343	NA	NA	18.7528	18.8658	19.5448	19.5436	19.6026	19.6405	19.7343	17.6876	17.5979	18.7528	18.8658	19.5448	19.5436	19.6602	18.1142	19.3515	0.00344887	0.0356667
H16_B2308	161	Q0JYT4			Probable extra-cytoplasmic solute receptor		0.000644122	0	2	2	3	2	3	2	3	3	3										21.3706	20.9554	20.7905	20.9374	20.3989	20.7435	21.166	20.8901	20.9387	21.3706	20.9554	20.7905	20.9374	20.3989	20.7435	21.166	20.8901	20.9387	21.06	20.7101	21.0034	0.0142067	0.0131801
H16_B2307	162	Q0JYT5			tRNA amidotransferase subunit A or related amidase		0.00035461	1	7	7	7	6	7	7	7	7	7										22.1155	22.3005	22.2628	22.1694	21.9593	21.72	22.005	22.0733	22.3359	22.1155	22.3005	22.2628	22.1694	21.9593	21.72	22.005	22.0733	22.3359	22.2284	21.9612	22.1452	0.0043989	0.0102446
H16_B2304	163	Q0JYT8			Hypothetical lipoprotein		0.00035461	1	27	28	28	25	23	21	28	29	31										27.7676	27.4916	27.3968	26.8462	26.439	26.7383	27.6208	27.5158	27.6278	27.7676	27.4916	27.3968	26.8462	26.439	26.7383	27.6208	27.5158	27.6278	27.5607	26.6846	27.5891	0.00699124	0.00790971
H16_B2303	164	Q0JYT9			Uncharacterized protein		0.00096	1	2	2	0	0	0	0	4	3	4										17.5454	17.5884	NA	NA	NA	NA	19.3865	19.0073	19.3987	17.5454	17.5884	17.0993	18.217	17.8613	18.4009	19.3865	19.0073	19.3987	17.4273	18.1767	19.2752	0.0155541	0.0151049
H16_B2300	165	Q0JYU2			Uncharacterized protein		0.00035461	0	8	7	8	8	8	8	8	8	8										23.596	23.5554	23.5633	23.8228	23.1111	23.3354	23.8428	23.6069	23.7877	23.596	23.5554	23.5633	23.8228	23.1111	23.3354	23.8428	23.6069	23.7877	23.5717	23.4544	23.7493	0.000912162	0.0155353
H16_B2299	166	Q0JYU3			Response regulator, NarL-family		0.00108186	0	1	1	1	1	1	1	1	1	1										18.5366	17.2798	18.4077	17.9025	17.8585	19.0526	19.3012	19.4495	19.6502	18.5366	17.2798	18.4077	17.9025	17.8585	19.0526	19.3012	19.4495	19.6502	18.1738	18.3843	19.4741	0.0382519	0.0370565
H16_B2296	167	Q0JYU6			Transcriptional regulator, LysR-family		0.00384502	0	1	1	1	0	0	0	0	0	0										19.9948	20.1317	19.8467	NA	NA	NA	NA	NA	NA	19.9948	20.1317	19.8467	15.6936	15.8306	14.0486	15.2058	15.794	15.6674	19.9957	15.3833	15.5771	0.0071299	0.0652778
H16_B2295	168	Q0JYU7			Methyl-accepting chemotaxis protein i		0.000644122	1	0	1	0	0	0	0	0	0	0										NA	19.2562	NA	NA	NA	NA	NA	NA	NA	16.3107	19.2562	16.5738	17.1872	16.3353	15.7577	16.3457	17.0862	17.4779	18.0337	16.5473	17.0425	0.0937829	0.043776
pcaQ	169	Q0JYV0			Transcriptional regulator, LysR-family		0.00035461	0	5	4	5	2	2	4	4	5	5										20.4679	21.1001	20.7796	19.9725	19.9704	20.7386	21.0381	20.786	20.4156	20.4679	21.1001	20.7796	19.9725	19.9704	20.7386	21.0381	20.786	20.4156	20.8055	20.2748	20.7688	0.0152124	0.0218979
pcaH1	170	Q0JYV1			Protocatechuate 3,4-dioxygenase beta chain		0.00035461	0	2	2	1	2	2	2	3	3	3										19.8485	19.9193	19.4628	19.5301	20.5539	19.6558	21.4041	20.9849	21.2503	19.8485	19.9193	19.4628	19.5301	20.5539	19.6558	21.4041	20.9849	21.2503	19.7571	19.9893	21.2233	0.0124434	0.0280381
pcaB1	171	Q0JYV3			3-Carboxy-cis,cis-muconate cyclo-isomerase		0.00035461	0	5	5	5	4	4	3	5	5	5										21.6997	21.6972	21.4257	22.2806	21.7505	21.6903	22.0461	21.6652	21.7156	21.6997	21.6972	21.4257	22.2806	21.7505	21.6903	22.0461	21.6652	21.7156	21.6131	21.9324	21.8191	0.00728699	0.0148276
pcaCD	172	Q0JYV4			3-Oxoadipate enol-lactone hydrolase/4-carboxymuconolactone decarboxylase		0.00035461	0	8	7	8	8	8	7	7	7	7										23.9071	23.5391	23.3145	23.7752	23.4141	23.6657	23.3964	23.2041	23.3294	23.9071	23.5391	23.3145	23.7752	23.4141	23.6657	23.3964	23.2041	23.3294	23.6078	23.6261	23.3122	0.0126834	0.00784051
pobA	173	Q0JYV6			p-Hydroxybenzoate hydroxylase, FAD dependent monooxygenase		0.00035461	0	3	4	5	5	5	5	3	5	4										19.0814	19.5759	19.57	20.1122	20.3745	20.0451	20.1783	20.2456	19.9609	19.0814	19.5759	19.57	20.1122	20.3745	20.0451	20.1783	20.2456	19.9609	19.427	20.1844	20.1333	0.0146215	0.00862824
nirS	174	Q0JYW5			Cytochrome cd1 nitrite reductase (NirS)		0.00689061	0	1	1	1	1	1	1	1	1	1										21.7323	21.6434	21.4858	21.4634	21.2188	21.5119	21.6183	21.5959	21.5061	21.7323	21.6434	21.4858	21.4634	21.2188	21.5119	21.6183	21.5959	21.5061	21.6241	21.4036	21.5742	0.00577559	0.007341
H16_B2274	175	Q0JYW8			Probable extra-cytoplasmic solute receptor		0.00035461	2	1	2	2	1	2	1	3	3	3										18.3816	20.0311	20.4683	18.7002	20.1429	18.7943	21.2912	21.0127	21.2536	18.3816	20.0311	20.4683	18.7002	20.1429	18.7943	21.2912	21.0127	21.2536	19.8644	19.374	21.191	0.0560696	0.0420101
H16_B2273	176	Q0JYW9			Transcriptional regulator, LysR-family		0.00035461	0	5	5	5	4	3	4	4	4	3										21.3959	20.9366	20.8222	20.5016	20.6005	20.8071	20.6987	20.4636	20.7174	21.3959	20.9366	20.8222	20.5016	20.6005	20.8071	20.6987	20.4636	20.7174	21.0735	20.642	20.6311	0.0144243	0.00755335
H16_B2257	177	Q0JYY5			Uncharacterized protein		0.00035461	0	3	4	4	4	5	4	5	5	5										22.1845	22.0504	21.8701	23.7788	23.3955	23.7235	23.1358	22.9149	22.976	22.1845	22.0504	21.8701	23.7788	23.3955	23.7235	23.1358	22.9149	22.976	22.0408	23.6422	23.0119	0.00716021	0.00876645
H16_B2256	178	Q0JYY6			H-NS-like DNA-binding protein		0.00035461	2	5	5	5	5	6	5	5	5	6										24.3804	24.7704	24.6887	24.7105	24.4889	24.3663	24.1936	24.3675	24.2325	24.3804	24.7704	24.6887	24.7105	24.4889	24.3663	24.1936	24.3675	24.2325	24.6227	24.529	24.2665	0.00835677	0.00711397
gloA5	179	Q0JYY7			Lactoylglutathione lyase		0.00035461	1	7	7	7	7	7	5	6	7	7										23.5258	23.5786	23.7119	24.223	24.1667	24.0535	23.6716	23.7216	23.6437	23.5258	23.5786	23.7119	24.223	24.1667	24.0535	23.6716	23.7216	23.6437	23.6076	24.1495	23.6793	0.00406211	0.00357485
H16_B2252	180	Q0JYZ0			Uncharacterized protein		0.00494042	0	1	1	1	1	1	1	1	1	1										16.6836	18.5503	18.899	20.2154	20.3147	19.7985	20.1299	20.0254	19.9887	16.6836	18.5503	18.899	20.2154	20.3147	19.7985	20.1299	20.0254	19.9887	18.3145	20.1263	20.0492	0.066019	0.0136205
H16_B2250	181	Q0JYZ2			Uncharacterized protein		0.00035461	0	22	24	24	24	24	24	26	26	25										25.3819	25.4461	25.3126	26.2024	26.0539	26.2756	25.693	25.5695	25.5734	25.3819	25.4461	25.3126	26.2024	26.0539	26.2756	25.693	25.5695	25.5734	25.3812	26.1802	25.6131	0.00262897	0.00431617
H16_B2249	182	Q0JYZ3			Uncharacterized protein		0.00494042	0	1	1	1	1	1	1	1	1	1										19.0086	19.1178	18.8956	19.2781	18.4885	20.1745	19.0878	19.5181	19.0707	19.0086	19.1178	18.8956	19.2781	18.4885	20.1745	19.0878	19.5181	19.0707	19.0102	19.4755	19.2408	0.00584551	0.0436766
H16_B2239	183	Q0JZ03			Alkyl hydroperoxide reductase C		0.00035461	0	19	18	19	17	19	17	20	20	20										27.1375	27.034	26.8279	27.6249	27.2839	27.4977	27.6583	27.3974	27.4385	27.1375	27.034	26.8279	27.6249	27.2839	27.4977	27.6583	27.3974	27.4385	27.0055	27.4756	27.5027	0.00583853	0.00627298
H16_B2237	184	Q0JZ05			Sulfate permease family (SulP) transporter		0.00108186	0	1	1	1	1	1	1	1	1	1										15.604	16.5804	15.8317	17.3267	17.0408	16.8182	17.2397	16.7462	16.9053	15.604	16.5804	15.8317	17.3267	17.0408	16.8182	17.2397	16.7462	16.9053	16.0681	17.077	16.9786	0.0319164	0.0149398
bkdB	185	Q0JZ07			Dihydrolipoamide acetyltransferase component of pyruvate dehydrogenase complex		0.000644122	0	2	2	3	1	2	2	3	3	3										21.6163	21.3497	21.4333	19.0672	20.9204	21.1511	21.3213	21.4689	21.4638	21.6163	21.3497	21.4333	19.0672	20.9204	21.1511	21.3213	21.4689	21.4638	21.4707	20.6283	21.4196	0.00635263	0.0560561
bkdA2	186	Q0JZ08			2-Oxoisovalerate dehydrogenase E1 component,beta subunit		0.000644122	0	1	2	2	1	3	2	3	3	3										16.8958	18.4472	18.7	18.2109	19.0903	19.1069	18.3137	18.4795	18.9189	16.8958	18.4472	18.7	18.2109	19.0903	19.1069	18.3137	18.4795	18.9189	18.2029	18.8587	18.5939	0.0542291	0.0272603
H16_B2232	187	Q0JZ10			Lipoprotein		0.00035461	1	9	11	8	3	6	6	10	10	9										24.6303	24.5151	24.3478	22.7387	23.2929	23.3634	24.8517	24.8705	24.9093	24.6303	24.5151	24.3478	22.7387	23.2929	23.3634	24.8517	24.8705	24.9093	24.5024	23.1574	24.8773	0.00579698	0.0147918
metY2	188	Q0JZ13			O-Acetylhomoserine sulfhydrylase		0.00035461	0	23	22	26	20	23	20	28	27	29										27.4273	27.047	26.9326	26.9919	26.8144	27.2981	27.6088	27.4515	27.5269	27.4273	27.047	26.9326	26.9919	26.8144	27.2981	27.6088	27.4515	27.5269	27.1515	27.0488	27.5305	0.00954427	0.00904909
H16_B2216	189	Q0JZ26			Methyltransferase		0.00035461	0	4	4	3	3	3	3	3	3	4										22.0915	21.9755	21.5828	20.1966	20.2219	19.8073	20.8899	21.0163	21.2918	22.0915	21.9755	21.5828	20.1966	20.2219	19.8073	20.8899	21.0163	21.2918	21.8992	20.0873	21.0759	0.0121828	0.0115785
H16_B2213	190	Q0JZ29			Transcriptional regulator, IclR-family		0.00035461	0	3	3	3	3	3	3	3	3	3										20.2728	20.3586	20.3515	20.0743	20.3734	20.025	20.2284	19.9031	20.0362	20.2728	20.3586	20.3515	20.0743	20.3734	20.025	20.2284	19.9031	20.0362	20.3281	20.166	20.0621	0.00234342	0.00935249
H16_B2211	191	Q0JZ31			Citrate synthase (unknown stereospecificity)		0.000644122	1	1	2	2	2	2	2	1	2	2										18.2975	17.6956	17.749	20.7814	21.0478	20.3348	18.1176	17.7128	18.9051	18.2975	17.6956	17.749	20.7814	21.0478	20.3348	18.1176	17.7128	18.9051	17.9407	20.7506	18.3323	0.0185969	0.017387
H16_B2210	192	Q0JZ32			Predicted acyl-CoA transferase/carnitine dehydratase		0.00035461	0	5	5	4	5	5	5	4	4	5										21.5776	21.1639	20.383	22.4999	22.072	22.4684	20.9131	20.6495	20.5727	21.5776	21.1639	20.383	22.4999	22.072	22.4684	20.9131	20.6495	20.5727	21.122	22.3595	20.7193	0.0288292	0.0106721
H16_B2208	193	Q0JZ34			PNP_UDP_1 domain-containing protein		0.00035461	0	5	6	6	5	6	6	6	6	6										21.9819	21.917	21.6076	22.0754	22.1814	22.2039	22.25	22.0399	22.0182	21.9819	21.917	21.6076	22.0754	22.1814	22.2039	22.25	22.0399	22.0182	21.8445	22.1546	22.1065	0.00916131	0.00309787
sqhC	194	Q0JZ35			Squalene cyclase		0.00035461	1	3	4	4	3	4	2	4	3	3										22.9197	22.7574	22.4717	22.3936	21.7396	22.2348	22.2361	21.8042	21.8355	22.9197	22.7574	22.4717	22.3936	21.7396	22.2348	22.2361	21.8042	21.8355	22.728	22.1485	21.9724	0.00998364	0.0154202
H16_B2206	195	Q0JZ36			Putative phytoene synthase		0.00108186	0	1	1	1	1	1	1	1	1	1										21.249	20.8076	20.6667	20.4025	18.7831	20.5908	20.2	20.1013	18.2774	21.249	20.8076	20.6667	20.4025	18.7831	20.5908	20.2	20.1013	18.2774	20.9296	20.1191	19.751	0.0145302	0.0498753
H16_B2205	196	Q0JZ37			Cold shock protein, DNA-binding		0.00035461	2	9	10	10	7	7	7	10	8	10										24.2463	24.2551	24.1845	23.6214	23.5559	23.5295	23.8236	23.7267	23.6463	24.2463	24.2551	24.1845	23.6214	23.5559	23.5295	23.8236	23.7267	23.6463	24.229	23.5694	23.734	0.00158736	0.00200761
H16_B2204	197	Q0JZ38			Glyco_hydro_114 domain-containing protein		0.00035461	1	20	19	19	15	19	10	21	21	21										24.3568	24.1012	24.0359	25.6267	25.2805	25.5932	25.0474	24.7697	24.768	24.3568	24.1012	24.0359	25.6267	25.2805	25.5932	25.0474	24.7697	24.768	24.1714	25.5083	24.8678	0.00701752	0.00748712
H16_B2203	198	Q0JZ39			Uncharacterized protein		0.00035461	0	26	31	30	20	23	23	32	34	34										24.636	24.4406	24.1696	24.8234	24.4854	24.7058	25.4987	25.3122	25.3283	24.636	24.4406	24.1696	24.8234	24.4854	24.7058	25.4987	25.3122	25.3283	24.428	24.6782	25.3822	0.00959242	0.00695469
H16_B2202	199	Q0JZ40			Uncharacterized protein		0.00208395	0	1	1	1	1	1	1	1	1	1										19.7487	20.1468	20.8011	20.4601	20.8705	20.5893	21.3688	21.5691	21.4732	19.7487	20.1468	20.8011	20.4601	20.8705	20.5893	21.3688	21.5691	21.4732	20.2985	20.6503	21.4727	0.0262633	0.0101671
H16_B2201	200	Q0JZ41			PelD_GGDEF domain-containing protein		0.00035461	0	6	7	7	6	7	5	9	9	9										21.8988	21.8325	21.889	21.7478	22.0651	21.4831	22.9296	22.9741	22.9307	21.8988	21.8325	21.889	21.7478	22.0651	21.4831	22.9296	22.9741	22.9307	21.8737	21.785	22.9449	0.00163511	0.0133885
H16_B2200	201	Q0JZ42			Uncharacterized protein		0.000644122	0	2	2	2	0	1	0	2	1	2										19.0383	19.0055	19.6715	NA	18.0431	NA	19.7616	19.6304	19.8106	19.0383	19.0055	19.6715	17.3428	18.0431	17.031	19.7616	19.6304	19.8106	19.2724	17.5363	19.7362	0.0195125	0.0296651
H16_B2199	202	Q0JZ43			Lipopolysaccharide N-acetylglucosaminyl transferase		0.00035461	0	5	5	3	5	5	5	5	6	6										21.2252	20.9438	20.7493	21.1177	20.8938	20.6722	22.0347	21.741	21.6126	21.2252	20.9438	20.7493	21.1177	20.8938	20.6722	22.0347	21.741	21.6126	20.9861	20.906	21.8071	0.0114084	0.0106595
H16_B2197	203	Q0JZ45			Response regulator, OmpR-family		0.00035461	0	4	4	4	2	3	3	4	4	4										22.6059	22.5447	22.296	21.8505	21.4679	21.3364	22.4135	22.123	22.1416	22.6059	22.5447	22.296	21.8505	21.4679	21.3364	22.4135	22.123	22.1416	22.4883	21.5685	22.2323	0.00730004	0.012391
H16_B2196	204	Q0JZ46			Hypothetical secreted protein containing a LysM domain		0.00035461	0	11	12	11	7	11	8	11	11	11										24.2382	24.3233	24.2374	23.3492	22.9794	23.4208	24.2699	24.1406	24.1364	24.2382	24.3233	24.2374	23.3492	22.9794	23.4208	24.2699	24.1406	24.1364	24.2669	23.2624	24.1837	0.00203287	0.0101895
H16_B2195	205	Q0JZ47			Histidine kinase		0.00035461	0	4	5	4	4	4	3	5	5	5										21.8881	21.9727	21.9679	21.368	21.084	20.1323	22.0567	21.826	21.8442	21.8881	21.9727	21.9679	21.368	21.084	20.1323	22.0567	21.826	21.8442	21.9434	20.9504	21.9128	0.00216673	0.0310253
copR	206	Q0JZ56			Response regulator of copper response,OmpR-family		0.00035461	1	3	3	3	2	2	2	3	2	3										19.7385	19.8248	20.1113	18.775	18.0453	18.4591	19.2353	17.8775	19.3429	19.7385	19.8248	20.1113	18.775	18.0453	18.4591	19.2353	17.8775	19.3429	19.9005	18.4569	18.9535	0.0098122	0.0198592
copA	207	Q0JZ57			Copper resistance protein A, multi-copper oxidase		0.00035461	0	10	10	10	3	7	3	6	6	3										23.8261	23.8013	23.7564	20.6783	21.232	20.6594	21.5725	21.6184	20.1802	23.8261	23.8013	23.7564	20.6783	21.232	20.6594	21.5725	21.6184	20.1802	23.7949	20.8819	21.2585	0.00148525	0.0155944
copC	208	Q0JZ59			Copper resistance protein C		0.00035461	1	3	3	3	2	2	1	2	3	3										23.8758	23.8978	23.564	19.5332	19.6918	20.6235	21.9053	21.9097	21.8439	23.8758	23.8978	23.564	19.5332	19.6918	20.6235	21.9053	21.9097	21.8439	23.787	20.0341	21.8866	0.0078519	0.0295294
H16_B2180	209	Q0JZ62			Uncharacterized protein		0.00035461	2	8	7	7	5	6	6	9	8	8										24.9652	24.9764	24.8017	22.961	22.9582	23.4814	25.0987	25.0961	24.7791	24.9652	24.9764	24.8017	22.961	22.9582	23.4814	25.0987	25.0961	24.7791	24.9166	23.1553	24.9989	0.00392519	0.0130232
H16_B2179	210	Q0JZ63			Uncharacterized protein		0.00035461	0	3	4	3	3	2	2	3	3	3										20.5364	20.5777	20.2803	20.1762	20.0407	19.8851	20.2479	20.0321	19.5402	20.5364	20.5777	20.2803	20.1762	20.0407	19.8851	20.2479	20.0321	19.5402	20.4707	20.0389	19.9694	0.00787145	0.00727028
H16_B2178	211	Q0JZ64			Peptidyl-prolyl cis-trans isomerase		0.00035461	1	12	13	13	10	11	10	13	13	12										26.5718	26.6697	26.6274	25.6164	25.617	25.5115	26.5548	26.6294	26.6113	26.5718	26.6697	26.6274	25.6164	25.617	25.5115	26.5548	26.6294	26.6113	26.6235	25.5825	26.5989	0.00184322	0.00237208
H16_B2176	212	Q0JZ66			Predicted transmembrane exporter protein		0.00035461	0	3	3	3	3	2	3	3	5	4										21.6066	21.4793	21.5012	21.7768	21.7586	21.5246	21.6589	21.4325	21.6013	21.6066	21.4793	21.5012	21.7768	21.7586	21.5246	21.6589	21.4325	21.6013	21.5301	21.6911	21.5674	0.00316213	0.00648476
ttg2	213	Q0JZ67			ABC-type transporter involved in resistance to organic solvents		0.00035461	0	3	3	3	2	2	2	3	3	3										22.177	21.9556	21.646	20.9031	20.308	21.018	21.4959	21.5046	21.4693	22.177	21.9556	21.646	20.9031	20.308	21.018	21.4959	21.5046	21.4693	21.9424	20.7749	21.49	0.0121651	0.0183731
H16_B2173	214	Q0JZ69			Uncharacterized protein		0.00035461	1	3	3	3	3	2	2	3	3	3										22.0728	22.004	21.741	21.0317	20.2864	19.8374	21.3048	21.3331	20.8396	22.0728	22.004	21.741	21.0317	20.2864	19.8374	21.3048	21.3331	20.8396	21.9462	20.4707	21.1762	0.0079805	0.029592
H16_B2172	215	Q0JZ70			Radical SAM core domain-containing protein		0.00035461	0	5	5	6	4	5	4	4	4	5										23.6297	23.5715	23.5235	22.7866	22.7072	22.5976	22.2983	22.3383	22.5472	23.6297	23.5715	23.5235	22.7866	22.7072	22.5976	22.2983	22.3383	22.5472	23.5756	22.6992	22.3988	0.00225586	0.00418172
H16_B2171	216	Q0JZ71			Glycosyltransferase, probably involved in cell wall biogenesis		0.000644122	1	3	4	4	1	1	0	2	3	2										20.6229	21.4707	21.1381	19.2734	18.1754	NA	19.4912	20.0198	18.9289	20.6229	21.4707	21.1381	19.2734	18.1754	17.7065	19.4912	20.0198	18.9289	21.1182	18.5402	19.5477	0.0202675	0.0437431
H16_B2170	217	Q0JZ72			Predicted Fe-S oxidoreductase		0.00035461	2	8	9	9	6	6	6	7	8	8										23.3092	23.7156	23.6915	22.2692	22.2677	22.4451	22.6115	22.7051	22.5443	23.3092	23.7156	23.6915	22.2692	22.2677	22.4451	22.6115	22.7051	22.5443	23.5838	22.3298	22.6218	0.00967206	0.00456745
ispH	218	Q0JZ73	Q0K7B5		4-hydroxy-3-methylbut-2-enyl diphosphate reductase		0.00035461	0	20	22	22	15	20	15	23	23	22										25.8898	25.7817	25.7087	25.3602	25.2603	25.3688	25.8442	25.8287	25.7532	25.8898	25.7817	25.7087	25.3602	25.2603	25.3688	25.8442	25.8287	25.7532	25.7953	25.3306	25.8092	0.00353223	0.00238118
H16_B2168	219	Q0JZ74			Flavonol reductase/cinnamoyl-CoA reductase		0.00035461	2	8	7	6	5	7	7	8	7	7										24.5179	24.4407	24.1082	24.604	24.2732	24.3935	24.4625	24.2446	24.3423	24.5179	24.4407	24.1082	24.604	24.2732	24.3935	24.4625	24.2446	24.3423	24.3662	24.4301	24.3525	0.00893917	0.00685625
H16_B2166	220	Q0JZ76			Uncharacterized protein		0.00035461	0	8	9	9	4	7	5	8	8	8										23.5846	23.4346	23.242	23.0826	22.7925	22.7844	23.2253	23.0177	22.9701	23.5846	23.4346	23.242	23.0826	22.7925	22.7844	23.2253	23.0177	22.9701	23.4272	22.8933	23.0753	0.00733276	0.00742364
H16_B2163	221	Q0JZ79			Transcriptional regulator, LysR-family		0.00035461	0	5	5	5	5	6	5	6	6	6										21.7224	21.5655	21.1823	21.3468	21.3501	21.1057	21.4084	21.3552	21.4279	21.7224	21.5655	21.1823	21.3468	21.3501	21.1057	21.4084	21.3552	21.4279	21.5074	21.272	21.3975	0.0129286	0.00658905
H16_B2160	222	Q0JZ82			Two domain protein: Adenylate cyclase, family protein		0.00464981	1	1	0	1	1	0	0	1	1	1										21.9824	NA	20.8815	19.9914	NA	NA	20.2325	19.4439	20.2816	21.9824	16.1116	20.8815	19.9914	16.1205	16.8846	20.2325	19.4439	20.2816	20.9662	18.6506	20.0335	0.158741	0.116057
H16_B2154	223	Q0JZ88			Transcriptional regulator, TetR/AcrR-family		0.00035461	1	2	2	2	3	3	3	3	4	3										20.1477	20.1774	20.2694	21.3796	21.3942	21.4664	20.9198	21.6542	21.284	20.1477	20.1774	20.2694	21.3796	21.3942	21.4664	20.9198	21.6542	21.284	20.1991	21.4139	21.317	0.00314205	0.00217034
H16_B2149	224	Q0JZ93			Uncharacterized protein		0.00208395	1	2	2	2	0	0	0	1	1	1										19.2211	19.1268	17.9845	NA	NA	NA	17.766	17.5499	17.3433	19.2211	19.1268	17.9845	17.1567	16.5491	16.8345	17.766	17.5499	17.3433	18.8756	16.8681	17.5634	0.0366572	0.0180426
H16_B2148	225	Q0JZ94			Peptidoglycan glycosyltransferase		0.00035461	1	7	6	7	4	4	3	6	5	7										22.2448	22.4444	22.5259	21.5366	21.6664	21.0032	21.8583	22.0264	21.6541	22.2448	22.4444	22.5259	21.5366	21.6664	21.0032	21.8583	22.0264	21.6541	22.4098	21.4293	21.8543	0.00645502	0.0164237
H16_B2144	226	Q0JZ98			CDP-diacylglycerol pyrophosphatase		0.00464981	0	0	2	2	1	3	3	3	4	3										NA	17.958	19.2907	18.7455	18.1754	19.4494	20.1336	20.072	19.035	17.978	17.958	19.2907	18.7455	18.1754	19.4494	20.1336	20.072	19.035	18.5534	18.8841	19.8267	0.041486	0.0339633
H16_B2143	227	Q0JZ99			TRAP-type transporter, periplasmic component		0.00035461	0	2	3	3	3	3	2	3	3	3										21.4281	21.4592	21.5004	21.4076	21.2669	21.4537	21.2832	21.3461	21.1587	21.4281	21.4592	21.5004	21.4076	21.2669	21.4537	21.2832	21.3461	21.1587	21.4628	21.3782	21.2648	0.00168913	0.00455262
H16_B2141	228	Q0JZA1			ABC-type transporter, permease component		0.000644122	0	1	1	1	2	2	2	2	2	2										18.3475	18.8226	19.1943	18.9906	19.6381	19.2747	19.6461	19.6602	19.3375	18.3475	18.8226	19.1943	18.9906	19.6381	19.2747	19.6461	19.6602	19.3375	18.829	19.3256	19.5554	0.0225916	0.0168141
H16_B2140	229	Q0JZA2			ABC-type transporter, permease component		0.000644122	0	3	4	1	3	4	3	3	4	4										20.027	20.3584	18.7941	21.0039	20.9551	21.0644	21.4405	21.4685	21.504	20.027	20.3584	18.7941	21.0039	20.9551	21.0644	21.4405	21.4685	21.504	19.8662	21.0085	21.4712	0.0417866	0.00260696
H16_B2139	230	Q0JZA3			ABC-type transporter, ATPase component		0.00035461	1	2	3	4	3	4	3	4	3	4										19.2712	19.4625	19.4568	20.0243	20.0135	19.9116	20.0318	19.722	19.5334	19.2712	19.4625	19.4568	20.0243	20.0135	19.9116	20.0318	19.722	19.5334	19.3996	19.984	19.7772	0.00561029	0.00311128
H16_B2138	231	Q0JZA4			Secretion protein HlyD (IPR006143, HlyD)		0.00035461	0	22	24	21	23	24	23	26	25	25										25.1932	24.8451	24.6689	25.676	25.4971	25.7837	25.4247	25.327	25.3696	25.1932	24.8451	24.6689	25.676	25.4971	25.7837	25.4247	25.327	25.3696	24.9191	25.6571	25.3744	0.0107142	0.00564361
H16_B2136	232	Q0JZA6			Uncharacterized protein		0.00035461	0	10	10	11	8	8	7	10	10	11										23.4564	23.5039	23.798	23.4973	23.337	23.8879	24.1153	24.3757	24.3668	23.4564	23.5039	23.798	23.4973	23.337	23.8879	24.1153	24.3757	24.3668	23.5942	23.593	24.2909	0.00784453	0.0120197
H16_B2128	233	Q0JZB4			FOG: PAS/PAC domain		0.00035461	2	8	6	9	5	7	5	6	6	7										22.8909	22.6524	22.5514	22.3858	21.6218	21.564	22.0143	21.8783	22.0929	22.8909	22.6524	22.5514	22.3858	21.6218	21.564	22.0143	21.8783	22.0929	22.7053	21.9082	21.9979	0.0076792	0.0209846
H16_B2124	234	Q0JZB8			N-Acyl-D-aspartate/D-glutamate deacylase		0.00035461	1	7	7	7	6	7	5	7	6	6										20.9168	21.0917	20.759	21.2405	20.7668	20.5668	20.7271	20.7518	20.7615	20.9168	21.0917	20.759	21.2405	20.7668	20.5668	20.7271	20.7518	20.7615	20.9289	20.8863	20.7469	0.00795407	0.0165865
H16_B2123	235	Q0JZB9			Adenosylmethionine-8-amino-7-oxononanoate aminotransferase		0.00108186	2	1	1	1	1	1	1	1	1	1										20.6267	20.1501	20.297	19.9313	20.0336	19.3304	19.7314	20.1061	19.796	20.6267	20.1501	20.297	19.9313	20.0336	19.3304	19.7314	20.1061	19.796	20.3719	19.7968	19.8873	0.0119903	0.019222
tar2	236	Q0JZC0	Q0K2E5;Q0KFL3;Q0K4P1;Q0JZV9;Q0JY87;Q0K4P5;Q0K4P0	H16_B0228;H16_B0232;H16_B0233;H16_B1038;H16_B1933;H16_B2505;tar1	Methyl-accepting chemotaxis protein		0.00740741	0	2	2	2	0	0	0	1	1	0										19.2676	18.6758	17.7538	NA	NA	NA	17.0074	16.033	NA	19.2676	18.6758	17.7538	16.3826	16.7715	14.7798	17.0074	16.033	14.733	18.6925	16.1974	16.2012	0.0410924	0.0660724
H16_B2120	237	Q0JZC2			Outer membrane receptor, TonB dependent		0.00035461	0	10	13	12	5	6	4	10	10	11										23.5191	23.6195	23.3114	21.841	21.5651	21.7724	22.8598	23.0304	22.8905	23.5191	23.6195	23.3114	21.841	21.5651	21.7724	22.8598	23.0304	22.8905	23.4889	21.7308	22.9288	0.00669077	0.00661235
H16_B2119	238	Q0JZC3			ABC-type transporter, ATPase component		0.00123191	1	1	2	2	1	0	0	2	2	2										19.2712	19.6246	19.399	17.6192	NA	NA	18.3529	18.9038	18.8342	19.2712	19.6246	19.399	17.6192	16.0757	17.1406	18.3529	18.9038	18.8342	19.4391	17.0774	18.7169	0.00920961	0.0466254
H16_B2118	239	Q0JZC4			Hypothetical membrane spanning protein		0.00035461	0	3	4	4	1	1	1	3	3	4										21.3483	21.3476	21.1512	19.1725	19.6084	18.7608	20.9391	20.8489	20.7567	21.3483	21.3476	21.1512	19.1725	19.6084	18.7608	20.9391	20.8489	20.7567	21.2853	19.2219	20.8501	0.00533749	0.0220984
H16_B2117	240	Q0JZC5			ABC-type transporter, permease component		0.000644122	0	2	2	2	1	1	2	2	2	2										19.9454	20.6514	20.6598	18.8794	17.248	18.0431	20.1878	20.6017	20.0374	19.9454	20.6514	20.6598	18.8794	17.248	18.0431	20.1878	20.6017	20.0374	20.4554	18.2073	20.2958	0.0200818	0.0451782
H16_B2115	241	Q0JZC7			Transcriptional regulator, LysR-family		0.000644122	0	0	2	2	1	2	0	1	2	1										NA	18.1517	17.8393	16.6281	17.8026	NA	16.7125	17.2995	16.7466	16.7429	18.1517	17.8393	16.6281	17.8026	16.6556	16.7125	17.2995	16.7466	17.6924	17.1395	16.9456	0.0420898	0.0393626
H16_A2423;H16_A3377;H16_B0682;H16_B2114	242	Q0JZC8	Q0K906;Q0K3E5;Q0K6C5	H16_A2423;H16_A3377;H16_B0682;H16_B2114	Predicted acyl-CoA transferase/carnitine dehydratase		0.00898876	0	1	1	1	1	1	1	1	1	1	1	1	1	1	1	1	1	1	1	20.4641	20.6086	20.3903	20.8008	20.3409	19.7223	20.2974	19.5738	20.3912	20.4641	20.6086	20.3903	20.8008	20.3409	19.7223	20.2974	19.5738	20.3912	20.4905	20.3537	20.1308	0.00541993	0.0266737
citE4	243	Q0JZC9			Citrate lyase beta subunit		0.0029654	0	1	2	2	1	1	1	1	1	1										20.0859	20.0476	19.594	19.3525	18.5645	19.0979	19.6587	19.6914	19.515	20.0859	20.0476	19.594	19.3525	18.5645	19.0979	19.6587	19.6914	19.515	19.9258	19.0409	19.6237	0.0137421	0.0211598
H16_B2110	244	Q0JZD2			Multimeric flavodoxin		0.00123191	0	2	2	1	0	0	1	1	2	1										19.0856	18.5112	17.5696	NA	NA	15.5986	16.4928	17.3489	14.6399	19.0856	18.5112	17.5696	17.1841	15.7346	15.5986	16.4928	17.3489	14.6399	18.5159	16.3641	16.5341	0.0416211	0.0543387
H16_B2109	245	Q0JZD3			Outer membrane receptor, TonB dependent		0.000644122	0	2	2	2	1	2	2	2	2	2										18.5395	18.6261	18.9278	18.3599	18.1854	19.0582	18.6031	17.9673	18.5863	18.5395	18.6261	18.9278	18.3599	18.1854	19.0582	18.6031	17.9673	18.5863	18.7076	18.5859	18.4143	0.0109006	0.0249184
H16_B2106	246	Q0JZD6			Uncharacterized protein		0.00035461	0	4	4	4	4	4	4	4	4	4										21.8939	21.4428	21.2825	21.1817	22.2257	22.6604	22.072	22.1862	22.275	21.8939	21.4428	21.2825	21.1817	22.2257	22.6604	22.072	22.1862	22.275	21.5636	22.1449	22.1801	0.0147189	0.0345092
H16_B2102	247	Q0JZE0			Universal stress protein, UspA family		0.00108186	0	0	0	0	0	0	0	0	0	0										NA	NA	NA	NA	NA	NA	NA	NA	NA	16.3991	15.3283	15.5195	15.7671	15.7694	15.4128	14.3043	15.326	15.23	15.8282	15.6592	15.0209	0.0362627	0.0131146
treA	248	Q0JZE6			Neutral trehalase		0.00035461	1	2	2	2	2	2	2	2	2	2										19.9202	20.6072	20.3968	18.8808	19.5995	19.6578	20.3111	20.1697	20.1678	19.9202	20.6072	20.3968	18.8808	19.5995	19.6578	20.3111	20.1697	20.1678	20.3358	19.4199	20.2178	0.0173323	0.0223321
fepA	249	Q0JZE7			Outer membrane receptor, TonB dependent		0.00035461	0	1	0	1	2	1	1	1	1	1										20.472	NA	19.7862	20.573	20.0599	19.5601	19.9246	19.522	19.7921	20.472	19.6088	19.7862	20.573	20.0599	19.5601	19.9246	19.522	19.7921	20.0057	20.1231	19.7558	0.0228435	0.0252423
H16_B2088	250	Q0JZF4			Histidine kinase		0.00035461	0	3	5	2	2	3	3	5	5	5										19.1458	19.393	18.7988	18.6457	19.8513	19.3711	19.909	19.5631	19.6599	19.1458	19.393	18.7988	18.6457	19.8513	19.3711	19.909	19.5631	19.6599	19.1328	19.371	19.7181	0.0156169	0.0314639
H16_B2087	251	Q0JZF5			Response regulator, NarL-family		0.00035461	1	5	5	3	2	3	3	3	4	4										22.1384	21.74	21.6383	22.5446	22.2069	22.2921	22.45	22.4347	22.2939	22.1384	21.74	21.6383	22.5446	22.2069	22.2921	22.45	22.4347	22.2939	21.8555	22.3551	22.3945	0.0121037	0.00785862
H16_B2082	252	Q0JZG0			Transcriptional regulator, MarR-family		0.000644122	0	1	2	2	1	2	2	2	2	2										20.7788	21.0547	21.2552	16.916	20.3219	20.3258	20.3909	20.0126	20.773	20.7788	21.0547	21.2552	16.916	20.3219	20.3258	20.3909	20.0126	20.773	21.0426	19.8053	20.4254	0.0113741	0.102541
H16_B2080	253	Q0JZG2			Transcriptional regulator, LysR-family		0.000644122	0	2	2	2	1	1	0	2	2	2										20.2984	20.0058	19.4037	18.4546	17.2586	NA	19.3305	18.971	18.2977	20.2984	20.0058	19.4037	18.4546	17.2586	16.8518	19.3305	18.971	18.2977	19.9488	17.6899	18.9271	0.0229215	0.0475521
H16_B2077	254	Q0JZG5			Uncharacterized protein		0.00035461	3	8	9	9	7	8	7	10	9	8										24.4025	24.1282	24.1142	24.5004	23.8128	24.3787	24.5517	23.9766	24.3272	24.4025	24.1282	24.1142	24.5004	23.8128	24.3787	24.5517	23.9766	24.3272	24.2212	24.2603	24.3042	0.00671206	0.0151437
H16_B2076	255	Q0JZG6			Integral membrane protein		0.00035461	0	15	17	14	16	19	17	19	19	18										24.6738	24.4245	24.1114	25.5325	25.07	25.4785	25.3721	24.8436	24.9602	24.6738	24.4245	24.1114	25.5325	25.07	25.4785	25.3721	24.8436	24.9602	24.4214	25.3746	25.0769	0.0115463	0.00997251
H16_B2075	256	Q0JZG7			Hypothetical membrane associated protein		0.00035461	0	5	5	5	4	4	5	5	6	5										21.7678	21.8399	21.7415	22.4626	22.0586	22.4776	22.4434	22.6723	22.3913	21.7678	21.8399	21.7415	22.4626	22.0586	22.4776	22.4434	22.6723	22.3913	21.7837	22.3456	22.5076	0.00234021	0.010644
H16_B2072	258	Q0JZH0			MFS transporter		0.00035461	0	1	1	0	0	0	0	0	0	0										19.3866	19.6778	NA	NA	NA	NA	NA	NA	NA	19.3866	19.6778	16.8187	17.9161	17.4453	18.3517	18.1724	17.2417	17.9809	19.0601	17.9513	17.8506	0.0844639	0.0253193
H16_B2071	259	Q0JZH1			Conserved hypothetical membrane protein		0.00035461	1	37	39	39	25	32	28	32	35	34										25.876	25.8065	25.7263	24.9583	24.9892	25.0169	25.1018	25.0392	25.0203	25.876	25.8065	25.7263	24.9583	24.9892	25.0169	25.1018	25.0392	25.0203	25.8042	24.9883	25.0542	0.00290357	0.00117285
H16_B2070	260	Q0JZH2			Rubredoxin		0.00108186	0	1	1	1	0	0	0	0	0	0										16.1818	15.8239	16.7331	NA	NA	NA	NA	NA	NA	16.1818	15.8239	16.7331	15.981	15.4793	17.0368	16.4957	14.2819	15.875	16.2954	16.3164	15.8106	0.0281944	0.0491766
H16_B2066	261	Q0JZH6			Transcriptional regulator, LysR-family		0.00740741	0	1	1	1	1	0	0	1	0	0										20.0421	19.3207	19.5818	18.1669	NA	NA	19.5391	NA	NA	20.0421	19.3207	19.5818	18.1669	15.8203	15.4564	19.5391	14.7294	16.5304	19.6796	17.0142	18.1682	0.0185897	0.0892615
gabD4	262	Q0JZI5			Succinate-semialdehyde dehydrogenase (NADP+)		0.00035461	0	38	38	35	33	31	30	37	37	37										29.1261	28.7803	28.7098	27.9017	27.8031	27.9781	28.9543	28.7848	28.9337	29.1261	28.7803	28.7098	27.9017	27.8031	27.9781	28.9543	28.7848	28.9337	28.8838	27.8961	28.8929	0.00771765	0.00314453
H16_B2053	263	Q0JZI9	Q0K817;Q7WXN8	H16_A2775;PHG080	Conserved hypothetical membrane protein		0.00035461	2	12	12	13	0	0	0	12	13	11	4	4	4	0	0	0	4	4	4	24.7747	24.7141	24.6778	NA	NA	NA	24.8925	24.9102	24.879	24.7747	24.7141	24.6778	19.4355	19.7071	19.1332	24.8925	24.9102	24.879	24.7228	19.4442	24.8939	0.00197923	0.0147794
H16_B2051	264	Q0JZJ1			DUF4397 domain-containing protein		0.000644122	0	1	1	1	1	2	1	2	2	2										20.0672	19.8877	20.1403	16.9829	18.4802	18.8008	20.697	20.937	21.3114	20.0672	19.8877	20.1403	16.9829	18.4802	18.8008	20.697	20.937	21.3114	20.0356	18.2755	21.0042	0.00648842	0.0536482
H16_B2050	265	Q0JZJ2			Response regulator containing a GGDEF effector domain		0.00035461	0	3	3	3	0	0	1	1	1	2										19.8583	20.023	19.8592	NA	NA	16.941	18.0794	18.0756	18.0049	19.8583	20.023	19.8592	17.0319	18.0717	16.941	18.0794	18.0756	18.0049	19.9156	17.4451	18.0537	0.00476099	0.0362104
cheB	266	Q0JZJ3	Q0K4N0		Protein-glutamate methylesterase/protein-glutamine glutaminase		0.000644122	0	1	2	2	1	2	1	2	1	2										21.4101	21.4425	21.3035	20.9601	20.6744	20.7397	20.66	20.6105	20.6798	21.4101	21.4425	21.3035	20.9601	20.6744	20.7397	20.66	20.6105	20.6798	21.3866	20.7967	20.6504	0.00340014	0.00720121
cheA2Y2	267	Q0JZJ4			Histidine kinase		0.00035461	0	7	9	9	4	7	6	7	7	8										22.3214	22.4992	22.1098	21.6291	21.0559	21.0365	21.3944	21.3761	21.3537	22.3214	22.4992	22.1098	21.6291	21.0559	21.0365	21.3944	21.3761	21.3537	22.3189	21.2677	21.3748	0.00873906	0.0158528
cheW2b	268	Q0JZJ5			Chemotaxis protein		0.00035461	0	6	8	8	5	4	5	5	5	6										22.7344	22.7075	22.6114	22.1077	21.7253	21.8615	21.7245	21.7392	21.669	22.7344	22.7075	22.6114	22.1077	21.7253	21.8615	21.7245	21.7392	21.669	22.6854	21.9069	21.7112	0.00284947	0.00885215
cheR2	269	Q0JZJ6			Methylase of chemotaxis methyl-accepting proteins		0.00689061	0	1	1	1	0	1	0	1	1	1										18.3008	18.2164	18.7423	NA	17.1176	NA	17.6315	17.8333	17.5824	18.3008	18.2164	18.7423	16.7941	17.1176	16.4445	17.6315	17.8333	17.5824	18.4388	16.8114	17.6865	0.0153326	0.0200568
mcp	270	Q0JZJ8			Methyl-accepting chemotaxis transducer		0.00035461	0	8	10	10	6	7	6	9	9	8										23.321	23.4873	23.4141	22.6087	22.7921	22.882	22.8147	22.6801	22.9564	23.321	23.4873	23.4141	22.6087	22.7921	22.882	22.8147	22.6801	22.9564	23.4091	22.7654	22.8215	0.00356106	0.0061184
H16_B2043	271	Q0JZJ9			Uncharacterized protein		0.00035461	0	7	9	9	8	7	7	8	7	7										23.6009	23.7117	23.6929	23.4019	23.134	22.9518	23.1494	23.2125	23.0488	23.6009	23.7117	23.6929	23.4019	23.134	22.9518	23.1494	23.2125	23.0488	23.6693	23.1745	23.1385	0.0025045	0.00977572
H16_B2042	272	Q0JZK0			Uncharacterized protein		0.00035461	0	10	10	10	8	8	8	9	9	8										22.5638	22.0618	22.1763	21.7074	22.0963	21.7958	22.0395	21.6507	21.911	22.5638	22.0618	22.1763	21.7074	22.0963	21.7958	22.0395	21.6507	21.911	22.2837	21.8763	21.876	0.0118154	0.00932419
H16_B2041	273	Q0JZK1			ABC-type transporter, periplasmic component: HAAT family		0.00035461	1	3	3	3	2	3	1	4	4	4										19.1801	19.86	19.2371	19.2474	19.3904	18.9603	21.5225	21.7169	21.6146	19.1801	19.86	19.2371	19.2474	19.3904	18.9603	21.5225	21.7169	21.6146	19.46	19.2102	21.6202	0.0194164	0.0114062
H16_B2035	274	Q0JZK7			Uncharacterized protein		0.00035461	1	15	16	15	16	15	15	16	16	16										24.2719	24.0564	23.9174	24.6082	24.516	24.6379	24.9513	24.8923	24.9269	24.2719	24.0564	23.9174	24.6082	24.516	24.6379	24.9513	24.8923	24.9269	24.0893	24.5883	24.9237	0.00741885	0.00258505
H16_B2034	275	Q0JZK8			Uncharacterized protein		0.00035461	2	2	3	3	0	0	0	3	3	3										18.9554	19.5784	20.0014	NA	NA	NA	19.1845	18.7884	18.9876	18.9554	19.5784	20.0014	17.964	17.7108	18.6745	19.1845	18.7884	18.9876	19.5736	18.1762	18.9959	0.0269692	0.0275797
H16_B2032	276	Q0JZL0			ATPase involved in chromosome partitioning		0.00035461	0	19	16	18	13	16	15	19	17	19										25.178	25.0169	24.8874	25.1632	25.4398	25.7341	25.3567	25.3279	25.3844	25.178	25.0169	24.8874	25.1632	25.4398	25.7341	25.3567	25.3279	25.3844	25.0324	25.4645	25.3565	0.00581602	0.0112197
idgA	277	Q0JZL1			Pseudouridine-5'-phosphate glycosidase		0.00035461	1	2	2	2	2	2	2	2	2	2										20.7727	20.4786	20.1145	21.3671	20.949	20.9436	20.6908	20.4096	20.4598	20.7727	20.4786	20.1145	21.3671	20.949	20.9436	20.6908	20.4096	20.4598	20.4801	21.1006	20.5254	0.0161183	0.0115218
H16_B2026	278	Q0JZL6			Uncharacterized protein		0.00035461	1	5	5	5	5	5	5	5	5	5										22.2612	22.4871	22.4136	22.0482	21.9137	22.0442	23.2476	22.8962	23.2055	22.2612	22.4871	22.4136	22.0482	21.9137	22.0442	23.2476	22.8962	23.2055	22.3903	22.0034	23.1247	0.0051466	0.00347851
H16_B2025	279	Q0JZL7			Cold shock protein, DNA-binding		0.00035461	1	9	9	10	10	10	11	11	11	11										25.0191	24.8249	24.7478	26.7317	26.3166	26.7014	26.5182	26.3934	26.3506	25.0191	24.8249	24.7478	26.7317	26.3166	26.7014	26.5182	26.3934	26.3506	24.8685	26.5952	26.4225	0.00562351	0.00870521
H16_B2024	280	Q0JZL8			Uncharacterized protein		0.000644122	0	0	1	1	2	1	1	1	2	2										NA	17.0029	16.6233	17.6204	17.8628	17.7178	17.7747	17.8405	16.8237	16.7162	17.0029	16.6233	17.6204	17.8628	17.7178	17.7747	17.8405	16.8237	16.79	17.7371	17.5481	0.0117939	0.00688016
H16_B2019	281	Q0JZM3			Uncharacterized protein		0.00035461	0	4	4	5	5	6	5	5	5	6										22.8487	23.0394	23.1827	23.9868	23.8913	24.1912	24.2586	24.1547	24.1409	22.8487	23.0394	23.1827	23.9868	23.8913	24.1912	24.2586	24.1547	24.1409	23.03	24.0286	24.1857	0.00727913	0.00637683
H16_B2018	282	Q0JZM4			Uncharacterized protein		0.00035461	1	1	3	2	3	3	3	3	3	3										18.0844	19.6839	18.7143	21.319	19.9563	21.2012	20.7968	20.899	20.4781	18.0844	19.6839	18.7143	21.319	19.9563	21.2012	20.7968	20.899	20.4781	18.9792	20.9422	20.7355	0.0427955	0.0362547
H16_B2015	283	Q0JZM7			Transcriptional regulator, XRE-family		0.000644122	1	1	1	0	1	2	1	2	2	2										19.0393	18.4953	NA	19.0214	19.7181	19.4306	19.5822	19.513	19.6224	19.0393	18.4953	16.8941	19.0214	19.7181	19.4306	19.5822	19.513	19.6224	18.3894	19.4179	19.5733	0.0614655	0.0180566
H16_B2014	284	Q0JZM8			Acetylornithine deacetylase/Succinyl-diaminopimelate desuccinylase or related deacylase		0.00035461	0	6	6	7	7	10	6	12	12	12										21.2511	21.6878	21.6393	22.2674	22.3255	21.9986	24.0048	23.9033	23.913	21.2511	21.6878	21.6393	22.2674	22.3255	21.9986	24.0048	23.9033	23.913	21.5389	22.204	23.9411	0.011118	0.00785532
H16_B2013	285	Q0JZM9			Amidase		0.00035461	0	4	5	4	6	5	4	7	7	8										20.3674	20.9207	20.597	22.4366	21.7953	22.1336	23.5131	23.5352	23.448	20.3674	20.9207	20.597	22.4366	21.7953	22.1336	23.5131	23.5352	23.448	20.6464	22.1454	23.4993	0.0134769	0.014501
livF3	286	Q0JZN0			ABC-type transporter, ATPase component: HAAT family		0.00035461	0	3	3	3	4	4	4	7	7	6										19.8628	20.2183	20.684	21.8656	21.9909	22.1294	23.5239	22.7517	23.4402	19.8628	20.2183	20.684	21.8656	21.9909	22.1294	23.5239	22.7517	23.4402	20.2944	21.9993	23.2776	0.0203343	0.00599888
livG3	287	Q0JZN1	Q0K8G7;Q0JZK2	H16_B2040;livF1	ABC-type transporter, ATPase component: HAAT family		0.00689061	1	0	1	0	1	1	1	2	2	2										NA	17.4975	NA	18.6396	18.7617	18.7437	21.1369	21.0664	21.0392	16.0945	17.4975	16.6731	18.6396	18.7617	18.7437	21.1369	21.0664	21.0392	16.8707	18.716	21.0814	0.0420819	0.00352329
livK3	288	Q0JZN4			ABC-type transporter, periplasmic component: HAAT family		0.00035461	1	5	5	6	7	6	8	12	11	12										21.4536	21.8059	21.7889	22.6451	23.0155	22.9315	25.0513	25.098	24.9695	21.4536	21.8059	21.7889	22.6451	23.0155	22.9315	25.0513	25.098	24.9695	21.6916	22.8726	25.0406	0.00916278	0.00849416
vagC	289	Q0JZN5			Possible virulence-associated protein		0.00108186	1	1	1	1	0	0	0	1	1	1										17.1875	18.1111	17.7732	NA	NA	NA	18.2511	18.0688	16.8597	17.1875	18.1111	17.7732	16.6946	16.5255	15.0944	18.2511	18.0688	16.8597	17.7393	16.2597	17.8441	0.0264151	0.0545857
vapC	290	Q0JZN6	Q0K3Q1		Ribonuclease VapC		0.00208395	2	2	2	2	3	2	2	1	1	1										22.6673	23.2062	23.4388	23.5335	22.7835	22.1071	21.5809	21.3261	21.4931	22.6673	23.2062	23.4388	23.5335	22.7835	22.1071	21.5809	21.3261	21.4931	23.1389	22.9243	21.4705	0.0171275	0.0312836
H16_B2004	291	Q0JZN8			NADPH:quinone reductase or related Zn-dependent oxidoreductase		0.00208395	1	1	0	1	1	1	0	1	1	1										22.3721	NA	21.9049	23.4384	22.9806	NA	23.0611	22.7525	22.9013	22.3721	15.4646	21.9049	23.4384	22.9806	16.6724	23.0611	22.7525	22.9013	21.5793	22.6502	22.9105	0.193846	0.179793
H16_B2002	292	Q0JZP0			Transcriptional regulator, LysR-family		0.000644122	0	2	1	1	2	1	2	2	2	2										19.2289	18.0309	17.9466	19.3801	18.8588	19.1055	19.0528	19.0627	18.9938	19.2289	18.0309	17.9466	19.3801	18.8588	19.1055	19.0528	19.0627	18.9938	18.5291	19.1305	19.0367	0.0389732	0.0136429
H16_B2001	293	Q0JZP1			Probable extra-cytoplasmic solute receptor		0.00035461	1	7	10	9	7	7	7	9	10	10										24.3967	24.1188	24.3785	24.0216	24.4873	24.5144	25.7404	25.8162	25.8329	24.3967	24.1188	24.3785	24.0216	24.4873	24.5144	25.7404	25.8162	25.8329	24.3035	24.3581	25.797	0.00639732	0.0113804
H16_B2000	294	Q0JZP2			Ribulose-5-phosphate 4-epimerase or related epimerase or aldolase		0.00108186	0	1	1	1	1	1	1	1	1	1										19.4181	19.7534	19.4366	19.3571	19.8973	20.8923	19.6492	19.7294	19.8909	19.4181	19.7534	19.4366	19.3571	19.8973	20.8923	19.6492	19.7294	19.8909	19.5444	20.1923	19.76	0.00964577	0.0388439
H16_B1999	295	Q0JZP3			Probable extra-cytoplasmic solute receptor		0.00035461	0	2	2	4	3	5	2	1	3	2										19.7814	19.8388	20.1392	19.9891	21.7714	19.3511	18.4594	19.2353	18.8337	19.7814	19.8388	20.1392	19.9891	21.7714	19.3511	18.4594	19.2353	18.8337	19.9285	20.7496	18.8775	0.00964813	0.0615816
H16_B1998	296	Q0JZP4			Transcriptional regulator, XRE-family		0.00035461	1	4	4	4	3	4	3	4	4	4										21.6365	21.8979	22.0186	21.31	21.3548	20.9631	21.7468	21.6226	21.6453	21.6365	21.8979	22.0186	21.31	21.3548	20.9631	21.7468	21.6226	21.6453	21.8597	21.2196	21.6726	0.00893954	0.0101105
H16_B1996	297	Q0JZP6			Transcriptional regulator, AraC-family		0.000644122	0	2	2	2	2	2	2	2	3	2										20.8567	20.5292	20.1582	20.7408	20.7236	21.1847	21.3461	21.3517	21.3837	20.8567	20.5292	20.1582	20.7408	20.7236	21.1847	21.3461	21.3517	21.3837	20.5426	20.8993	21.3606	0.0170356	0.012517
H16_B1987	298	Q0JZQ5			CMD domain-containing protein		0.000644122	2	0	1	2	0	2	0	3	1	3										NA	18.8303	19.8648	NA	18.7759	NA	21.8652	19.3404	20.2084	17.2015	18.8303	19.8648	17.7823	18.7759	17.1365	21.8652	19.3404	20.2084	18.9989	18.0574	20.8564	0.0720631	0.0461389
H16_B1986	299	Q0JZQ6			Cupin_2 domain-containing protein		0.00108186	1	1	1	1	0	1	0	1	1	1										16.6479	16.7491	17.2793	NA	14.3403	NA	18.7575	16.2082	16.5908	16.6479	16.7491	17.2793	16.8851	14.3403	15.5216	18.7575	16.2082	16.5908	16.9196	15.9417	17.6513	0.0200754	0.0817246
H16_B1980	300	Q0JZR2			Indolepyruvate ferredoxin oxidoreductase		0.000644122	0	0	0	0	1	0	0	0	1	1										NA	NA	NA	17.0521	NA	NA	NA	17.5806	17.4041	16.2726	17.3422	16.7768	17.0521	16.4633	17.2428	16.9161	17.5806	17.4041	16.8631	16.9558	17.3266	0.031857	0.024018
H16_B1978	301	Q0JZR4			Putative transcriptional regulator		0.00035461	0	5	5	5	5	5	5	5	5	5										21.3415	21.2718	21.2438	21.5535	21.6822	21.6972	20.9991	20.6568	20.8641	21.3415	21.2718	21.2438	21.5535	21.6822	21.6972	20.9991	20.6568	20.8641	21.2863	21.6457	20.8468	0.00236516	0.00364781
H16_B1977	302	Q0JZR5			Transcriptional regulator, MocR family		0.00108186	0	2	2	2	2	2	2	2	2	2										18.8239	18.5298	17.6854	18.5617	19.2684	18.4295	18.9591	19.4018	19.889	18.8239	18.5298	17.6854	18.5617	19.2684	18.4295	18.9591	19.4018	19.889	18.4215	18.8023	19.4664	0.0322146	0.0240518
H16_B1973	304	Q0JZR9			Probable extra-cytoplasmic solute receptor		0.00035461	1	2	3	3	1	1	0	4	4	4										20.5769	19.9391	20.4061	18.7616	18.5808	NA	21.6631	21.977	21.8963	20.5769	19.9391	20.4061	18.7616	18.5808	17.9471	21.6631	21.977	21.8963	20.3317	18.4699	21.8515	0.0162581	0.0232063
H16_B1972	305	Q0JZS0			MFS transporter, DHA2 family		0.00384502	0	1	1	0	0	0	0	1	0	1										19.1781	19.1272	NA	NA	NA	NA	17.7828	NA	18.5267	19.1781	19.1272	16.5874	15.9283	16.0422	16.7622	17.7828	15.9192	18.5267	18.6849	16.2937	17.7583	0.0809537	0.0278373
H16_B1969	306	Q0JZS3			Uncharacterized protein		0.000644122	1	1	2	2	1	1	1	2	2	2										21.0501	21.0019	20.7157	20.5347	20.4669	20.6032	22.2482	21.9744	22.0837	21.0501	21.0019	20.7157	20.5347	20.4669	20.6032	22.2482	21.9744	22.0837	20.9299	20.536	22.1065	0.00863811	0.00331842
H16_B1968	307	Q0JZS4			BLUF domain-containing protein		0.00035461	2	1	2	3	0	3	0	2	3	3										16.1226	15.5913	16.9695	NA	19.4188	NA	18.5269	19.317	18.9125	16.1226	15.5913	16.9695	17.5063	19.4188	17.2899	18.5269	19.317	18.9125	16.3411	18.4133	18.9547	0.0428322	0.0648343
folE	308	Q0JZS5			GTP cyclohydrolase I		0.00096	0	1	2	2	1	1	0	1	2	1										17.5344	17.3953	17.3582	16.3283	16.6445	NA	16.5609	16.9977	17.6345	17.5344	17.3953	17.3582	16.3283	16.6445	18.0372	16.5609	16.9977	17.6345	17.4313	17.2065	17.1324	0.00532865	0.0534736
H16_B1965	309	Q0JZS7			Peptidoglycan glycosyltransferase		0.00035461	1	4	5	6	5	6	4	5	5	6										22.0734	21.8795	21.9037	21.5458	21.4252	21.4425	22.4402	22.4342	22.4674	22.0734	21.8795	21.9037	21.5458	21.4252	21.4425	22.4402	22.4342	22.4674	21.9548	21.4722	22.4473	0.00481259	0.00303542
H16_B1963	310	Q0JZS9			Uncharacterized protein		0.00035461	2	2	2	2	2	2	2	2	2	2										22.2431	22.359	22.4342	22.901	22.5803	22.7577	23.0824	23.2938	23.1116	22.2431	22.359	22.4342	22.901	22.5803	22.7577	23.0824	23.2938	23.1116	22.3475	22.7522	23.1657	0.00430802	0.00706171
H16_B1962	311	Q0JZT0			Transcriptional regulator, PspF-family		0.00035461	0	4	5	5	5	5	5	5	5	5										21.3076	20.7067	20.958	21.2709	20.9811	21.2424	21.7093	21.6627	21.6165	21.3076	20.7067	20.958	21.2709	20.9811	21.2424	21.7093	21.6627	21.6165	21.0119	21.1706	21.6633	0.0143788	0.00754785
H16_B1951	313	Q0JZU1			ABC-type transporter, ATPase component: CUT1 family		0.00208395	0	1	1	1	1	1	1	1	1	1										18.9452	18.4388	18.5525	20.0378	19.3075	19.2959	16.3721	15.2744	16.5418	18.9452	18.4388	18.5525	20.0378	19.3075	19.2959	16.3721	15.2744	16.5418	18.6622	19.5908	16.1613	0.0142519	0.021743
H16_B1950	314	Q0JZU2			ABC-type transporter, periplasmic component		0.00464981	0	1	1	1	1	1	1	1	1	1										18.6907	20.1172	20.7121	19.6992	19.3016	19.0644	20.1136	19.783	18.736	18.6907	20.1172	20.7121	19.6992	19.3016	19.0644	20.1136	19.783	18.736	20.0595	19.3792	19.653	0.0523591	0.0165706
H16_B1949	315	Q0JZU3			Transcriptional regulator, GntR-family		0.0082153	1	1	1	1	1	1	1	1	1	1										17.9515	18.4521	14.2119	19.1845	18.2101	18.8252	18.4487	17.8998	17.2271	17.9515	18.4521	14.2119	19.1845	18.2101	18.8252	18.4487	17.8998	17.2271	17.6825	18.7939	17.9426	0.137338	0.0262939
H16_B1948	316	Q0JZU4	Q0K2Z6	phnA	Phosphonoacetate hydrolase		0.000644122	0	8	8	8	7	7	7	7	6	6	2	2	2	1	2	1	2	0	1	22.8905	23.0006	22.8575	22.5149	22.884	22.6215	22.025	22.1402	22.208	22.8905	23.0006	22.8575	22.5149	22.884	22.6215	22.025	22.1402	22.208	22.9175	22.6819	22.1264	0.00327127	0.00837937
H16_B1947	317	Q0JZU5			Glyceraldehyde-3 dehydrogenase		0.00035461	1	10	11	10	9	10	9	11	10	11										23.7529	23.6298	23.563	24.1556	24.011	23.9844	23.3148	23.1389	23.623	23.7529	23.6298	23.563	24.1556	24.011	23.9844	23.3148	23.1389	23.623	23.6507	24.0524	23.3729	0.00407411	0.00383038
H16_B1946	318	Q0JZU6			Transcriptional regulator, DeoR-family		0.00035461	0	2	2	2	2	2	2	2	2	2										20.7457	20.4232	20.5331	20.6647	20.3164	20.4759	20.3204	20.5774	20.9087	20.7457	20.4232	20.5331	20.6647	20.3164	20.4759	20.3204	20.5774	20.9087	20.5736	20.4927	20.6224	0.00797113	0.00851092
gdhA2	319	Q0JZU7			Glutamate dehydrogenase		0.00035461	1	22	22	25	10	14	11	16	17	18										25.5219	25.6136	25.564	24.6704	24.503	24.5	24.9688	24.9263	24.8788	25.5219	25.6136	25.564	24.6704	24.503	24.5	24.9688	24.9263	24.8788	25.567	24.56	24.9251	0.00179571	0.00397212
H16_B1944	320	Q0JZU8			Putative hydrolase		0.00035461	0	1	2	2	1	2	1	2	2	2										20.3583	20.4458	20.3659	20.1543	20.2502	18.5139	20.2409	19.9221	20.2329	20.3583	20.4458	20.3659	20.1543	20.2502	18.5139	20.2409	19.9221	20.2329	20.3905	19.826	20.1394	0.00237702	0.0496916
H16_B1943	321	Q0JZU9			Putative non-heme chloroperoxidase		0.00035461	0	4	4	4	4	4	3	4	4	4										21.7408	21.8483	22.0366	20.1803	21.3631	21.507	21.6383	22.1613	22.028	21.7408	21.8483	22.0366	20.1803	21.3631	21.507	21.6383	22.1613	22.028	21.8805	21.126	21.9591	0.00684559	0.0346391
H16_B1942	322	Q0JZV0			Amidohydro_3 domain-containing protein		0.00035461	1	2	3	3	1	1	2	4	3	3										19.8472	20.1665	19.4204	19.5518	17.8928	19.2134	19.949	18.8407	19.6799	19.8472	20.1665	19.4204	19.5518	17.8928	19.2134	19.949	18.8407	19.6799	19.8432	19.0424	19.5617	0.0188955	0.0464159
H16_B1936	323	Q0JZV6			Transcriptional regulator, LysR-family		0.00035461	0	4	4	4	4	4	4	4	4	4										21.2187	21.816	21.9005	21.1033	21.3019	20.6324	21.9132	22.2129	22.089	21.2187	21.816	21.9005	21.1033	21.3019	20.6324	21.9132	22.2129	22.089	21.6753	21.0389	22.0769	0.0171716	0.0163647
H16_B1934	324	Q0JZV8			Phasin_2 domain-containing protein		0.00035461	2	10	10	11	11	11	10	12	13	13										25.5942	25.3589	25.2651	26.4878	26.2593	26.3128	26.8394	26.6213	26.6528	25.5942	25.3589	25.2651	26.4878	26.2593	26.3128	26.8394	26.6213	26.6528	25.4128	26.3566	26.7077	0.00667256	0.00453451
H16_B1933	325	Q0JZV9			Methyl-accepting chemotaxis protein		0.00096	1	2	2	2	0	0	0	1	1	1										19.89	19.7714	19.3722	NA	NA	NA	17.1402	14.5614	14.4039	19.89	19.7714	19.3722	16.281	15.1725	16.3671	17.1402	14.5614	14.4039	19.6943	16.0325	15.953	0.0137854	0.0417949
icd2	326	Q0JZW1			Isocitrate dehydrogenase [NADP]		0.00035461	0	45	47	50	39	47	37	45	46	47										27.3325	27.2083	27.1747	27.055	27.0169	27.0747	26.9956	27.0371	27.0056	27.3325	27.2083	27.1747	27.055	27.0169	27.0747	26.9956	27.0371	27.0056	27.2401	27.0491	27.0129	0.00305112	0.00108565
H16_B1930	327	Q0JZW2			Uncharacterized protein		0.00035461	0	3	3	3	3	3	2	3	3	3										22.1136	21.9481	21.7225	21.5373	21.5561	21.3696	22.2344	22.1087	22.0726	22.1136	21.9481	21.7225	21.5373	21.5561	21.3696	22.2344	22.1087	22.0726	21.9369	21.4901	22.1403	0.00895112	0.00477747
H16_B1929	328	Q0JZW3			Cold shock protein, DNA-binding		0.00035461	0	6	6	5	3	4	4	5	5	4										25.1074	25.028	23.7454	24.0124	24.0744	23.9514	24.6232	23.068	24.6242	25.1074	25.028	23.7454	24.0124	24.0744	23.9514	24.6232	23.068	24.6242	24.7462	24.0136	24.2653	0.0310421	0.00256123
H16_B1927	329	Q0JZW5			Uncharacterized protein		0.00035461	2	3	4	4	1	1	1	1	1	1										21.8982	21.7241	21.5554	20.8002	20.1745	20.4429	20.813	20.0986	20.0615	21.8982	21.7241	21.5554	20.8002	20.1745	20.4429	20.813	20.0986	20.0615	21.7327	20.4955	20.3678	0.00788859	0.015332
H16_B1925	330	Q0JZW7			Uncharacterized protein		0.00035461	1	10	10	10	6	8	9	11	9	10										24.2773	23.9325	23.7916	22.8343	23.1028	23.4558	24.2529	23.8953	24.1208	24.2773	23.9325	23.7916	22.8343	23.1028	23.4558	24.2529	23.8953	24.1208	24.0152	23.1535	24.0971	0.0104101	0.0134751
infA3	331	Q0JZW8			Translation initiation factor IF-1 3		0.00035461	1	1	2	2	0	0	0	1	3	1										17.2918	18.1017	18.1956	NA	NA	NA	16.6523	18.3743	17.0637	17.2918	18.1017	18.1956	16.1034	16.366	17.0901	16.6523	18.3743	17.0637	17.916	16.5824	17.5602	0.0278198	0.0309336
H16_B1922	332	Q0JZX0			Transcriptional regulator, LysR-family		0.00035461	1	3	2	2	3	1	3	1	2	1										22.0262	21.0427	21.5209	21.5111	20.2176	21.0907	20.8225	21.4655	20.9369	22.0262	21.0427	21.5209	21.5111	20.2176	21.0907	20.8225	21.4655	20.9369	21.5855	21.0339	21.1031	0.0228451	0.0315101
H16_B1921	333	Q0JZX1			Hydrolase isochorismatase family		0.000644122	1	1	1	2	1	1	2	2	2	2										19.2775	19.4715	19.9978	20.29	19.7308	20.1551	20.2134	20.4839	20.5732	19.2775	19.4715	19.9978	20.29	19.7308	20.1551	20.2134	20.4839	20.5732	19.6153	20.0777	20.4315	0.0190342	0.014547
boxR	334	Q0JZX7			Shikimate kinase		0.000644122	0	1	1	1	0	1	0	1	1	1										16.353	17.2496	17.2577	NA	16.8889	NA	16.8673	16.6616	15.3486	16.353	17.2496	17.2577	16.5807	16.8889	16.8391	16.8673	16.6616	15.3486	17.011	16.7757	16.4304	0.0306729	0.00986757
H16_B1911	335	Q0JZY1			Elongation factor G		0.00035461	0	7	8	12	13	16	14	17	16	17										22.0414	22.0004	22.2093	24.249	24.1177	24.0581	23.8583	23.9965	23.9675	22.0414	22.0004	22.2093	24.249	24.1177	24.0581	23.8583	23.9965	23.9675	22.0866	24.1438	23.942	0.00501281	0.0040469
H16_B1910	336	Q0JZY2			Short chain dehydrogenase		0.00208395	0	0	0	0	1	3	1	1	1	1										NA	NA	NA	19.3096	19.8087	18.2939	19.6797	19.7687	19.0049	18.0309	17.2931	16.104	19.3096	19.8087	18.2939	19.6797	19.7687	19.0049	17.3433	19.2646	19.5224	0.0567118	0.0403376
H16_B1909	337	Q0JZY3			Transcriptional regulator, LysR-family		0.00035461	0	2	4	3	2	4	2	4	3	4										19.5096	20.119	20.2523	18.8935	20.5152	19.2066	20.7125	21.0616	20.6455	19.5096	20.119	20.2523	18.8935	20.5152	19.2066	20.7125	21.0616	20.6455	19.9947	19.7199	20.8183	0.0198386	0.0440288
H16_B1900	338	Q0JZZ2			Transcriptional regulator, LysR-family		0.00035461	0	2	3	3	2	3	2	2	3	3										19.9323	19.8363	19.7389	20.3787	20.2533	20.6789	20.7851	20.7471	20.4604	19.9323	19.8363	19.7389	20.3787	20.2533	20.6789	20.7851	20.7471	20.4604	19.838	20.4482	20.6713	0.00487543	0.0106993
H16_B1899	339	Q0JZZ3			Predicted acetyltransferase		0.00035461	0	4	5	6	8	9	7	9	9	9										21.1264	21.0869	20.7332	24.2245	23.9222	24.1964	23.2112	23.2721	23.3207	21.1264	21.0869	20.7332	24.2245	23.9222	24.1964	23.2112	23.2721	23.3207	20.9927	24.1207	23.2687	0.0103194	0.00692676
H16_B1894	340	Q0JZZ8			Probable short chain dehydrogenase		0.00035461	1	1	3	1	3	2	4	4	4	4										17.8107	18.1005	17.3604	18.8732	18.2347	19.6508	21.015	20.5221	20.5372	17.8107	18.1005	17.3604	18.8732	18.2347	19.6508	21.015	20.5221	20.5372	17.7886	19.0353	20.7102	0.0210038	0.0374848
H16_B1889	341	Q0K003			Transcriptional regulator, IclR-family		0.00035461	0	4	4	4	4	4	3	3	4	4										22.7168	22.8204	22.7883	23.1761	22.9888	23.144	22.6701	22.9015	22.7711	22.7168	22.8204	22.7883	23.1761	22.9888	23.144	22.6701	22.9015	22.7711	22.7758	23.1052	22.784	0.00232885	0.00433363
pqqC2	342	Q0K012			Coenzyme PQQ synthesis protein C		0.00035461	1	2	3	2	3	3	3	3	3	3										18.3243	19.0652	17.9972	20.2819	19.9356	20.0888	20.559	20.2995	20.2374	18.3243	19.0652	17.9972	20.2819	19.9356	20.0888	20.559	20.2995	20.2374	18.5336	20.1091	20.3721	0.0296381	0.00863277
H16_B1879	343	Q0K013			Aldehyde dehydrogenase, NAD(P)-dependent		0.00035461	0	0	2	2	3	5	4	5	5	6										NA	18.3751	18.3933	21.3593	21.5154	20.2007	20.9949	21.2148	21.0869	18.3499	18.3751	18.3933	21.3593	21.5154	20.2007	20.9949	21.2148	21.0869	18.3729	21.1317	21.1017	0.00118682	0.0341612
H16_B1876	344	Q0K016			Transcriptional regulator		0.00035461	0	5	5	5	4	5	4	5	5	5										23.7372	23.8323	23.6059	23.4963	23.0055	23.4802	23.8079	23.5574	23.7799	23.7372	23.8323	23.6059	23.4963	23.0055	23.4802	23.8079	23.5574	23.7799	23.7281	23.3446	23.7193	0.00479138	0.0119522
xsc	345	Q0K022			Sulfoacetaldehyde acetyltransferase		0.00035461	2	11	10	10	26	26	23	17	16	15										22.4607	22.4016	22.2879	26.089	25.6919	25.8961	23.5878	23.4605	23.5282	22.4607	22.4016	22.2879	26.089	25.6919	25.8961	23.5878	23.4605	23.5282	22.3852	25.9014	23.5264	0.00392425	0.00766865
cdo	346	Q0K029			Cysteine dioxygenase type I		0.00035461	1	4	3	3	2	3	2	4	4	4										21.9628	21.9214	21.7807	21.8192	21.6319	21.6999	22.2416	22.272	22.1652	21.9628	21.9214	21.7807	21.8192	21.6319	21.6999	22.2416	22.272	22.1652	21.8904	21.7191	22.227	0.00436035	0.00436631
H16_B1862	347	Q0K030			Rhodanese-related sulfurtransferase		0.00035461	0	21	21	23	19	18	18	25	24	25										25.1033	24.8579	24.6981	24.9173	24.6134	24.9126	25.2044	25.1047	25.1828	25.1033	24.8579	24.6981	24.9173	24.6134	24.9126	25.2044	25.1047	25.1828	24.8961	24.8213	25.1646	0.00820185	0.00701744
H16_B1854	348	Q0K038			Putative hydrolase alpha/beta fold		0.00035461	1	3	3	3	1	2	1	3	3	3										22.2219	21.7859	21.6512	21.0346	20.768	21.2897	21.2483	21.3414	21.3856	22.2219	21.7859	21.6512	21.0346	20.768	21.2897	21.2483	21.3414	21.3856	21.9075	21.0464	21.3262	0.0136302	0.0124049
H16_B1853	349	Q0K039			Transcriptional regulator, GntR-family		0.0029654	0	1	2	2	0	2	1	2	2	2										17.7402	19.5551	19.5088	NA	19.6515	18.0012	18.6323	19.6797	19.4654	17.7402	19.5551	19.5088	17.659	19.6515	18.0012	18.6323	19.6797	19.4654	19.1417	18.7172	19.3248	0.0546478	0.0577851
H16_B1850	350	Q0K042			Transcriptional regulator, IclR-family		0.000644122	0	2	1	1	2	2	2	2	2	2										18.33	18.1225	17.4674	20.5089	20.6451	20.6369	19.3446	19.629	19.7404	18.33	18.1225	17.4674	20.5089	20.6451	20.6369	19.3446	19.629	19.7404	18.0177	20.5983	19.5807	0.0250493	0.00370836
H16_B1845	351	Q0K047			Uracil-dna glycosylase		0.00898876	0	0	1	1	1	1	1	1	1	1										NA	15.852	14.8641	17.2967	16.448	17.5904	17.604	18.3871	18.5793	14.7272	15.852	14.8641	17.2967	16.448	17.5904	17.604	18.3871	18.5793	15.2399	17.1874	18.2477	0.0405138	0.0346676
H16_B1844	352	Q0K048			Transcriptional regulator		0.00108186	0	1	1	1	1	1	1	1	1	1										18.4054	18.414	18.1328	17.7351	18.7761	17.5601	19.3431	19.2218	19.2678	18.4054	18.414	18.1328	17.7351	18.7761	17.5601	19.3431	19.2218	19.2678	18.3232	18.1296	19.2784	0.00873217	0.0364735
H16_B1839	353	Q0K053			Transport system kinase		0.00035461	0	1	0	1	3	3	3	2	3	2										16.8952	NA	17.6957	20.9482	20.9078	20.5398	20.2633	19.6163	19.765	16.8952	16.7926	17.6957	20.9482	20.9078	20.5398	20.2633	19.6163	19.765	17.1872	20.8099	19.9089	0.0288702	0.0108207
H16_B1836	354	Q0K056			Putative dioxygenase, 2OG-Fe(II) oxygenase superfamily		0.00035461	0	2	2	2	2	2	2	2	2	2										20.1347	20.0484	20.0101	19.6153	19.5038	19.2848	20.2696	20.1806	20.1107	20.1347	20.0484	20.0101	19.6153	19.5038	19.2848	20.2696	20.1806	20.1107	20.0653	19.4744	20.1884	0.00318149	0.00863766
dapA4	355	Q0K061			4-hydroxy-tetrahydrodipicolinate synthase		0.00035461	0	1	0	3	4	4	4	2	3	2										19.3345	NA	19.1521	20.8841	21.5729	21.3094	19.0907	20.1804	19.3949	19.3345	18.167	19.1521	20.8841	21.5729	21.3094	19.0907	20.1804	19.3949	18.9676	21.2827	19.6311	0.0332577	0.01635
potA	356	Q0K063			Spermidine/putrescine import ATP-binding protein PotA		0.00096	0	1	0	0	2	2	2	0	0	0										16.5145	NA	NA	19.7138	20.2064	20.6062	NA	NA	NA	16.5145	17.1191	16.8225	19.7138	20.2064	20.6062	17.3433	15.8224	16.8864	16.8397	20.2208	16.8129	0.0179735	0.0221552
H16_B1828	357	Q0K064			ABC-type transporter, periplasmic component: POPT family		0.00035461	1	5	6	8	8	9	8	9	9	9										22.7921	22.8307	22.9333	24.7288	24.6137	24.5982	23.8392	23.9466	23.8075	22.7921	22.8307	22.9333	24.7288	24.6137	24.5982	23.8392	23.9466	23.8075	22.8533	24.6481	23.8657	0.00319162	0.00289623
H16_B1826	358	Q0K066			Acyl-CoA dehydrogenase		0.00035461	0	21	22	21	17	24	21	25	24	24										26.088	25.7522	25.5849	25.9824	25.8211	26.0558	26.0213	25.7638	25.8007	26.088	25.7522	25.5849	25.9824	25.8211	26.0558	26.0213	25.7638	25.8007	25.8238	25.9564	25.8665	0.00992804	0.00462587
menG3	360	Q0K074			Demethylmenaquinone methyltransferase		0.00035461	0	0	0	0	0	0	0	0	1	0										NA	NA	NA	NA	NA	NA	NA	17.1003	NA	15.8682	17.2664	16.1459	17.4612	16.3126	17.0118	16.7865	17.1003	16.5259	16.5606	17.0028	16.8234	0.045061	0.0341912
H16_B1814	361	Q0K078			Probable extra-cytoplasmic solute receptor		0.00108186	0	1	1	1	0	0	0	1	1	1										17.1338	18.7679	17.4825	NA	NA	NA	17.2288	17.4667	17.4438	17.1338	18.7679	17.4825	14.8747	15.303	16.1749	17.2288	17.4667	17.4438	17.9757	15.5553	17.3837	0.0483644	0.0428843
kguK	362	Q0K080			Putative 2-Ketogluconate kinase		0.00035461	0	0	0	0	5	5	4	4	4	4										NA	NA	NA	20.8575	20.5602	20.2881	18.1919	18.3561	18.3045	17.8617	17.7628	18.297	20.8575	20.5602	20.2881	18.1919	18.3561	18.3045	17.993	20.5873	18.2858	0.0158133	0.0138477
H16_B1807	363	Q0K085			ABC-type transporter, periplasmic component: PAAT family		0.00184162	0	0	1	0	0	2	1	3	2	2										NA	18.4585	NA	NA	19.0089	18.351	19.0063	19.6047	19.4469	18.8422	18.4585	17.3789	16.8735	19.0089	18.351	19.0063	19.6047	19.4469	18.3475	18.3203	19.3741	0.0416273	0.0604947
H16_B1804	364	Q0K088			Transcriptional regulator		0.000644122	0	2	2	2	2	2	1	2	2	2										20.4828	19.9696	19.6198	20.0992	19.4554	19.4778	20.0456	19.9016	19.7705	20.4828	19.9696	19.6198	20.0992	19.4554	19.4778	20.0456	19.9016	19.7705	20.0681	19.7096	19.9102	0.0216781	0.0185691
H16_B1801	365	Q0K091			Organic hydroperoxide resistance protein		0.00035461	0	2	2	2	2	2	2	2	2	2										20.9164	20.8096	20.98	21.2441	21.0623	20.8475	21.6816	21.5989	21.5713	20.9164	20.8096	20.98	21.2441	21.0623	20.8475	21.6816	21.5989	21.5713	20.9037	21.0604	21.618	0.00412041	0.00943002
H16_B1799	366	Q0K093			Protocatechuate 3,4-dioxygenase beta subunit like protein		0.00035461	0	2	2	2	2	2	2	2	2	1										17.5451	16.8774	17.8479	19.2751	19.3387	18.9261	17.8343	17.0751	16.7963	17.5451	16.8774	17.8479	19.2751	19.3387	18.9261	17.8343	17.0751	16.7963	17.4777	19.1911	17.3044	0.0285003	0.0115836
H16_B1798	367	Q0K094			Short chain dehydrogenase		0.00035461	0	2	3	2	4	5	3	4	3	3										20.781	20.4049	21.0066	22.3919	22.561	22.2763	21.6957	21.8291	21.6067	20.781	20.4049	21.0066	22.3919	22.561	22.2763	21.6957	21.8291	21.6067	20.7517	22.4145	21.7134	0.0146634	0.00638916
H16_B1797	368	Q0K095			Uncharacterized protein		0.00035461	0	3	4	4	3	4	3	3	2	3										21.4449	21.6691	21.6744	23.1465	22.9189	22.8817	21.8915	21.7347	21.6671	21.4449	21.6691	21.6744	23.1465	22.9189	22.8817	21.8915	21.7347	21.6671	21.6001	22.9872	21.7675	0.00606608	0.00623849
H16_B1796	369	Q0K096			NADPH:quinone reductase Zn-dependent oxidoreductase		0.00035461	2	2	4	2	4	4	4	4	4	4										19.858	20.2155	19.5361	22.3029	22.3591	22.4978	21.2569	21.2035	21.4079	19.858	20.2155	19.5361	22.3029	22.3591	22.4978	21.2569	21.2035	21.4079	19.8965	22.3889	21.2921	0.0171042	0.00448036
H16_B1792	370	Q0K0A0			Transcriptional regulator, LacI-family		0.00035461	0	3	4	4	2	5	3	4	4	4										20.3051	20.5779	21.069	19.4315	20.4176	19.1871	20.9433	21.0407	21.2182	20.3051	20.5779	21.069	19.4315	20.4176	19.1871	20.9433	21.0407	21.2182	20.6859	19.782	21.0719	0.0187456	0.0331046
H16_B1787	371	Q0K0A5			Transcriptional regulator		0.00035461	0	8	9	9	6	7	5	8	9	6										21.8428	21.478	21.3164	20.776	20.3117	20.8188	21.1946	20.9683	20.9307	21.8428	21.478	21.3164	20.776	20.3117	20.8188	21.1946	20.9683	20.9307	21.5628	20.6531	21.036	0.0125154	0.0136291
H16_B1785	372	Q0K0A7			Response regulator, OmpR-family		0.00035461	2	9	8	9	7	7	6	9	8	9										24.5115	24.2216	24.0304	24.0271	23.765	23.9198	24.4281	24.2631	24.2352	24.5115	24.2216	24.0304	24.0271	23.765	23.9198	24.4281	24.2631	24.2352	24.2682	23.908	24.3113	0.00998728	0.00551229
H16_B1784	373	Q0K0A8			Histidine kinase		0.00035461	1	2	2	2	1	2	1	2	2	2										20.2795	20.5917	20.6233	20.2715	20.2544	18.1927	20.8789	20.9421	20.7762	20.2795	20.5917	20.6233	20.2715	20.2544	18.1927	20.8789	20.9421	20.7762	20.5063	19.8403	20.8673	0.00926905	0.061069
H16_A1713	374	Q0K0C1			Acetyl-CoA acetyltransferase		0.00035461	0	12	11	13	11	12	11	13	13	12										24.1833	24.2594	24.0773	24.6524	24.4488	24.6816	24.7201	24.7389	24.7105	24.1833	24.2594	24.0773	24.6524	24.4488	24.6816	24.7201	24.7389	24.7105	24.1753	24.5979	24.7232	0.00378272	0.00515441
H16_A1714	375	Q0K0C2			Predicted acyl dehydratase		0.00035461	0	7	6	6	7	7	5	7	7	7										22.7131	22.4179	21.9915	22.9947	23.0246	23.0601	23.4415	23.2994	23.5079	22.7131	22.4179	21.9915	22.9947	23.0246	23.0601	23.4415	23.2994	23.5079	22.404	23.0267	23.4189	0.0162141	0.00142165
apbA3	376	Q0K0C3	Q0KAY2	apbA1	2-dehydropantoate 2-reductase		0.00035461	0	6	6	8	5	8	5	8	8	8	5	5	7	5	7	5	7	7	7	20.6852	21.0743	20.5611	20.8335	21.1053	20.5144	21.0368	21.1643	20.9675	20.6852	21.0743	20.5611	20.8335	21.1053	20.5144	21.0368	21.1643	20.9675	20.7905	20.8378	21.0585	0.0128912	0.0142077
H16_B1765	377	Q0K0C7			Dihydrolipoamide dehydrogenase (E3)		0.00035461	0	8	8	8	7	9	5	9	9	8										21.9171	21.7192	21.3888	22.1836	22.0347	21.9474	22.6699	22.1694	21.9652	21.9171	21.7192	21.3888	22.1836	22.0347	21.9474	22.6699	22.1694	21.9652	21.6912	22.0585	22.2993	0.0123137	0.00541722
H16_B1763	378	Q0K0C9			2-Nitropropane dioxygenase		0.00035461	0	2	2	2	2	2	2	2	2	2										23.9599	23.6338	23.3472	23.5819	23.1234	23.3965	23.516	23.3011	23.4023	23.9599	23.6338	23.3472	23.5819	23.1234	23.3965	23.516	23.3011	23.4023	23.6687	23.3794	23.4092	0.0129629	0.00986928
H16_B1761	379	Q0K0D1			Transcriptonal regulator, GntR-family		0.0029654	0	1	1	1	1	1	1	1	2	1										21.4948	21.0588	21.0401	19.9128	19.9092	19.591	20.8343	20.7553	20.5536	21.4948	21.0588	21.0401	19.9128	19.9092	19.591	20.8343	20.7553	20.5536	21.2137	19.812	20.7192	0.0121389	0.00933114
H16_B1760	380	Q0K0D2			MFS transporter, AAHS family		0.00035461	0	2	2	2	2	2	2	2	2	2										21.1408	21.4384	20.8973	22.6468	22.4427	22.4692	20.0709	20.4869	20.2908	21.1408	21.4384	20.8973	22.6468	22.4427	22.4692	20.0709	20.4869	20.2908	21.1758	22.5224	20.2928	0.0128069	0.00492751
H16_B1759	381	Q0K0D3			Putative hydro-lyase H16_B1759		0.00035461	0	5	6	6	6	5	5	5	6	6										22.1935	22.5542	21.846	23.0936	23.3588	23.0355	21.5682	22.0349	21.8992	22.1935	22.5542	21.846	23.0936	23.3588	23.0355	21.5682	22.0349	21.8992	22.2268	23.1696	21.8471	0.0159538	0.00744045
alpH	382	Q0K0D4			Allophanate hydrolase		0.00035461	0	3	2	3	3	4	3	2	3	2										22.3513	22.027	21.778	23.4293	23.0683	23.3382	21.3933	21.1279	21.2088	22.3513	22.027	21.778	23.4293	23.0683	23.3382	21.3933	21.1279	21.2088	22.0713	23.2866	21.2477	0.0130342	0.00806306
H16_B1757	383	Q0K0D5			Acetyl/propionyl-CoA carboxylase, alpha subunit		0.00035461	0	15	15	15	16	16	16	15	12	11										23.9205	23.5943	23.3148	24.7509	24.4466	24.8494	23.062	22.9572	22.9951	23.9205	23.5943	23.3148	24.7509	24.4466	24.8494	23.062	22.9572	22.9951	23.6311	24.6923	23.0054	0.0128407	0.00850734
H16_B1755	384	Q0K0D7			Transcriptional regulator, LysR-family		0.00035461	1	3	4	4	0	4	1	3	3	2										18.2189	19.2105	18.4328	NA	18.6787	18.1432	18.7413	18.7905	18.1713	18.2189	19.2105	18.4328	18.0337	18.6787	18.1432	18.7413	18.7905	18.1713	18.6864	18.3137	18.5937	0.0280231	0.0188767
H16_B1754	385	Q0K0D8			Probable extra-cytoplasmic solute receptor		0.000644122	1	2	2	2	1	1	1	2	2	2										18.35	18.4739	18.0872	18.1598	18.4054	18.2467	19.2773	19.4994	19.1826	18.35	18.4739	18.0872	18.1598	18.4054	18.2467	19.2773	19.4994	19.1826	18.3126	18.2742	19.326	0.0107902	0.00681555
H16_B1743	386	Q0K0E9			Cytochrome P450		0.000644122	1	2	1	1	0	2	0	2	2	2										17.1399	16.3862	17.1253	NA	17.6012	NA	19.2003	17.4307	19.0215	17.1399	16.3862	17.1253	16.8548	17.6012	17.3559	19.2003	17.4307	19.0215	16.924	17.303	18.7375	0.025528	0.0220291
H16_B1737	387	Q0K0F5			Transcriptional regulator, LysR-family		0.000644122	0	1	2	2	2	3	1	2	3	2										16.3759	17.8456	17.5281	19.2072	18.5631	18.5252	19.4142	19.1078	19.5242	16.3759	17.8456	17.5281	19.2072	18.5631	18.5252	19.4142	19.1078	19.5242	17.374	18.8006	19.3592	0.0448325	0.0204241
H16_B1732	388	Q0K0G0			Short chain dehydrogenase		0.00035461	0	5	6	7	6	6	6	6	6	6										22.7106	22.6167	22.9509	22.4738	22.7972	22.2759	23.3139	23.1603	23.0959	22.7106	22.6167	22.9509	22.4738	22.7972	22.2759	23.3139	23.1603	23.0959	22.7664	22.5318	23.1929	0.00757453	0.0116884
prtR	389	Q0K0G3			Transmembrane activator of PrtI		0.00035461	1	4	5	6	5	6	4	6	5	5										22.5611	22.4966	22.4653	23.2549	22.5569	23.3653	23.5279	23.423	23.2308	22.5611	22.4966	22.4653	23.2549	22.5569	23.3653	23.5279	23.423	23.2308	22.5082	23.1007	23.3991	0.00217116	0.0190114
prtI	390	Q0K0G4			DNA-directed RNA polymerase sigma subunit PrtI (ECF sigma factor)		0.000644122	0	1	2	2	1	2	2	2	2	2										16.1846	17.4788	17.1046	17.2018	18.5294	18.5199	17.8962	17.5902	18.3191	16.1846	17.4788	17.1046	17.2018	18.5294	18.5199	17.8962	17.5902	18.3191	17.0177	18.2026	17.9664	0.0393558	0.0422347
H16_B1724	391	Q0K0G5			Uncharacterized protein		0.00607815	1	0	0	0	0	0	0	0	0	0										NA	NA	NA	NA	NA	NA	NA	NA	NA	15.701	15.6454	15.5376	15.6091	15.8106	14.242	16.1112	15.0761	14.5312	15.6296	15.3676	15.3921	0.00531744	0.0560719
H16_B1722	392	Q0K0G7			Transcriptional regulator		0.00035461	2	9	8	9	6	8	8	9	9	9										23.1078	23.0567	23.1767	23.3812	23.384	23.6311	23.2603	23.45	23.31	23.1078	23.0567	23.1767	23.3812	23.384	23.6311	23.2603	23.45	23.31	23.1146	23.4703	23.3424	0.00260513	0.00611508
H16_B1721	393	Q0K0G8			Periplasmic glucan biosynthesis protein		0.00035461	0	16	16	16	13	16	14	17	17	17										24.7432	24.6522	24.7607	24.1666	24.4934	24.5296	24.7102	24.7961	24.7392	24.7432	24.6522	24.7607	24.1666	24.4934	24.5296	24.7102	24.7961	24.7392	24.7195	24.4055	24.7489	0.00235689	0.00819703
H16_B1718	394	Q0K0H1			Transcriptional regulator, GntR-family		0.00035461	1	11	14	14	10	12	9	14	14	14										24.3943	24.6239	24.5295	24.6221	24.5802	24.4408	24.3412	24.3513	24.2916	24.3943	24.6239	24.5295	24.6221	24.5802	24.4408	24.3412	24.3513	24.2916	24.519	24.5498	24.3283	0.00470814	0.00386636
H16_B1712	395	Q0K0H7			Oxalyl-CoA decarboxylase		0.00035461	0	1	2	2	7	7	6	5	5	4										23.333	22.8531	22.5034	23.607	23.2454	23.3801	22.617	22.3634	22.3455	23.333	22.8531	22.5034	23.607	23.2454	23.3801	22.617	22.3634	22.3455	22.9369	23.4186	22.4474	0.0181899	0.00780668
frc	396	Q0K0H8			Formyl-CoA:oxalate CoA-transferase		0.00035461	1	4	7	6	9	9	9	8	9	9										21.6351	21.4285	21.2403	23.2606	23.0871	23.3428	22.2317	22.1403	22.1969	21.6351	21.4285	21.2403	23.2606	23.0871	23.3428	22.2317	22.1403	22.1969	21.4436	23.2341	22.1901	0.0092125	0.00561873
H16_B1710	397	Q0K0H9			Pas/Pac domain containing protein		0.000644122	0	2	2	2	2	2	2	2	2	2										21.5355	21.3782	21.3128	20.7557	20.4504	20.1769	21.0609	20.7511	20.7796	21.5355	21.3782	21.3128	20.7557	20.4504	20.1769	21.0609	20.7511	20.7796	21.4119	20.4804	20.8708	0.00534869	0.0141524
H16_B1709	398	Q0K0I0			Acyl-CoA synthetase (AMP-forming)/AMP-acid ligase II		0.00035461	0	7	7	7	6	7	7	6	6	7										23.1385	22.5825	22.4411	23.0855	22.8454	23.2543	23.1807	22.9112	23.0899	23.1385	22.5825	22.4411	23.0855	22.8454	23.2543	23.1807	22.9112	23.0899	22.7532	23.0714	23.0649	0.0162267	0.00891112
H16_B1708	399	Q0K0I1			HTH tetR-type domain-containing protein		0.00123191	0	2	1	1	1	1	1	1	1	1										20.3569	20.0646	20.0732	19.544	20.4158	19.8234	20.1347	20.2213	20.1192	20.3569	20.0646	20.0732	19.544	20.4158	19.8234	20.1347	20.2213	20.1192	20.1714	19.9747	20.1591	0.00824749	0.0223387
H16_B1705	400	Q0K0I4			Transcriptional regulator, LysR-family		0.00035461	0	4	4	4	3	3	4	4	4	4										22.9237	22.4055	22.0353	21.5568	21.8361	21.574	21.7377	22.0551	22.2894	22.9237	22.4055	22.0353	21.5568	21.8361	21.574	21.7377	22.0551	22.2894	22.5013	21.6614	22.0449	0.0198741	0.00722853
H16_B1699	403	Q0K0J0			Zinc-type alcohol dehydrogenase-like protein		0.00035461	0	14	14	14	8	9	10	14	14	14										24.6277	24.3251	24.19	24.2207	23.6877	23.937	24.5441	24.3071	24.1512	24.6277	24.3251	24.19	24.2207	23.6877	23.937	24.5441	24.3071	24.1512	24.3927	23.9649	24.3433	0.00919329	0.0111361
H16_B1697	404	Q0K0J2			Transcriptional regulator		0.0029654	1	0	1	1	0	0	0	1	2	1										NA	15.5673	15.5342	NA	NA	NA	13.8322	16.1552	13.9444	14.7846	15.5673	15.5342	14.2398	16.4416	15.4262	13.8322	16.1552	13.9444	15.3377	15.6324	15.0719	0.0289403	0.0717017
H16_B1696	405	Q0K0J3			Short Chain CoA Dehydrogenase		0.00035461	0	3	3	4	7	8	8	7	8	7										20.667	21.0261	20.4654	23.8477	23.7982	23.7476	22.0278	22.0686	22.0455	20.667	21.0261	20.4654	23.8477	23.7982	23.7476	22.0278	22.0686	22.0455	20.7384	23.7984	22.0474	0.0137082	0.00210228
menB	406	Q0K0J4			1,4-dihydroxy-2-naphthoyl-CoA synthase		0.00740741	1	1	1	1	1	2	1	1	1	2										18.9533	18.6375	18.9466	21.2745	21.4721	21.4125	19.9295	20.2238	20.4594	18.9533	18.6375	18.9466	21.2745	21.4721	21.4125	19.9295	20.2238	20.4594	18.8531	21.3887	20.2204	0.00957385	0.00474022
H16_B1694	407	Q0K0J5			Acyl-CoA Dehydrogenase		0.00153894	0	2	2	3	4	4	4	4	4	4										20.3864	20.6207	20.4435	21.6398	21.9851	22.1547	20.8567	21.0061	21.1289	20.3864	20.6207	20.4435	21.6398	21.9851	22.1547	20.8567	21.0061	21.1289	20.487	21.9421	21.0015	0.00596663	0.0119665
H16_B1693	408	Q0K0J6			2,3-dihydroxybenzoate-AMP ligase		0.00035461	0	1	1	1	4	5	4	4	3	4										23.1654	17.8076	17.765	23.283	22.8938	23.0503	22.3322	19.9528	21.7796	23.1654	17.8076	17.765	23.283	22.8938	23.0503	22.3322	19.9528	21.7796	21.6482	23.0846	21.6533	0.158621	0.00848708
H16_B1692	409	Q0K0J7			Putative aminotransferase		0.00035461	0	0	0	0	0	0	0	4	4	4										NA	NA	NA	NA	NA	NA	21.3646	21.329	21.1698	17.7751	17.3427	17.202	18.7499	17.7373	17.9141	21.3646	21.329	21.1698	17.4611	18.2047	21.2903	0.0171261	0.0298259
H16_B1688	410	Q0K0K1			Pyoverdine biosynthesis regulatory protein		0.00035461	1	0	0	0	0	1	0	3	2	3										NA	NA	NA	NA	17.244	NA	20.6836	19.7919	19.6996	17.6922	18.1664	17.5767	18.6235	17.244	18.1454	20.6836	19.7919	19.6996	17.835	18.1105	20.1304	0.0175463	0.0389072
nrpA	411	Q0K0K2			Non-ribosomal peptide synthetase		0.00035461	0	0	0	0	1	1	1	5	7	5										NA	NA	NA	20.1677	20.2556	20.1334	22.0834	21.6865	21.4971	19.867	19.6742	19.4703	20.1677	20.2556	20.1334	22.0834	21.6865	21.4971	19.6796	20.1865	21.7768	0.0100849	0.00312298
nrpB	412	Q0K0K3			Non-ribosomal peptide synthetase		0.00208395	0	0	0	0	0	0	0	1	1	2										NA	NA	NA	NA	NA	NA	20.1107	19.8326	19.9691	16.3783	15.7174	17.2145	17.6756	16.0283	17.8388	20.1107	19.8326	19.9691	16.5664	17.3769	19.9753	0.0456468	0.0582918
nrpC	413	Q0K0K4			Non-ribosomal peptide synthetase		0.00035461	1	2	1	1	0	1	0	5	8	6										21.0391	20.8685	21.0014	NA	20.9615	NA	21.9364	22.2872	21.71	21.0391	20.8685	21.0014	20.2057	20.9615	19.5431	21.9364	22.2872	21.71	20.9715	20.352	21.9976	0.00427294	0.0350711
H16_B1683	414	Q0K0K6			Non-ribosomal peptide synthetase modules and related proteins		0.000644122	0	1	1	1	0	0	0	4	3	3										19.5179	18.7613	18.4111	NA	NA	NA	20.3037	20.209	19.8901	19.5179	18.7613	18.4111	18.153	18.0656	17.8407	20.3037	20.209	19.8901	18.9729	18.0256	20.1449	0.0299375	0.00893965
H16_B1681	415	Q0K0K8			Siderophore biosynthesis related protein/Acetyltransferase or N-acetylase of ribosomal proteins (CO)		0.00035461	0	0	0	0	0	0	0	4	3	3										NA	NA	NA	NA	NA	NA	21.7597	21.5403	21.3681	17.8816	17.5915	18.3931	18.3574	18.4989	18.7529	21.7597	21.5403	21.3681	17.9941	18.5458	21.565	0.022605	0.0108118
pvdA	416	Q0K0K9			Lysine/ornithine N-monooxygenase		0.00035461	1	0	0	1	1	1	0	2	2	1										NA	NA	17.6549	17.4638	17.5839	NA	18.2987	17.226	19.1577	16.7071	16.3754	17.6549	17.4638	17.5839	17.1102	18.2987	17.226	19.1577	17.0188	17.3996	18.4315	0.0392615	0.0141632
fhuE	417	Q0K0L0			Outer membrane receptor, TonB dependent		0.00035461	0	1	1	1	2	2	1	23	22	20										20.0093	20.5807	20.0524	21.4505	20.8973	20.8847	25.8232	25.5424	25.3457	20.0093	20.5807	20.0524	21.4505	20.8973	20.8847	25.8232	25.5424	25.3457	20.2384	21.1026	25.5838	0.0157388	0.0153288
H16_B1672	418	Q0K0L7			Helix-turn-helix XRE-family like protein		0.00035461	1	7	6	6	7	6	8	8	7	7										26.8668	26.7767	26.519	27.3722	27.0233	27.1827	27.0717	26.8996	26.9553	26.8668	26.7767	26.519	27.3722	27.0233	27.1827	27.0717	26.8996	26.9553	26.7282	27.1998	26.9773	0.00675573	0.00642338
hmgA	419	Q0K0L8			Homogentisate 1,2-dioxygenase		0.00035461	0	9	13	13	10	13	9	13	13	11										24.0641	23.6762	23.8158	24.0477	24.0681	24.5129	23.5716	23.5662	23.7052	24.0641	23.6762	23.8158	24.0477	24.0681	24.5129	23.5716	23.5662	23.7052	23.8611	24.226	23.6158	0.00823755	0.0108585
fahA	420	Q0K0L9			Fumarylacetoacetase		0.00035461	1	7	7	9	6	7	7	8	8	7										23.8182	23.5527	23.6071	23.8208	23.6868	23.8691	23.3655	23.2266	23.3684	23.8182	23.5527	23.6071	23.8208	23.6868	23.8691	23.3655	23.2266	23.3684	23.6639	23.7943	23.3216	0.00592821	0.00396907
H16_B1669	421	Q0K0M0			3-Oxoacyl-[acyl-carrier-protein] reductase		0.00740741	1	1	1	1	0	1	0	1	1	1										15.4827	17.5039	16.86	NA	16.5901	NA	14.7114	16.6659	16.8396	15.4827	17.5039	16.86	14.9023	16.5901	16.5345	14.7114	16.6659	16.8396	16.8345	16.1895	16.3355	0.0621418	0.0598921
fabB	422	Q0K0M2			3-Oxoacyl-[acyl-carrier-protein] synthase		0.00035461	0	3	3	2	1	1	1	2	2	2										21.9141	21.2476	21.2187	19.4135	20.4661	21.2157	21.1605	20.9822	21.2274	21.9141	21.2476	21.2187	19.4135	20.4661	21.2157	21.1605	20.9822	21.2274	21.4975	20.5426	21.127	0.0183323	0.0444568
H16_B1665	423	Q0K0M4			Membrane protein		0.00035461	1	2	3	3	2	3	2	3	2	2										21.1375	21.1306	21.2467	22.0301	21.5199	21.7047	21.2749	20.9646	20.4435	21.1375	21.1306	21.2467	22.0301	21.5199	21.7047	21.2749	20.9646	20.4435	21.1726	21.7672	20.9339	0.00307546	0.0118764
H16_B1664	424	Q0K0M5			Putative fatty acyl CoA synthetase		0.00035461	1	3	3	3	3	3	3	3	3	3										22.6212	22.5535	22.3025	21.2201	21.2535	21.4857	21.9271	21.5626	21.7627	22.6212	22.5535	22.3025	21.2201	21.2535	21.4857	21.9271	21.5626	21.7627	22.4988	21.3247	21.7585	0.00746529	0.00678319
H16_B1662	425	Q0K0M7			Acyl-coenzyme A synthetase/AMP-(Fatty) acid ligase		0.00035461	0	4	2	4	3	3	3	3	3	4										20.8069	19.9028	21.1433	20.5098	20.1607	20.9431	20.6029	19.9275	19.7518	20.8069	19.9028	21.1433	20.5098	20.1607	20.9431	20.6029	19.9275	19.7518	20.7058	20.5735	20.1426	0.0311164	0.0190851
H16_B1657	426	Q0K0N2			3-Hydroxyisobutyrate dehydrogenase		0.00035461	0	14	14	15	11	11	11	13	13	14										25.6597	25.7733	25.6788	25.363	25.4467	25.3621	25.4146	25.5061	25.4078	25.6597	25.7733	25.6788	25.363	25.4467	25.3621	25.4146	25.5061	25.4078	25.7048	25.3911	25.4435	0.00236725	0.00191424
H16_B1653	427	Q0K0N6			Transcriptional regulator, LysR-family		0.00035461	0	5	4	4	4	3	5	3	4	4										21.2794	21.2423	20.7505	20.7916	20.5046	21.0518	20.727	20.8454	20.6764	21.2794	21.2423	20.7505	20.7916	20.5046	21.0518	20.727	20.8454	20.6764	21.11	20.7999	20.7513	0.0139974	0.0131701
H16_B1652	428	Q0K0N7			3-Hydroxyacyl-CoA dehydrogenase		0.00108186	0	1	2	2	1	2	2	2	2	2										19.8105	19.6687	19.1643	20.0835	20.0186	19.7974	20.14	19.7735	19.8625	19.8105	19.6687	19.1643	20.0835	20.0186	19.7974	20.14	19.7735	19.8625	19.5734	19.9716	19.9339	0.0173735	0.0075122
H16_B1651	429	Q0K0N8			Uncharacterized conserved protein		0.00035461	1	6	6	6	6	6	5	7	7	7										23.0596	23.0132	22.8247	23.9135	23.6684	23.9198	23.527	23.1912	23.3016	23.0596	23.0132	22.8247	23.9135	23.6684	23.9198	23.527	23.1912	23.3016	22.9693	23.8385	23.3468	0.00541781	0.00601596
H16_B1649	430	Q0K0P0			Uncharacterized protein		0.00108186	1	1	1	1	1	1	1	1	1	1										19.3769	19.8291	19.978	18.291	19.5523	18.3122	19.1944	19.8895	19.3776	19.3769	19.8291	19.978	18.291	19.5523	18.3122	19.1944	19.8895	19.3776	19.7499	18.8475	19.518	0.0158674	0.03858
H16_B1648	431	Q0K0P1			Uncharacterized protein		0.00108186	0	1	1	1	0	1	1	1	1	1										19.9349	19.9531	19.8541	NA	15.7578	13.3313	16.6386	17.3099	18.2335	19.9349	19.9531	19.8541	15.9977	15.7578	13.3313	16.6386	17.3099	18.2335	19.9147	15.4158	17.5425	0.00264464	0.0981481
H16_B1647	432	Q0K0P2			Response regulator, OmpR-family		0.00035461	1	11	11	12	7	8	10	10	9	10										23.6278	23.657	23.4911	22.7419	22.5822	23.0485	22.8082	22.6581	22.6214	23.6278	23.657	23.4911	22.7419	22.5822	23.0485	22.8082	22.6581	22.6214	23.5937	22.804	22.6982	0.00375217	0.0103985
H16_B1646	433	Q0K0P3			Sensor protein		0.00035461	1	3	3	3	1	3	2	2	1	2										20.61	20.7983	20.5489	19.0168	18.9038	19.3483	19.0567	18.139	18.7717	20.61	20.7983	20.5489	19.0168	18.9038	19.3483	19.0567	18.139	18.7717	20.6564	19.1022	18.7044	0.00629206	0.0121005
H16_B1645	434	Q0K0P4			3-dmu-9_3-mt domain-containing protein		0.00035461	2	5	6	7	3	6	4	6	7	7										22.503	22.8079	22.9562	22.6436	22.7128	22.6832	23.0587	23.306	23.1146	22.503	22.8079	22.9562	22.6436	22.7128	22.6832	23.0587	23.306	23.1146	22.7678	22.6802	23.1637	0.0101542	0.00153123
cadA	435	Q0K0P5			Putative heavy metal efflux P-type ATPase		0.00035461	1	13	15	15	11	12	10	14	14	14										23.0176	22.7966	22.5153	22.6238	22.3047	22.6137	23.1286	22.7885	22.6096	23.0176	22.7966	22.5153	22.6238	22.3047	22.6137	23.1286	22.7885	22.6096	22.791	22.5215	22.8585	0.0110528	0.00805693
H16_B1643	436	Q0K0P6			Predicted xylanase/chitin deacetylase		0.00035461	0	3	4	5	3	4	4	4	5	4										20.4465	22.2583	22.3233	21.4006	21.9344	21.8283	22.3095	22.3446	22.3615	20.4465	22.2583	22.3233	21.4006	21.9344	21.8283	22.3095	22.3446	22.3615	21.8942	21.7389	22.3387	0.0491474	0.0130099
H16_B1642	437	Q0K0P7	Q0KBR1	H16_A1425	dTDP-glucose 4-6-dehydratase		0.00035461	0	7	8	9	3	7	4	9	10	10	4	5	6	1	4	2	6	7	7	23.6565	23.1906	23.1152	22.5236	22.8011	23.1021	23.4162	23.4129	23.3495	23.6565	23.1906	23.1152	22.5236	22.8011	23.1021	23.4162	23.4129	23.3495	23.3412	22.8283	23.3932	0.0125717	0.0126852
H16_B1641	438	Q0K0P8			Formyl transferase		0.00035461	0	9	9	9	5	9	6	9	9	9										23.3094	23.0897	22.8813	22.2509	22.6023	22.5632	23.0727	23.0117	23.1648	23.3094	23.0897	22.8813	22.2509	22.6023	22.5632	23.0727	23.0117	23.1648	23.1041	22.4805	23.0844	0.009269	0.00857064
H16_B1640	439	Q0K0P9			Glycosyltransferase involved in cell wall biogenesis		0.00035461	0	6	5	6	3	5	3	6	6	6										21.8103	22.2708	22.2619	22.0084	22.1757	21.7358	22.344	22.5271	22.32	21.8103	22.2708	22.2619	22.0084	22.1757	21.7358	22.344	22.5271	22.32	22.1298	21.9845	22.4	0.0119079	0.0101057
H16_B1639	440	Q0K0Q0			Predicted pyridoxal phosphate-dependent enzyme apparently involved in regulation of cell wall biogen		0.00035461	2	5	6	7	4	6	3	6	7	7										24.2045	23.5518	23.2233	22.3667	22.2371	23.3134	23.4528	23.3089	23.3402	24.2045	23.5518	23.2233	22.3667	22.2371	23.3134	23.4528	23.3089	23.3402	23.7189	22.7234	23.3686	0.0211084	0.0259537
H16_B1636	441	Q0K0Q3			Uncharacterized protein		0.00035461	0	8	10	10	6	10	7	11	11	9										22.4341	22.5888	22.6897	22.9461	23.0445	23.0357	22.8573	23.1132	23.1898	22.4341	22.5888	22.6897	22.9461	23.0445	23.0357	22.8573	23.1132	23.1898	22.5746	23.0095	23.0603	0.00570398	0.00236576
H16_B1635	442	Q0K0Q4			Hypothetical membrane associated protein		0.00035461	1	7	9	7	10	11	11	9	10	12										21.9271	21.7467	21.2304	23.4251	22.9766	23.1978	22.4564	23.0185	23.0612	21.9271	21.7467	21.2304	23.4251	22.9766	23.1978	22.4564	23.0185	23.0612	21.6637	23.2114	22.8705	0.0167136	0.00966721
H16_B1634	443	Q0K0Q5			ABC-type transporter, periplasmic component: PAAT family		0.00035461	1	8	11	9	3	4	4	7	8	7										23.0919	23.0957	22.7445	20.7006	20.8133	21.2562	21.9528	21.8093	21.6513	23.0919	23.0957	22.7445	20.7006	20.8133	21.2562	21.9528	21.8093	21.6513	22.9865	20.9438	21.8097	0.0087762	0.0140356
pta1	444	Q0K0Q8			Phosphotransacetylase		0.00035461	3	5	7	7	7	8	7	8	8	8										21.3361	21.4612	21.5954	22.4921	23.0097	23.0876	23.1237	23.1723	23.2578	21.3361	21.4612	21.5954	22.4921	23.0097	23.0876	23.1237	23.1723	23.2578	21.4681	22.8862	23.1857	0.00604357	0.0141568
ackA	445	Q0K0Q9			Acetate kinase		0.00035461	0	7	7	7	7	8	6	8	8	8										23.4013	22.0555	21.9754	23.8056	23.9393	24.0915	24.2313	23.7402	24.1448	23.4013	22.0555	21.9754	23.8056	23.9393	24.0915	24.2313	23.7402	24.1448	22.6365	23.9502	24.0541	0.0356408	0.00597534
fabI2	446	Q0K0R0			Enoyl-[acyl-carrier-protein] reductase [NADH]		0.00035461	0	2	3	2	4	5	5	5	5	6										20.8352	21.0887	20.6402	21.7599	21.858	22.0241	22.3047	22.0006	22.1695	20.8352	21.0887	20.6402	21.7599	21.858	22.0241	22.3047	22.0006	22.1695	20.8664	21.8848	22.1636	0.010782	0.00610384
H16_B1628	447	Q0K0R1			EF-hand domain-containing protein		0.00035461	0	7	9	9	4	8	3	13	13	13										21.5635	22.2795	22.0237	20.217	20.9962	20.7535	23.3735	23.6878	23.6229	21.5635	22.2795	22.0237	20.217	20.9962	20.7535	23.3735	23.6878	23.6229	21.9851	20.6909	23.5676	0.0165252	0.0193032
H16_B1616	448	Q0K0S3			Transcriptional regulator, AraC-family		0.00898876	0	1	1	1	1	1	1	1	1	1										19.3366	19.2547	19.0906	17.8925	19.028	16.2068	19.5742	18.397	18.9155	19.3366	19.2547	19.0906	17.8925	19.028	16.2068	19.5742	18.397	18.9155	19.2309	18.1181	19.0428	0.00651416	0.080155
H16_B1612	449	Q0K0S7			Trypsin-like serine protease		0.00208395	1	2	2	1	2	2	3	2	3	3										19.4877	19.4131	17.1267	19.7355	18.8178	20.2573	19.6078	19.5299	20.1268	19.4877	19.4131	17.1267	19.7355	18.8178	20.2573	19.6078	19.5299	20.1268	19.0032	19.7186	19.78	0.0718636	0.0371773
H16_B1611	450	Q0K0S8			VWFA domain-containing protein		0.000644122	0	1	2	0	2	2	2	2	2	2										17.552	16.2738	NA	18.8751	18.3358	18.6679	18.8631	18.9238	19.0028	17.552	16.2738	17.6467	18.8751	18.3358	18.6679	18.8631	18.9238	19.0028	17.2775	18.6431	18.9311	0.0446926	0.014607
H16_B1606	451	Q0K0T3			6-Hydroxy-D-nicotine oxidase		0.00035461	0	0	0	1	0	0	0	0	2	1										NA	NA	19.9861	NA	NA	NA	NA	20.9908	20.1239	18.9163	18.7075	19.9861	18.9741	18.7267	19.021	18.7769	20.9908	20.1239	19.3185	18.9129	20.2246	0.0357203	0.0083631
H16_B1600	452	Q0K0T9			ABC-type transporter, periplasmic component		0.00035461	1	3	3	3	1	1	1	3	3	3										22.0887	21.5818	21.7922	21.3358	21.1091	21.2383	22.0181	21.8633	21.8986	22.0887	21.5818	21.7922	21.3358	21.1091	21.2383	22.0181	21.8633	21.8986	21.836	21.2307	21.9282	0.0116714	0.00535608
H16_B1597	453	Q0K0U2			GTP cyclohydrolase		0.00035461	3	4	5	5	3	5	4	4	5	5										21.2311	21.0008	20.807	21.1625	21.2393	21.3745	21.246	21.1434	20.9759	21.2311	21.0008	20.807	21.1625	21.2393	21.3745	21.246	21.1434	20.9759	21.0234	21.2614	21.126	0.0101033	0.00504786
H16_B1596	454	Q0K0U3			Hypothetical membrane associated protein		0.00035461	1	26	27	28	20	23	22	25	26	24										27.1024	27.0243	26.947	26.7845	26.5776	26.8395	26.9236	26.7706	26.7648	27.1024	27.0243	26.947	26.7845	26.5776	26.8395	26.9236	26.7706	26.7648	27.026	26.7382	26.8216	0.00287484	0.00516568
upp	455	Q0K0U4	Q0KD57		Uracil phosphoribosyltransferase		0.00035461	0	2	2	2	2	2	3	3	3	3										20.6791	22.9114	22.9051	23.6231	23.8362	23.4198	22.8729	23.2999	23.2477	20.6791	22.9114	22.9051	23.6231	23.8362	23.4198	22.8729	23.2999	23.2477	22.4695	23.6364	23.1523	0.0580653	0.00881331
codA	456	Q0K0U6			Cytosine deaminase		0.00035461	0	8	8	8	8	8	7	8	8	7										23.1007	22.8257	22.6537	22.8406	22.5389	22.7525	22.8041	22.6347	22.4591	23.1007	22.8257	22.6537	22.8406	22.5389	22.7525	22.8041	22.6347	22.4591	22.8719	22.7162	22.6395	0.00986312	0.00683106
H16_B1591	457	Q0K0U7			Putative GGDEF family protein		0.00035461	0	7	7	8	7	8	5	9	9	8										20.6809	21.048	21.023	21.6259	21.5655	21.2933	21.7447	21.7791	21.5413	20.6809	21.048	21.023	21.6259	21.5655	21.2933	21.7447	21.7791	21.5413	20.9267	21.502	21.6921	0.00980412	0.00824187
H16_B1588	458	Q0K0U9			Zn-dependent hydrolase or glyoxylase,metallo-beta-lactamase superfamily		0.00035461	0	17	16	17	17	17	17	17	17	17										25.3991	25.2827	25.2082	25.777	25.5803	25.8865	25.756	25.7136	25.7544	25.3991	25.2827	25.2082	25.777	25.5803	25.8865	25.756	25.7136	25.7544	25.2988	25.7534	25.7414	0.00380354	0.0060257
H16_B1587	459	Q0K0V0			Hypothetical membrane associated protein		0.00035461	0	8	9	9	7	8	7	9	9	8										25.5939	25.3315	25.0991	25.6492	25.2156	25.4595	25.3363	25.1104	25.1184	25.5939	25.3315	25.0991	25.6492	25.2156	25.4595	25.3363	25.1104	25.1184	25.3557	25.4523	25.1922	0.00976862	0.00854355
H16_B1585	460	Q0K0V2			YCII domain-containing protein		0.00035461	1	9	9	9	7	8	8	9	9	9										24.7535	24.664	24.6246	24.6394	24.4989	24.6252	25.1243	24.9936	24.9656	24.7535	24.664	24.6246	24.6394	24.4989	24.6252	25.1243	24.9936	24.9656	24.6817	24.5892	25.0295	0.00267747	0.00314507
catC2	461	Q0K0V3			Muconolactone Delta-isomerase		0.00035461	1	5	5	5	5	5	5	5	5	5										23.7318	23.7263	23.9009	23.7178	23.7381	23.7273	24.165	24.2103	24.1104	23.7318	23.7263	23.9009	23.7178	23.7381	23.7273	24.165	24.2103	24.1104	23.7887	23.7277	24.1625	0.00417364	0.000428515
catD2	462	Q0K0V4			3-Oxoadipate enol-lactone hydrolase		0.000644122	0	2	2	2	2	2	1	2	2	2										22.9528	22.6938	22.7796	22.5404	22.4863	22.3312	22.5966	22.497	22.4394	22.9528	22.6938	22.7796	22.5404	22.4863	22.3312	22.5966	22.497	22.4394	22.8128	22.4553	22.5125	0.00578583	0.00483582
H16_B1582	463	Q0K0V5			Uncharacterized protein		0.00035461	0	32	36	35	25	32	29	37	37	35										25.8577	25.8941	25.9093	25.3671	25.6071	25.8301	26.3765	26.6248	26.4882	25.8577	25.8941	25.9093	25.3671	25.6071	25.8301	26.3765	26.6248	26.4882	25.8872	25.6138	26.5001	0.00102394	0.00904405
metE	464	Q0K0V6			5-methyltetrahydropteroyltriglutamate--homocysteine methyltransferase		0.00035461	0	40	45	46	36	38	38	38	36	39										28.8897	28.7148	28.7047	28.6472	28.4607	28.6917	27.5676	27.4142	27.3527	28.8897	28.7148	28.7047	28.6472	28.4607	28.6917	27.5676	27.4142	27.3527	28.7723	28.6033	27.4477	0.00361529	0.00428488
H16_B1580	465	Q0K0V7			HTH-type transcriptional regulator MetR		0.00035461	0	6	6	6	5	7	7	5	7	7										21.4387	22.0278	22.3465	21.8349	22.9587	22.1824	22.1299	22.3175	21.7238	21.4387	22.0278	22.3465	21.8349	22.9587	22.1824	22.1299	22.3175	21.7238	21.9848	22.4042	22.0778	0.0209954	0.0257721
H16_B1579	466	Q0K0V8			Uncharacterized protein		0.00464981	1	0	0	0	0	0	0	0	0	0										NA	NA	NA	NA	NA	NA	NA	NA	NA	14.5342	17.3789	15.5918	15.3021	15.5929	14.5853	15.2384	16.0673	16.1775	16.3089	15.2188	15.8842	0.090803	0.0342059
H16_B1578	467	Q0K0V9			Transcriptional regulator, AsnC-family		0.000644122	0	1	1	1	2	2	1	2	1	1										17.6984	18.0374	18.186	18.9638	18.6352	18.6185	18.3052	18.3671	17.9518	17.6984	18.0374	18.186	18.9638	18.6352	18.6185	18.3052	18.3671	17.9518	17.988	18.7481	18.2193	0.0139053	0.0103917
ribA	468	Q0K0W1			GTP cyclohydrolase-2		0.00035461	0	17	18	19	14	17	11	18	19	19										25.0433	24.9201	24.8351	24.5441	24.4528	24.6484	24.6887	24.6069	24.64	25.0433	24.9201	24.8351	24.5441	24.4528	24.6484	24.6887	24.6069	24.64	24.9354	24.5507	24.6456	0.00419906	0.0039866
ampC2	469	Q0K0W3			Beta-lactamase class C		0.00035461	0	2	3	3	2	3	2	5	5	5										19.5308	20.0869	20.1708	19.4537	19.9818	18.8447	21.1749	21.1198	21.3692	19.5308	20.0869	20.1708	19.4537	19.9818	18.8447	21.1749	21.1198	21.3692	19.9561	19.4999	21.2253	0.0174533	0.0292927
uvrA2	470	Q0K0W6			Excinuclease ABC, ATPase subunit (A2)		0.00035461	0	97	97	106	118	122	122	100	101	103										27.6581	27.5073	27.4106	29.621	29.3685	29.5905	27.6059	27.575	27.6327	27.6581	27.5073	27.4106	29.621	29.3685	29.5905	27.6059	27.575	27.6327	27.529	29.531	27.6047	0.00453054	0.00466701
H16_B1570	471	Q0K0W7			Uncharacterized protein		0.00035461	0	4	3	3	4	4	4	3	4	4										21.3145	21.3044	20.9229	23.3713	22.8524	23.1889	21.5098	21.8714	21.6027	21.3145	21.3044	20.9229	23.3713	22.8524	23.1889	21.5098	21.8714	21.6027	21.1917	23.1533	21.6696	0.0105386	0.0113767
H16_B1567	472	Q0K0X0			Uncharacterized protein		0.00035461	3	9	9	11	5	4	6	8	9	6										23.2895	23.2133	22.8671	22.2988	21.3842	22.4098	23.0913	22.5913	22.5521	23.2895	23.2133	22.8671	22.2988	21.3842	22.4098	23.0913	22.5913	22.5521	23.1347	22.0981	22.7665	0.00973604	0.0255471
H16_B1563	473	Q0K0X4			Malto-oligosyltrehalose trehalohydrolase		0.00035461	0	3	3	3	3	3	3	3	3	3										19.3311	18.6261	18.2997	20.027	19.3486	19.6005	19.7873	18.7504	19.6355	19.3311	18.6261	18.2997	20.027	19.3486	19.6005	19.7873	18.7504	19.6355	18.8184	19.6862	19.4578	0.0281131	0.0174428
glgP	474	Q0K0X5			Alpha-1,4 glucan phosphorylase		0.00035461	0	4	5	5	6	7	6	7	6	7										21.4392	21.7026	21.645	23.9606	23.7708	23.7645	23.4995	23.5706	23.5391	21.4392	21.7026	21.645	23.9606	23.7708	23.7645	23.4995	23.5706	23.5391	21.5999	23.8349	23.5367	0.00641267	0.00467724
glgB	475	Q0K0X8			1,4-alpha-glucan branching enzyme GlgB		0.000644122	0	1	1	1	1	2	1	2	2	2										17.3986	17.5065	17.6007	19.4834	18.8362	19.3405	16.4051	16.7818	16.9329	17.3986	17.5065	17.6007	19.4834	18.8362	19.3405	16.4051	16.7818	16.9329	17.5043	19.2457	16.7232	0.00577956	0.0176905
H16_B1558	476	Q0K0X9			Maltokinase		0.00035461	1	2	2	3	3	3	3	3	3	3										18.9064	18.6493	17.6177	20.4786	20.3185	20.5236	19.0857	18.9076	19.4797	18.9064	18.6493	17.6177	20.4786	20.3185	20.5236	19.0857	18.9076	19.4797	18.4889	20.4429	19.1778	0.0370842	0.00527403
glgE	477	Q0K0Y0			Alpha-1,4-glucan:maltose-1-phosphate maltosyltransferase		0.00035461	0	13	15	14	14	16	15	15	17	17										21.4728	21.7196	21.7738	23.4935	23.5396	23.6646	22.5778	22.7557	22.797	21.4728	21.7196	21.7738	23.4935	23.5396	23.6646	22.5778	22.7557	22.797	21.6612	23.5677	22.7132	0.00740788	0.00375797
H16_B1550	478	Q0K0Y7			Uncharacterized protein		0.00035461	0	8	8	9	5	7	6	8	8	8										23.7067	23.5286	23.3096	22.3328	22.0634	22.2121	23.6126	23.3554	23.3952	23.7067	23.5286	23.3096	22.3328	22.0634	22.2121	23.6126	23.3554	23.3952	23.524	22.2069	23.4589	0.00845743	0.00607763
H16_B1546	479	Q0K0Z1			2-Polyprenyl-6-methoxyphenol hydroxylase or related FAD-dependent oxidoreductase		0.00035461	0	13	17	19	11	15	13	14	16	15										23.8373	23.9845	23.9161	23.2079	23.5655	23.1862	22.8856	23.0875	23.1159	23.8373	23.9845	23.9161	23.2079	23.5655	23.1862	22.8856	23.0875	23.1159	23.9139	23.3306	23.0333	0.00308161	0.00913195
H16_B1545	480	Q0K0Z2			Zn-dependent hydrolase or glyoxylase		0.00035461	0	12	13	14	7	9	8	9	11	10										26.0294	25.898	25.7097	24.741	24.472	24.709	24.1314	23.7081	23.9086	26.0294	25.898	25.7097	24.741	24.472	24.709	24.1314	23.7081	23.9086	25.8849	24.6456	23.9264	0.00621019	0.00596273
H16_B1544	481	Q0K0Z3			Transcriptional regulator, IclR-family		0.00035461	0	2	2	2	2	2	2	1	2	2										20.647	20.5593	18.6366	20.8174	19.0651	20.3695	17.9426	20.1277	20.3762	20.647	20.5593	18.6366	20.8174	19.0651	20.3695	17.9426	20.1277	20.3762	20.1924	20.2538	19.8105	0.056959	0.0453267
H16_B1543	482	Q0K0Z4			Transcriptional regulator, IclR-family		0.000644122	0	1	2	2	1	2	1	2	2	2										18.1562	19.0751	18.8981	18.432	18.5575	17.9206	18.9056	19.3387	19.2326	18.1562	19.0751	18.8981	18.432	18.5575	17.9206	18.9056	19.3387	19.2326	18.7612	18.3286	19.1704	0.0260571	0.0184316
H16_B1541	483	Q0K0Z6			Histidine kinase		0.00035461	1	6	7	6	2	5	5	6	6	6										20.5416	20.8938	21.042	20.6781	21.4587	21.2704	21.4163	21.4275	21.214	20.5416	20.8938	21.042	20.6781	21.4587	21.2704	21.4163	21.4275	21.214	20.8407	21.1723	21.3559	0.0123424	0.0192735
gabD3	484	Q0K100	Q0K2K1	gabD1	Succinate-semialdehyde dehydrogenase (NADP+)		0.000644122	0	29	29	28	26	29	26	30	31	31	2	2	2	1	2	1	2	2	2	27.0236	26.8792	26.7401	27.4332	27.1317	27.473	27.4902	27.4361	27.452	27.0236	26.8792	26.7401	27.4332	27.1317	27.473	27.4902	27.4361	27.452	26.8856	27.3538	27.4596	0.00527338	0.00682567
H16_B1536	485	Q0K101			Uncharacterized protein		0.000644122	1	3	3	2	2	3	2	4	4	4										22.205	22.0515	21.5723	22.8073	22.782	23.0254	22.9986	22.7469	22.8617	22.205	22.0515	21.5723	22.8073	22.782	23.0254	22.9986	22.7469	22.8617	21.9672	22.8758	22.8727	0.0150408	0.00584976
H16_B1534	486	Q0K103			Aldehyde dehydrogenase (NAD+)		0.00035461	1	3	4	5	6	6	6	6	6	5										21.1373	21.3197	21.5598	23.0517	22.9238	22.8329	22.4059	22.3083	22.5457	21.1373	21.3197	21.5598	23.0517	22.9238	22.8329	22.4059	22.3083	22.5457	21.3493	22.9389	22.4233	0.00993195	0.0047939
H16_B1533	487	Q0K104	Q0K454	H16_B0422	Taurine catabolism dioxygenase		0.00494042	1	5	5	3	5	6	5	6	6	6	1	1	0	1	1	1	1	1	1	20.9871	21.554	19.8194	22.4782	22.2653	22.3817	22.2349	22.3434	22.3959	20.9871	21.554	19.8194	22.4782	22.2653	22.3817	22.2349	22.3434	22.3959	20.9513	22.3777	22.3263	0.0425496	0.00476472
H16_B1532	488	Q0K105			Oxidoreductase		0.00035461	0	1	2	2	3	3	3	3	3	3										18.713	18.237	18.6085	20.7927	20.9469	20.3595	19.211	18.7706	19.2195	18.713	18.237	18.6085	20.7927	20.9469	20.3595	19.211	18.7706	19.2195	18.5335	20.7204	19.0817	0.013507	0.0147134
H16_B1531	489	Q0K106			Transcriptional regulator, GntR-family		0.00035461	1	4	4	4	4	4	4	5	5	4										21.6379	21.8816	21.5979	21.5567	21.5191	21.0055	21.7831	21.5877	21.6465	21.6379	21.8816	21.5979	21.5567	21.5191	21.0055	21.7831	21.5877	21.6465	21.7113	21.3814	21.6748	0.00707436	0.0144183
H16_B1529	490	Q0K108			Uncharacterized protein		0.000644122	0	2	2	1	2	1	1	2	2	2										20.604	20.5886	20.1996	21.2978	20.7413	21.1111	21.5006	21.0738	21.2187	20.604	20.5886	20.1996	21.2978	20.7413	21.1111	21.5006	21.0738	21.2187	20.4758	21.0682	21.2754	0.0111987	0.0134548
H16_B1522	491	Q0K115			Diguanylate cyclase/phosphodiesterase domain 1 (GGDEF)		0.00035461	0	6	9	9	7	7	7	9	9	7										20.6016	20.9521	20.9265	21.8283	21.7328	21.8009	22.1169	21.8952	21.949	20.6016	20.9521	20.9265	21.8283	21.7328	21.8009	22.1169	21.8952	21.949	20.8353	21.7879	21.9902	0.00938223	0.00225655
sufS	492	Q0K122			Cysteine desulfurase		0.00740741	2	1	1	1	0	0	0	1	1	1										13.301	16.1529	15.2357	NA	NA	NA	14.693	13.9721	12.8943	13.301	16.1529	15.2357	15.8606	14.167	16.1477	14.693	13.9721	12.8943	15.3061	15.6144	14.0296	0.0977341	0.0695419
sufC	493	Q0K124			Iron sulfur cluster assembly protein (SufC),ABC-type transporter ATPase component: Fe-S family		0.00208395	1	1	1	1	1	1	1	1	1	1										18.3157	18.1993	17.5153	16.2381	17.9921	17.4673	16.7693	16.6608	14.5333	18.3157	18.1993	17.5153	16.2381	17.9921	17.4673	16.7693	16.6608	14.5333	18.0507	17.401	16.2819	0.0240122	0.0522435
sufB	494	Q0K125			Iron sulfur cluster assembly protein (SufB)		0.00689061	0	1	1	1	1	1	1	0	1	0										14.5628	16.4906	15.8815	16.3009	15.7357	15.6579	NA	15.2943	NA	14.5628	16.4906	15.8815	16.3009	15.7357	15.6579	16.803	15.2943	15.5252	15.8456	15.9277	16.0368	0.062986	0.022074
H16_B1509	495	Q0K128			Probable extra-cytoplasmic solute receptor		0.00035461	2	0	1	1	2	4	3	3	4	4										NA	17.5245	17.0013	18.4701	19.8969	19.7047	19.011	19.6364	19.2714	17.7677	17.5245	17.0013	18.4701	19.8969	19.7047	19.011	19.6364	19.2714	17.4653	19.4801	19.3292	0.0224699	0.0399992
H16_B1507	496	Q0K130			Putative peptidase, M38 family		0.00035461	1	8	8	8	7	7	7	8	8	8										22.4943	22.3424	22.2171	22.5074	21.765	22.4517	22.4528	22.3239	22.0934	22.4943	22.3424	22.2171	22.5074	21.765	22.4517	22.4528	22.3239	22.0934	22.3557	22.2785	22.2976	0.00620995	0.0185912
H16_B1450	524	Q0K186			Probable extra-cytoplasmic solute receptor		0.00035461	0	4	3	3	2	3	2	3	3	3										24.0846	24.0184	23.747	23.6435	23.4033	23.4301	24.1244	23.9606	24.0198	24.0846	24.0184	23.747	23.6435	23.4033	23.4301	24.1244	23.9606	24.0198	23.9572	23.4964	24.0365	0.00747089	0.00560387
H16_B1449	525	Q0K187			Predicted acyl-CoA transferase/carnitine dehydratase		0.00035461	0	19	23	23	11	20	14	20	19	20										25.4027	25.4132	25.1137	25.1528	24.8139	25.1799	25.1557	24.7974	24.9624	25.4027	25.4132	25.1137	25.1528	24.8139	25.1799	25.1557	24.7974	24.9624	25.3164	25.0582	24.9793	0.00671429	0.0081408
H16_B1448	526	Q0K188			Probable extra-cytoplasmic solute receptor		0.00035461	0	12	14	13	10	11	8	12	12	12										25.0066	24.8841	24.5955	23.9821	23.6486	23.9401	24.3888	24.2017	24.3118	25.0066	24.8841	24.5955	23.9821	23.6486	23.9401	24.3888	24.2017	24.3118	24.8388	23.8644	24.3028	0.00850267	0.00761287
H16_B1447	527	Q0K189			AB hydrolase-1 domain-containing protein		0.00035461	1	4	5	5	4	4	3	5	5	5										22.0978	22.2717	22.0326	20.7244	21.5371	20.5046	21.7973	21.6503	21.8838	22.0978	22.2717	22.0326	20.7244	21.5371	20.5046	21.7973	21.6503	21.8838	22.1376	20.9935	21.7803	0.00558588	0.0259966
H16_B1446	528	Q0K190			Transcriptional regulator, LysR-family		0.00035461	0	5	5	5	3	5	3	5	5	5										20.0286	20.3021	19.6881	19.403	20.3622	19.3205	20.4497	20.3411	20.5407	20.0286	20.3021	19.6881	19.403	20.3622	19.3205	20.4497	20.3411	20.5407	20.0279	19.7773	20.4461	0.0153763	0.0294015
H16_B1442	529	Q0K194			Short chain dehydrogenase		0.00689061	0	1	1	1	0	0	1	0	1	0										20.8398	20.8496	19.9039	NA	NA	20.7118	NA	19.1331	NA	20.8398	20.8496	19.9039	16.0608	17.0835	20.7118	17.3877	19.1331	15.2813	20.5937	19.2912	17.9997	0.0264567	0.136147
gnl3	530	Q0K195			Gluconolactonase		0.00153894	0	1	2	1	0	1	0	2	1	2										17.5567	19.0025	17.5987	NA	16.5663	NA	18.4262	17.8192	17.8153	17.5567	19.0025	17.5987	16.9044	16.5663	17.709	18.4262	17.8192	17.8153	18.2208	17.1423	18.05	0.0455838	0.0344063
H16_B1438	531	Q0K198			6-Carboxyhexanoate-CoA ligase		0.000644122	1	1	2	2	0	2	1	3	2	2										17.7331	19.1897	19.0988	NA	18.9203	18.4012	18.1742	18.8678	17.8036	17.7331	19.1897	19.0988	18.1805	18.9203	18.4012	18.1742	18.8678	17.8036	18.8084	18.5349	18.3509	0.0436987	0.0205282
H16_B1424	533	Q0K1B1			Transcriptional regulator, CadC-family		0.00035461	0	5	5	5	5	5	4	5	5	5										22.7176	22.6072	22.5617	22.4632	22.6512	22.6171	23.0725	22.7716	22.8405	22.7176	22.6072	22.5617	22.4632	22.6512	22.6171	23.0725	22.7716	22.8405	22.6303	22.5795	22.9007	0.00354215	0.00443758
H16_B1419	534	Q0K1B6			Multimeric flavodoxin WrbA		0.00035461	0	5	3	3	2	2	0	5	5	5										20.497	19.983	20.0448	19.1243	18.177	NA	20.6531	20.1427	20.1837	20.497	19.983	20.0448	19.1243	18.177	18.7469	20.6531	20.1427	20.1837	20.1937	18.7337	20.3457	0.0139098	0.0255261
H16_B1406	535	Q0K1C9	Q0JZQ8	H16_B1984	Predicted nucleoside-diphosphate-sugar epimerase		0.000644122	0	8	8	10	6	9	7	11	11	11	1	1	2	0	2	0	2	2	2	23.4398	23.6649	23.508	23.6004	23.7115	23.5479	24.3422	24.3848	24.2697	23.4398	23.6649	23.508	23.6004	23.7115	23.5479	24.3422	24.3848	24.2697	23.5407	23.6216	24.333	0.00490441	0.00353547
H16_B1405	536	Q0K1D0	Q0K1B2	H16_B1423	Uncharacterized protein		0.00035461	1	4	5	4	3	5	4	9	8	8	3	3	3	3	3	3	5	4	4	23.0893	23.2242	23.2435	22.7865	22.6847	23.1557	23.7743	23.7601	23.6606	23.0893	23.2242	23.2435	22.7865	22.6847	23.1557	23.7743	23.7601	23.6606	23.1873	22.8902	23.7326	0.00362291	0.0108326
H16_B1400	537	Q0K1D5			Transcriptional regulator CRP family		0.00494042	0	1	1	1	1	1	1	1	1	1										17.5853	18.8205	18.7868	18.3178	18.8808	18.0546	18.5647	18.5191	18.5476	17.5853	18.8205	18.7868	18.3178	18.8808	18.0546	18.5647	18.5191	18.5476	18.4996	18.4599	18.5439	0.0382449	0.0229158
H16_B1398	538	Q0K1D7			Acyl-CoA synthetase (AMP-forming)/AMP-acid ligase II		0.00898876	0	1	1	1	1	1	1	1	1	1										20.6211	20.9645	20.6456	23.5051	22.8527	23.2417	22.8411	22.3597	22.7963	20.6211	20.9645	20.6456	23.5051	22.8527	23.2417	22.8411	22.3597	22.7963	20.7524	23.2243	22.6814	0.00923651	0.014146
clpC2	542	Q0K1F3			ATP-dependent protease Clp, ATPase subunit		0.00035461	2	80	83	82	3	3	2	4	7	6										29.3628	29.1193	28.9778	22.5421	22.1857	22.2243	22.0506	22.6185	22.0562	29.3628	29.1193	28.9778	22.5421	22.1857	22.2243	22.0506	22.6185	22.0562	29.1621	22.3264	22.2673	0.00667935	0.00876342
H16_B1381	543	Q0K1F4			Uncharacterized protein		0.00208395	0	2	2	2	0	0	0	0	0	0										20.8866	20.7781	21.0952	NA	NA	NA	NA	NA	NA	20.8866	20.7781	21.0952	16.2511	16.2997	17.5866	16.4223	16.2144	16.4007	20.926	16.8545	16.3488	0.00770431	0.0453205
coxS6	544	Q0K1F7			Aerobic-type carbon monoxide dehydrogenase homolog, 2Fe-2S iron-sulfur subunit		0.00184162	0	3	3	3	0	0	0	0	0	0										20.4846	20.6559	20.4742	NA	NA	NA	NA	NA	NA	20.4846	20.6559	20.4742	18.374	17.4335	16.9293	17.0463	17.4622	16.7951	20.5406	17.7062	17.1278	0.00496857	0.0417121
H16_B1374	545	Q0K1G1			Transcriptional regulator, LysR-family		0.00035461	0	5	5	6	3	1	2	3	5	5										23.2765	23.3612	23.2199	22.268	19.3439	20.4688	22.6007	22.4227	22.4599	23.2765	23.3612	23.2199	22.268	19.3439	20.4688	22.6007	22.4227	22.4599	23.287	21.188	22.4965	0.00305324	0.0712748
H16_B1373	546	Q0K1G2			Acyl-CoA synthetase (AMP-forming)/AMP-acid ligase II		0.00035461	0	5	5	5	3	3	3	5	5	5										22.3151	22.5512	22.3399	21.0136	20.4633	20.7809	22.0417	21.9321	21.8176	22.3151	22.5512	22.3399	21.0136	20.4633	20.7809	22.0417	21.9321	21.8176	22.406	20.77	21.9334	0.00579181	0.0133115
H16_B1372	547	Q0K1G3			Predicted acyl-CoA transferase/carnitine dehydratase		0.00035461	1	8	8	8	5	6	6	8	7	8										23.8845	23.8051	23.3387	21.3208	21.1331	20.9596	22.6695	22.5405	22.7071	23.8845	23.8051	23.3387	21.3208	21.1331	20.9596	22.6695	22.5405	22.7071	23.6954	21.1454	22.6408	0.0124554	0.00854622
H16_B1371	548	Q0K1G4			Acyl-CoA dehydrogenase, short-chain specific		0.00184162	1	1	3	3	1	1	0	2	1	1										19.77	19.5814	20.0941	18.8158	18.3862	NA	18.8659	18.7658	18.9319	19.77	19.5814	20.0941	18.8158	18.3862	17.8601	18.8659	18.7658	18.9319	19.8309	18.4059	18.8561	0.0130849	0.0260793
H16_B1367	549	Q0K1G8			Acyl-CoA dehydrogenase		0.000644122	0	2	2	2	0	1	0	1	1	1										16.9882	18.2053	18.3192	NA	15.618	NA	16.3811	16.7176	17.2568	16.9882	18.2053	18.3192	17.5132	15.618	17.2447	16.3811	16.7176	17.2568	17.9493	16.998	16.8309	0.0413625	0.0610729
H16_B1348	550	Q0K1I6			Uncharacterized protein		0.000644122	0	2	1	2	0	2	2	2	2	2										20.9123	20.2597	20.6775	NA	19.3039	20.6371	21.479	21.3531	21.3387	20.9123	20.2597	20.6775	17.6376	19.3039	20.6371	21.479	21.3531	21.3387	20.6411	19.658	21.3916	0.0160324	0.0783025
H16_B1347	551	Q0K1I7			Putative peptidase, C56 family		0.00035461	0	6	7	7	5	7	6	8	8	7										23.7888	23.8203	23.764	23.7093	23.5725	23.7982	24.0969	24.0633	24.0011	23.7888	23.8203	23.764	23.7093	23.5725	23.7982	24.0969	24.0633	24.0011	23.7912	23.6963	24.0543	0.00118557	0.00480011
H16_B1343	552	Q0K1J1			Short-chain dehydrogenase of various substrate specificities		0.00035461	2	4	6	5	4	5	5	6	6	6										21.6581	21.922	21.8886	21.4724	21.2991	21.6751	22.3133	22.1898	22.0738	21.6581	21.922	21.8886	21.4724	21.2991	21.6751	22.3133	22.1898	22.0738	21.8276	21.4904	22.1956	0.00658602	0.00876001
H16_B1342	553	Q0K1J2			Transcriptional regulator, LuxR-family		0.00035461	1	2	2	2	2	2	2	2	2	2										20.6778	20.3953	20.2573	20.4336	20.239	20.5404	20.6571	19.279	20.3579	20.6778	20.3953	20.2573	20.4336	20.239	20.5404	20.6571	19.279	20.3579	20.4542	20.4097	20.2079	0.0104865	0.00748882
H16_B1340	554	Q0K1J4			NADPH:quinone reductase or related Zn-dependent oxidoreductase		0.00035461	0	3	4	3	1	2	1	3	4	4										19.1523	19.259	19.6779	17.6223	18.9369	19.1974	19.9832	19.3374	19.9433	19.1523	19.259	19.6779	17.6223	18.9369	19.1974	19.9832	19.3374	19.9433	19.3813	18.7304	19.7833	0.014348	0.0454254
H16_B1339	555	Q0K1J5			Transcriptional regulator, LysR-family		0.00740741	1	1	1	1	1	0	0	1	1	1										16.0847	16.153	16.1572	16.0765	NA	NA	17.1239	16.6295	16.4736	16.0847	16.153	16.1572	16.0765	16.1815	16.1043	17.1239	16.6295	16.4736	16.132	16.1214	16.7698	0.00252182	0.00337397
H16_B1338	556	Q0K1J6			SnoaL-like domain-containing protein		0.00035461	0	3	3	3	3	3	3	3	3	3										20.0873	20.5923	20.6794	21.0151	21.4112	21.0771	21.0297	21.3349	20.7971	20.0873	20.5923	20.6794	21.0151	21.4112	21.0771	21.0297	21.3349	20.7971	20.4756	21.1785	21.0708	0.0156307	0.010064
H16_B1328	557	Q0K1K6			HTH cro/C1-type domain-containing protein		0.00123191	1	0	2	2	0	2	0	1	2	1										NA	17.0858	18.262	NA	16.0374	NA	16.9434	16.9635	17.6896	17.2044	17.0858	18.262	16.5388	16.0374	17.3865	16.9434	16.9635	17.6896	17.6204	16.7637	17.2426	0.0369674	0.0409442
H16_B1322	558	Q0K1L2			Uncharacterized protein		0.00794101	0	0	0	1	0	1	1	1	1	1										NA	NA	16.5739	NA	18.2825	18.0321	17.6416	18.8012	19.2737	15.6108	15.3356	16.5739	16.6927	18.2825	18.0321	17.6416	18.8012	19.2737	15.9426	17.8171	18.7197	0.0410482	0.0483777
H16_B1313	559	Q0K1M1			Lysozyme		0.00464981	0	1	1	1	0	1	0	1	1	1										16.6623	16.4032	17.3861	NA	16.9883	NA	17.0903	17.2066	17.0021	16.6623	16.4032	17.3861	16.1639	16.9883	15.4903	17.0903	17.2066	17.0021	16.8794	16.3435	17.1021	0.030292	0.0462695
H16_B1306	560	Q0K1M8			Uncharacterized protein		0.00208395	0	0	0	1	0	1	0	1	1	1										NA	NA	14.3761	NA	16.972	NA	17.2994	17.9889	17.4795	16.7203	16.6767	14.3761	17.0431	16.972	16.4683	17.2994	17.9889	17.4795	16.2512	16.8495	17.6197	0.0842143	0.0186232
H16_B1303	561	Q0K1N1			Uncharacterized protein		0.00035461	2	5	7	8	2	5	5	7	8	8										20.6981	21.2783	21.6067	19.4489	20.3327	20.1883	22.2581	22.6992	22.548	20.6981	21.2783	21.6067	19.4489	20.3327	20.1883	22.2581	22.6992	22.548	21.2415	20.0385	22.5132	0.0217077	0.0237167
ampC1	562	Q0K1N3			Beta-lactamase		0.00035461	0	2	3	3	0	3	1	3	3	3										19.1116	20.2647	21.6592	NA	20.813	17.1656	21.3032	21.7718	21.9405	19.1116	20.2647	21.6592	18.1711	20.813	17.1656	21.3032	21.7718	21.9405	20.7078	19.5384	21.6961	0.0627023	0.100653
H16_B1299	563	Q0K1N5			Transcriptional regulator, AsnC-family		0.00035461	0	7	7	7	6	5	6	5	5	5										24.6242	24.3319	24.1186	23.9231	23.5297	23.9731	23.9138	23.7162	23.6997	24.6242	24.3319	24.1186	23.9231	23.5297	23.9731	23.9138	23.7162	23.6997	24.3732	23.8218	23.7799	0.0104221	0.0102003
H16_B1298	564	Q0K1N6			Transcriptional regulator, LysR-family		0.00035461	0	1	3	3	3	3	2	3	3	3										16.839	18.4379	18.8283	19.0265	19.4685	18.6781	18.793	18.9559	18.8054	16.839	18.4379	18.8283	19.0265	19.4685	18.6781	18.793	18.9559	18.8054	18.254	19.0941	18.8534	0.0584447	0.0207848
H16_B1297	565	Q0K1N7			Short chain dehydrogenase		0.000644122	1	2	2	2	1	2	2	2	2	2										21.4264	20.9483	20.5859	21.1276	20.8493	21.0128	21.2027	20.8935	20.9342	21.4264	20.9483	20.5859	21.1276	20.8493	21.0128	21.2027	20.8935	20.9342	21.0282	21.0011	21.0168	0.0200875	0.00666153
phnF	566	Q0K1P5			Regulator of phosphonate operon, GntR-family		0.00035461	0	6	6	6	3	5	3	5	5	5										21.4118	21.1572	21.4216	20.2528	20.5103	21.1726	21.5345	21.0965	21.0994	21.4118	21.1572	21.4216	20.2528	20.5103	21.1726	21.5345	21.0965	21.0994	21.3352	20.699	21.2586	0.00702816	0.0229848
H16_B1281	567	Q0K1Q3			Transcriptional regulator, IclR-family		0.00035461	0	1	3	3	1	2	1	3	3	2										21.5742	21.5688	21.2329	21.7777	21.0739	21.7187	20.9296	20.6851	20.6894	21.5742	21.5688	21.2329	21.7777	21.0739	21.7187	20.9296	20.6851	20.6894	21.4672	21.5567	20.7726	0.0091106	0.0181395
H16_B1280	568	Q0K1Q4			Probable extra-cytoplasmic solute receptor		0.00035461	2	2	2	2	6	5	5	5	4	5										20.8921	21.0969	21.0022	24.2839	24.2848	24.1419	23.5489	23.791	23.8307	20.8921	21.0969	21.0022	24.2839	24.2848	24.1419	23.5489	23.791	23.8307	20.9995	24.2384	23.7288	0.00488196	0.00339292
H16_B1279	569	Q0K1Q5			Two domain protein: Cytochrome P450		0.00035461	0	20	22	21	30	32	32	32	34	35										24.1135	24.0566	23.8362	27.0102	26.5166	26.8324	25.4949	25.3009	25.4577	24.1135	24.0566	23.8362	27.0102	26.5166	26.8324	25.4949	25.3009	25.4577	24.007	26.8006	25.4202	0.0061008	0.00933401
H16_B1278	570	Q0K1Q6			Predicted acetyltransferase		0.00208395	1	1	1	1	1	1	1	1	1	1										21.1836	20.8696	21.0767	21.1234	20.2222	21.0077	20.9028	20.9864	21.269	21.1836	20.8696	21.0767	21.1234	20.2222	21.0077	20.9028	20.9864	21.269	21.0491	20.8361	21.0614	0.00758451	0.0235905
H16_B1277	571	Q0K1Q7			Hypothetical membrane associated protein		0.00035461	2	8	9	10	6	8	7	10	10	10										25.3082	25.0939	24.9182	24.5671	24.151	24.4769	24.8816	24.7516	24.828	25.3082	25.0939	24.9182	24.5671	24.151	24.4769	24.8816	24.7516	24.828	25.1156	24.4091	24.8214	0.0077796	0.00897137
H16_B1276	572	Q0K1Q8			Transcriptional regulator, LysR-family		0.00208395	1	1	1	1	1	1	0	1	1	1										16.3887	18.0052	18.1201	16.1774	18.2435	NA	18.3268	18.2495	17.5328	16.3887	18.0052	18.1201	16.1774	18.2435	17.2674	18.3268	18.2495	17.5328	17.6887	17.4635	18.0779	0.0553075	0.0599883
H16_B1269	573	Q0K1R5			Cupin_2 domain-containing protein		0.00035461	0	4	4	4	3	4	3	4	4	4										23.8237	23.6448	23.5933	23.9516	23.9114	24.0522	23.9897	23.974	23.95	23.8237	23.6448	23.5933	23.9516	23.9114	24.0522	23.9897	23.974	23.95	23.6907	23.973	23.9713	0.00510601	0.00302596
H16_B1268	574	Q0K1R6			Transcriptional regulator, LysR-family		0.00579374	1	1	1	1	1	1	0	1	1	1										16.9811	17.1045	17.3445	17.1615	17.8604	NA	16.8445	16.5322	16.7706	16.9811	17.1045	17.3445	17.1615	17.8604	15.1055	16.8445	16.5322	16.7706	17.1513	17.0944	16.7218	0.0107802	0.0857072
H16_B1267	575	Q0K1R7			Predicted dioxygenase of extradiol dioxygenase family		0.00035461	0	4	5	5	1	3	2	3	4	4										21.5905	21.1644	21.5263	20.6765	20.9952	20.4074	20.6372	20.9403	20.7841	21.5905	21.1644	21.5263	20.6765	20.9952	20.4074	20.6372	20.9403	20.7841	21.4389	20.7131	20.7925	0.0107224	0.01422
trxA	576	Q0K1R8			Thioredoxin		0.00035461	0	4	7	7	5	5	5	7	6	5										21.4462	21.866	21.7813	21.7196	21.6633	21.5238	21.6618	21.7109	21.4983	21.4462	21.866	21.7813	21.7196	21.6633	21.5238	21.6618	21.7109	21.4983	21.7089	21.6379	21.6265	0.0102305	0.00465987
H16_B1264	577	Q0K1S0			Acyl-CoA synthetase (AMP-forming)/AMP-acid ligase II		0.00035461	0	7	8	10	5	7	5	7	6	8										23.0933	23.0694	23.144	21.869	21.7805	22.2884	22.1836	22.3437	22.2305	23.0933	23.0694	23.144	21.869	21.7805	22.2884	22.1836	22.3437	22.2305	23.1025	21.9968	22.2542	0.00164831	0.0123449
H16_B1263	578	Q0K1S1			Hypothetical membrane protein		0.00108186	0	1	1	1	1	1	1	1	1	1										19.6201	19.5992	19.3682	20.1375	19.436	19.9738	19.7594	19.6829	19.6496	19.6201	19.5992	19.3682	20.1375	19.436	19.9738	19.7594	19.6829	19.6496	19.5336	19.8789	19.698	0.00715966	0.0184886
H16_B1262	579	Q0K1S2			DUF2384 domain-containing protein		0.00208395	0	1	1	1	1	1	1	1	1	1										20.4712	20.1136	19.5597	20.2828	19.7194	19.7743	20.0284	19.7401	19.4615	20.4712	20.1136	19.5597	20.2828	19.7194	19.7743	20.0284	19.7401	19.4615	20.0954	19.9486	19.7619	0.0229081	0.0155902
H16_B1261	580	Q0K1S3			KfrA_N domain-containing protein		0.00035461	1	9	11	10	10	11	9	10	9	10										24.001	23.8097	23.4745	24.2594	23.7262	24.2033	23.3984	23.2063	23.2518	24.001	23.8097	23.4745	24.2594	23.7262	24.2033	23.3984	23.2063	23.2518	23.7778	24.082	23.2879	0.0112154	0.012178
H16_B1259	581	Q0K1S5			Uncharacterized protein		0.00035461	1	5	7	7	7	8	8	8	9	9										22.2478	22.1207	22.3878	24.3199	24.4888	24.2836	23.7151	24.0736	23.7913	22.2478	22.1207	22.3878	24.3199	24.4888	24.2836	23.7151	24.0736	23.7913	22.2562	24.3669	23.8684	0.00600459	0.00449463
H16_B1258	582	Q0K1S6			Uncharacterized protein		0.00035461	1	3	3	3	2	3	3	3	3	3										19.8068	20.0404	20.5077	19.2541	20.3077	19.283	20.5335	20.9572	20.674	19.8068	20.0404	20.5077	19.2541	20.3077	19.283	20.5335	20.9572	20.674	20.1483	19.7033	20.7325	0.0177402	0.030595
H16_B1256	583	Q0K1S8			Transcriptional regulator, TetR/AcrR-family		0.00035461	0	3	3	3	2	4	2	4	4	4										20.7899	19.9248	20.9018	20.8571	21.1047	20.2921	21.136	21.2341	21.0707	20.7899	19.9248	20.9018	20.8571	21.1047	20.2921	21.136	21.2341	21.0707	20.5998	20.7897	21.1485	0.0260346	0.0200708
clsA	584	Q0K1S9			Cardiolipin synthase A		0.00035461	0	4	3	5	3	4	4	5	5	5										21.1947	21.0642	20.5405	21.4312	21.0734	21.211	21.6578	21.5662	21.4529	21.1947	21.0642	20.5405	21.4312	21.0734	21.211	21.6578	21.5662	21.4529	20.9596	21.2461	21.5614	0.0165396	0.00849989
H16_B1250	585	Q0K1T4			5-Carboxymethyl-2-hydroxymuconate isomerase		0.00035461	0	6	7	8	4	6	4	7	7	7										23.3998	23.1726	23.3221	22.8316	22.6392	22.5142	23.306	23.3106	23.2421	23.3998	23.1726	23.3221	22.8316	22.6392	22.5142	23.306	23.3106	23.2421	23.3012	22.6676	23.2866	0.00495766	0.00705545
H16_B1249	586	Q0K1T5			Esterase/lipase		0.00035461	1	2	2	1	2	3	2	3	3	3										20.3562	20.1002	19.952	21.5689	21.1885	21.1684	21.741	21.3748	21.3287	20.3562	20.1002	19.952	21.5689	21.1885	21.1684	21.741	21.3748	21.3287	20.1459	21.3207	21.4936	0.0101543	0.0105906
H16_B1248	587	Q0K1T6			Bacterial DNA-binding protein, histone-like		0.00035461	0	22	22	24	19	20	15	24	23	23										27.6648	28.1155	28.34	27.1915	28.6313	26.5768	28.1315	28.4952	28.365	27.6648	28.1155	28.34	27.1915	28.6313	26.5768	28.1315	28.4952	28.365	28.0666	27.7328	28.3383	0.0122629	0.0383919
H16_B1246	588	Q0K1T8			Hypothetical membrane associated protein		0.00035461	0	1	2	2	1	1	1	3	3	3										20.6878	20.8574	20.9938	19.568	20.1222	19.3626	21.153	21.2073	21.3089	20.6878	20.8574	20.9938	19.568	20.1222	19.3626	21.153	21.2073	21.3089	20.8517	19.721	21.2245	0.00735198	0.0199606
H16_B1245	589	Q0K1T9			Response regulator, OmpR-family		0.00108186	0	2	1	2	1	1	1	2	2	2										20.7864	19.969	19.9865	20.1654	20.0774	19.9006	20.5206	20.466	20.4078	20.7864	19.969	19.9865	20.1654	20.0774	19.9006	20.5206	20.466	20.4078	20.3003	20.052	20.4655	0.0230622	0.006728
H16_B1244	590	Q0K1U0			Histidine kinase		0.00035461	1	3	4	4	4	4	4	4	3	3										22.6041	21.7984	21.6991	22.5507	22.6045	22.9904	22.3218	22.1152	22.2717	22.6041	21.7984	21.6991	22.5507	22.6045	22.9904	22.3218	22.1152	22.2717	22.0937	22.7289	22.2389	0.0225257	0.0105585
nhoA	591	Q0K1U3			Arylamine N-acetyltransferase		0.00035461	0	6	5	6	5	5	6	6	6	6										22.8439	22.4602	22.5012	22.1736	22.2974	22.4116	23.3253	23.2084	23.2833	22.8439	22.4602	22.5012	22.1736	22.2974	22.4116	23.3253	23.2084	23.2833	22.6123	22.2974	23.2731	0.00932327	0.00533967
H16_B1240	592	Q0K1U4			Dehydrogenase with different specificities		0.00035461	0	13	16	19	12	14	10	18	19	18										23.96	24.2471	24.2648	24.2318	24.2213	24.3127	24.8208	24.9156	24.8691	23.96	24.2471	24.2648	24.2318	24.2213	24.3127	24.8208	24.9156	24.8691	24.1639	24.2558	24.869	0.00708295	0.00206259
H16_B1239	593	Q0K1U5			Long-chain-fatty-acid--CoA ligase		0.00035461	0	3	4	4	2	4	4	3	4	4										20.8822	21.4458	21.4334	21.525	21.9534	21.8453	21.9364	22.1447	21.8241	20.8822	21.4458	21.4334	21.525	21.9534	21.8453	21.9364	22.1447	21.8241	21.2766	21.7858	21.9746	0.0151427	0.0102326
H16_B1238	594	Q0K1U6			Acid phosphatase		0.00035461	2	7	8	8	7	8	7	7	8	8										20.7764	21.4252	21.3602	21.8598	22.3044	21.5067	21.6388	22.2185	22.0954	20.7764	21.4252	21.3602	21.8598	22.3044	21.5067	21.6388	22.2185	22.0954	21.2153	21.9274	22.005	0.0168641	0.018259
H16_B1237	595	Q0K1U7			CreA protein		0.00035461	2	5	7	6	3	2	3	7	7	5										23.0734	23.4451	22.7278	22.078	21.256	22.2117	22.868	22.6707	22.4203	23.0734	23.4451	22.7278	22.078	21.256	22.2117	22.868	22.6707	22.4203	23.1117	21.906	22.6645	0.0155406	0.0236866
H16_B1236	596	Q0K1U8			Acyl-CoA hydrolase		0.00035461	1	5	7	7	5	5	4	7	5	6										21.7386	21.4636	21.1844	21.4716	20.8007	21.3732	21.7615	20.8824	21.2703	21.7386	21.4636	21.1844	21.4716	20.8007	21.3732	21.7615	20.8824	21.2703	21.4799	21.244	21.3497	0.0129099	0.0170763
hupB3	597	Q0K1U9			DNA-binding protein HU family		0.00035461	1	18	17	17	17	17	18	18	17	18										28.0562	28.0521	28.0651	28.3867	28.4173	28.1791	28.301	28.3424	28.3289	28.0562	28.0521	28.0651	28.3867	28.4173	28.1791	28.301	28.3424	28.3289	28.0578	28.3315	28.3242	0.000236927	0.0045742
mscS3	598	Q0K1V1			Small-conductance mechano-sensitive channel		0.00035461	0	4	5	5	5	5	5	5	5	5										21.5169	22.36	22.2043	22.1827	22.1883	21.929	21.8389	22.2768	22.2488	21.5169	22.36	22.2043	22.1827	22.1883	21.929	21.8389	22.2768	22.2488	22.0708	22.105	22.1349	0.0203673	0.00670179
H16_B1231	599	Q0K1V3			Uncharacterized protein		0.00035461	0	7	8	7	6	6	6	7	8	7										24.9406	24.7036	24.4014	24.1449	23.7997	24.1684	24.749	24.4961	24.5584	24.9406	24.7036	24.4014	24.1449	23.7997	24.1684	24.749	24.4961	24.5584	24.6986	24.0472	24.6052	0.0109488	0.00858706
mdoH	600	Q0K1V4			Glucans biosynthesis glucosyltransferase H		0.00035461	1	11	12	12	5	12	5	8	9	6										23.4314	23.3151	23.094	22.7873	22.4	22.6512	22.398	22.1235	22.311	23.4314	23.3151	23.094	22.7873	22.4	22.6512	22.398	22.1235	22.311	23.2869	22.6216	22.282	0.00736132	0.00868911
opgG	601	Q0K1V5			Glucans biosynthesis protein G		0.00035461	0	8	11	12	2	6	3	5	7	9										21.7813	22.1661	22.4814	20.4562	20.9506	20.3302	20.0245	20.8317	20.6351	21.7813	22.1661	22.4814	20.4562	20.9506	20.3302	20.0245	20.8317	20.6351	22.171	20.6046	20.536	0.0158342	0.0159342
H16_B1228	602	Q0K1V6			Uncharacterized protein		0.00035461	1	2	2	2	1	0	2	0	1	1										21.7268	21.3723	21.0492	17.6972	NA	19.3159	NA	18.2652	18.4516	21.7268	21.3723	21.0492	17.6972	14.8846	19.3159	16.0886	18.2652	18.4516	21.4093	18.1872	17.9185	0.0158501	0.129619
H16_B1227	603	Q0K1V7			17kDa_Anti_2 domain-containing protein		0.00035461	0	9	10	10	5	7	6	10	10	10										24.5241	24.3756	24.3355	22.7609	22.7416	23.4335	24.0196	24.0037	24.1713	24.5241	24.3756	24.3355	22.7609	22.7416	23.4335	24.0196	24.0037	24.1713	24.414	23.0162	24.0669	0.00406984	0.0171481
H16_B1226	604	Q0K1V8			Mechano-sensitive channel		0.00035461	0	4	6	5	3	5	3	6	5	6										22.4076	22.5721	22.286	21.8817	21.5134	21.4005	22.4198	22.2247	22.0065	22.4076	22.5721	22.286	21.8817	21.5134	21.4005	22.4198	22.2247	22.0065	22.4267	21.6135	22.2268	0.00640464	0.0116508
H16_B1224	605	Q0K1W0			Uncharacterized protein		0.00035461	0	4	4	4	1	2	2	3	3	3										22.2978	22.4286	22.1372	19.1499	20.1444	19.7636	20.5857	20.2831	20.1051	22.2978	22.4286	22.1372	19.1499	20.1444	19.7636	20.5857	20.2831	20.1051	22.2927	19.7421	20.3384	0.00654741	0.0254893
ribB	606	Q0K1W1			3,4-dihydroxy-2-butanone 4-phosphate synthase		0.00035461	0	1	2	2	0	0	0	1	2	2										18.7145	19.2631	19.2521	NA	NA	NA	19.1583	18.6484	19.2605	18.7145	19.2631	19.2521	18.9277	18.4667	18.3609	19.1583	18.6484	19.2605	19.0982	18.6067	19.0462	0.0164392	0.0162156
H16_B1220	607	Q0K1W4			Transcriptional regulator		0.00035461	0	2	2	2	2	2	2	2	2	2										20.8615	20.3228	20.1877	19.8194	20.1386	19.9746	20.6055	20.2666	20.367	20.8615	20.3228	20.1877	19.8194	20.1386	19.9746	20.6055	20.2666	20.367	20.4877	19.9834	20.4202	0.0174262	0.00799172
H16_B1217	608	Q0K1W7			Uncharacterized protein		0.000644122	1	1	3	3	0	2	2	2	2	2										18.0699	19.0163	18.8907	NA	19.335	19.5355	20.1739	20.34	20.2701	18.0699	19.0163	18.8907	17.7704	19.335	19.5355	20.1739	20.34	20.2701	18.7156	19.0645	20.2629	0.027547	0.0511855
H16_B1216	609	Q0K1W8			CBS domain protein		0.00035461	1	5	6	6	5	6	6	6	8	8										22.1007	22.2225	21.9769	22.5908	22.7657	22.4683	22.3124	22.3087	22.3546	22.1007	22.2225	21.9769	22.5908	22.7657	22.4683	22.3124	22.3087	22.3546	22.1035	22.6134	22.3254	0.00555719	0.00661205
H16_B1215	610	Q0K1W9			Uncharacterized protein		0.00035461	0	1	5	5	4	7	5	7	7	5										19.6966	21.2122	20.8364	21.2741	22.4601	20.5923	22.1961	22.3537	21.6068	19.6966	21.2122	20.8364	21.2741	22.4601	20.5923	22.1961	22.3537	21.6068	20.7116	21.6521	22.0863	0.038348	0.0440798
eda	611	Q0K1X1			2-dehydro-3-deoxy-phosphogluconate aldolase		0.00035461	0	3	3	3	3	3	3	3	3	3										24.3271	24.3828	24.3077	24.6922	24.4156	24.5792	24.474	24.4066	24.3598	24.3271	24.3828	24.3077	24.6922	24.4156	24.5792	24.474	24.4066	24.3598	24.3396	24.5668	24.4142	0.00160014	0.00566145
kdgK	612	Q0K1X2			2-Keto-3-deoxygluconate kinase		0.00035461	1	4	5	7	5	9	6	8	8	9										21.2784	21.7043	22.0282	21.5105	22.4286	22.2595	22.3817	22.4124	22.6068	21.2784	21.7043	22.0282	21.5105	22.4286	22.2595	22.3817	22.4124	22.6068	21.7024	22.1178	22.4705	0.017352	0.0221421
H16_B1211	613	Q0K1X3			Amino acid aldolase or racemase		0.00035461	0	7	7	7	7	7	7	7	7	7										24.5347	24.2589	24.0085	24.3543	23.9303	24.2468	24.3282	23.5152	24.0933	24.5347	24.2589	24.0085	24.3543	23.9303	24.2468	24.3282	23.5152	24.0933	24.2834	24.1881	24.0176	0.0108463	0.0091168
H16_B1210	614	Q0K1X4			Transcriptional regulator		0.00464981	0	1	1	1	1	1	1	1	1	1										15.7521	16.9339	16.2052	13.6283	17.6073	16.2827	17.1445	17.546	16.7854	15.7521	16.9339	16.2052	13.6283	17.6073	16.2827	17.1445	17.546	16.7854	16.3805	16.5709	17.1921	0.0365841	0.12792
H16_B1209	615	Q0K1X5			N-Acyl-D-Amino Acid Deacylase		0.00035461	0	4	5	5	4	5	4	5	5	5										21.7133	21.7962	21.5715	21.6799	21.4909	21.3233	21.7968	21.3342	21.5593	21.7133	21.7962	21.5715	21.6799	21.4909	21.3233	21.7968	21.3342	21.5593	21.6966	21.5054	21.5758	0.00523711	0.00830067
H16_B1208	616	Q0K1X6			Endoribonuclease		0.00035461	0	7	10	10	5	6	4	11	9	10										23.2736	23.1599	22.8886	23.1458	22.7994	23.1177	23.4201	23.1909	23.0941	23.2736	23.1599	22.8886	23.1458	22.7994	23.1177	23.4201	23.1909	23.0941	23.1162	23.0293	23.2416	0.00856011	0.00835694
H16_B1202	617	Q0K1Y1			Aldo/keto oxidoreductase		0.00035461	0	4	3	4	3	4	4	5	5	5										22.0702	21.9089	21.9346	22.1145	22.0996	22.3873	22.3195	22.3567	22.3561	22.0702	21.9089	21.9346	22.1145	22.0996	22.3873	22.3195	22.3567	22.3561	21.973	22.2067	22.3442	0.00394499	0.00729658
H16_B1199	618	Q0K1Y4			Glycerol kinase		0.00494042	0	1	0	1	1	1	1	1	1	1										19.2318	NA	18.6422	19.494	18.885	18.0504	20.1853	20.0796	20.0213	19.2318	15.7576	18.6422	19.494	18.885	18.0504	20.1853	20.0796	20.0213	18.4579	18.9257	20.097	0.103997	0.0385292
H16_B1198	619	Q0K1Y5			FAD dependent glycerol-3-phosphate dehydrogenase		0.00035461	0	3	3	3	3	5	3	5	4	5										20.6992	20.2646	19.9704	21.1748	20.7793	20.969	21.3922	21.2556	21.0848	20.6992	20.2646	19.9704	21.1748	20.7793	20.969	21.3922	21.2556	21.0848	20.3428	20.9834	21.2496	0.0180505	0.0094299
H16_B1197	620	Q0K1Y6			Alkyldihydroxyacetonephosphate synthase		0.00035461	0	6	7	6	8	8	7	7	8	8										22.6549	22.8315	22.9419	23.9714	23.7832	23.8927	24.5412	24.3865	24.3716	22.6549	22.8315	22.9419	23.9714	23.7832	23.8927	24.5412	24.3865	24.3716	22.8142	23.8845	24.4351	0.00634529	0.00395624
H16_B1196	621	Q0K1Y7			Transcriptional regulator, GlpP-family		0.000644122	0	2	2	2	1	1	0	2	2	2										20.202	20.2796	19.7897	17.1566	17.4595	NA	20.4901	19.7318	19.9451	20.202	20.2796	19.7897	17.1566	17.4595	17.0579	20.4901	19.7318	19.9451	20.1059	17.235	20.092	0.0131067	0.0121496
adhC	622	Q0K1Y8			S-(hydroxymethyl)glutathione dehydrogenase		0.00035461	0	21	20	21	18	17	16	19	19	19										26.3954	25.9581	25.8844	25.1927	25.3911	26.036	26.37	26.3015	26.3906	26.3954	25.9581	25.8844	25.1927	25.3911	26.036	26.37	26.3015	26.3906	26.0975	25.5865	26.3546	0.0105924	0.0172636
H16_B1194	623	Q0K1Y9			S-formylglutathione hydrolase		0.00035461	0	11	13	13	9	10	8	12	13	13										24.61	24.7096	24.829	23.9013	23.8837	23.8772	24.5816	24.6955	24.6452	24.61	24.7096	24.829	23.9013	23.8837	23.8772	24.5816	24.6955	24.6452	24.719	23.8874	24.6415	0.00443617	0.000520299
H16_B1186	624	Q0K1Z7			Aspartate/tyrosine/aromatic aminotransferase		0.000644122	1	1	1	2	1	3	2	1	2	1										18.5913	18.7494	19.1288	18.6724	19.9942	19.4612	18.4736	19.0797	18.591	18.5913	18.7494	19.1288	18.6724	19.9942	19.4612	18.4736	19.0797	18.591	18.8412	19.4735	18.7394	0.0146759	0.0343206
H16_B1185	625	Q0K1Z8			Uncharacterized protein		0.00208395	0	1	1	1	1	1	1	1	1	1										21.7842	21.736	21.7262	22.7863	22.5415	22.4766	22.327	22.2793	22.3725	21.7842	21.736	21.7262	22.7863	22.5415	22.4766	22.327	22.2793	22.3725	21.749	22.6077	22.3268	0.00142877	0.00722539
H16_B1184	626	Q0K1Z9			Siderophore-interacting protein		0.00035461	0	6	7	5	6	5	6	7	7	6										22.43	22.5376	22.2236	22.5453	22.3068	22.3693	23.2573	22.9811	22.9867	22.43	22.5376	22.2236	22.5453	22.3068	22.3693	23.2573	22.9811	22.9867	22.4029	22.4107	23.0809	0.00712371	0.00551945
H16_B1182	627	Q0K201			Metallo-beta-lactamase		0.00035461	0	9	9	9	7	7	7	8	8	8										24.2387	24.4861	24.5313	24.4163	24.4803	24.3669	24.2759	24.3829	24.2517	24.2387	24.4861	24.5313	24.4163	24.4803	24.3669	24.2759	24.3829	24.2517	24.4243	24.4219	24.3046	0.00645124	0.00232841
H16_B1181	628	Q0K202			FAD-dependent oxidoreductase		0.00035461	0	9	9	8	5	7	7	9	8	8										23.8264	23.6438	23.5611	22.8166	22.7269	22.6406	23.1715	22.9112	22.8711	23.8264	23.6438	23.5611	22.8166	22.7269	22.6406	23.1715	22.9112	22.8711	23.6814	22.7298	22.9909	0.00573295	0.0038733
hpaI2	629	Q0K203			2,4-dihydroxyhept-2-ene-1,7-dioic acid aldolase		0.00035461	0	6	8	8	6	7	6	7	8	7										24.5877	24.693	24.773	23.9351	24.1961	23.7729	24.4636	24.6471	24.2483	24.5877	24.693	24.773	23.9351	24.1961	23.7729	24.4636	24.6471	24.2483	24.6865	23.9787	24.4622	0.0037638	0.00890953
cydA1	630	Q0K206			Bd-type quinol oxidase subunit II		0.00035461	1	3	3	3	3	3	2	3	3	3										22.4945	22.4657	22.3087	22.4151	22.127	22.4528	22.1905	22.1932	22.058	22.4945	22.4657	22.3087	22.4151	22.127	22.4528	22.1905	22.1932	22.058	22.4253	22.3388	22.1486	0.00445955	0.00798009
H16_B1174	631	Q0K209			FAA_hydrolase domain-containing protein		0.00035461	0	4	5	5	5	4	4	3	3	5										22.6723	22.5525	22.2299	23.333	22.8638	23.1002	22.2862	22.0873	22.1593	22.6723	22.5525	22.2299	23.333	22.8638	23.1002	22.2862	22.0873	22.1593	22.4967	23.1117	22.1799	0.0101755	0.0101562
H16_B1172	632	Q0K211			Amidase		0.000644122	0	1	1	1	3	3	3	1	1	1										19.1625	17.639	19.147	22.1736	22.04	22.4779	20.2472	20.3221	20.4138	19.1625	17.639	19.147	22.1736	22.04	22.4779	20.2472	20.3221	20.4138	18.8023	22.2423	20.3293	0.0469267	0.010094
H16_B1171	633	Q0K212			MFS transporter		0.00035461	0	0	0	0	3	3	3	1	1	1										NA	NA	NA	21.3126	20.7483	21.1276	17.8799	18.1893	17.5898	17.3935	17.0114	17.1682	21.3126	20.7483	21.1276	17.8799	18.1893	17.5898	17.1996	21.0815	17.9071	0.0111737	0.0136582
H16_B1170	634	Q0K213			Aminotransferase class-V		0.00035461	0	10	11	10	14	14	15	13	14	12										22.6943	22.4619	22.6959	25.6746	25.6693	25.803	23.8211	23.8346	23.8356	22.6943	22.4619	22.6959	25.6746	25.6693	25.803	23.8211	23.8346	23.8356	22.6215	25.717	23.8305	0.00595492	0.0029433
H16_B1159	635	Q0K224			Transcriptional regulator		0.00208395	1	1	1	1	1	1	1	1	1	1										16.7113	16.8231	15.7523	16.7147	18.046	16.4573	16.9129	17.1364	15.9863	16.7113	16.8231	15.7523	16.7147	18.046	16.4573	16.9129	17.1364	15.9863	16.5021	17.2517	16.7575	0.0358296	0.0499455
H16_B1157	636	Q0K226			Hydrolase of the alpha/beta superfamily		0.00035461	1	5	5	5	5	5	5	5	5	5										22.0578	22.1032	21.9289	22.6482	22.7423	21.5073	22.4658	22.7124	22.7531	22.0578	22.1032	21.9289	22.6482	22.7423	21.5073	22.4658	22.7124	22.7531	22.0318	22.3972	22.6492	0.0041038	0.0308316
H16_B1155	637	Q0K228			Phospholipase/Carboxylesterase		0.00208395	0	1	1	1	1	1	1	1	1	1										21.4737	21.7547	21.5364	21.9268	22.1195	22.0886	22.1607	22.059	22.0921	21.4737	21.7547	21.5364	21.9268	22.1195	22.0886	22.1607	22.059	22.0921	21.5934	22.0474	22.1046	0.00683338	0.00469603
H16_B1154	638	Q0K229			Uncharacterized protein		0.00208395	0	1	1	0	1	1	1	1	0	0										21.9457	21.9306	NA	22.0659	21.7955	21.793	22.0958	NA	NA	21.9457	21.9306	15.9916	22.0659	21.7955	21.793	22.0958	14.3139	13.7709	21.3648	21.8906	20.5219	0.17204	0.00716727
H16_B1152	639	Q0K231			Mannose-6-phosphate isomerase		0.00035461	0	2	2	2	1	2	2	2	2	2										21.1438	21.1875	21.4399	21.4862	21.2925	20.5422	21.6867	21.9605	21.8666	21.1438	21.1875	21.4399	21.4862	21.2925	20.5422	21.6867	21.9605	21.8666	21.263	21.1608	21.8423	0.00751845	0.0236233
H16_B1148	640	Q0K235			Acyl-CoA synthetase		0.00035461	0	9	10	11	9	12	9	9	11	9										23.512	23.1214	23.0427	24.1986	23.8212	24.1578	23.4167	23.2922	23.37	23.512	23.1214	23.0427	24.1986	23.8212	24.1578	23.4167	23.2922	23.37	23.2404	24.0688	23.3605	0.0108218	0.00860876
H16_B1147	641	Q0K236			cNMP regulatory protein		0.00035461	0	0	1	3	0	1	0	2	1	1										NA	17.5467	16.6489	NA	17.3746	NA	17.0376	15.8765	16.6427	18.0494	17.5467	16.6489	17.7794	17.3746	17.6661	17.0376	15.8765	16.6427	17.5242	17.6166	16.5952	0.0407406	0.011862
H16_B1145	642	Q0K238			Uncharacterized protein		0.00035461	0	6	10	9	8	7	7	10	10	10										22.1604	22.2853	22.3454	22.6074	22.3437	22.8881	24.6142	24.695	24.6109	22.1604	22.2853	22.3454	22.6074	22.3437	22.8881	24.6142	24.695	24.6109	22.2658	22.6302	24.6406	0.00423879	0.0120394
gloA2	643	Q0K240			Lactoylglutathione lyase		0.00464981	0	1	1	1	1	1	1	1	1	1										21.6313	21.206	21.1916	21.4354	20.6959	20.5277	21.2074	20.9472	21.0626	21.6313	21.206	21.1916	21.4354	20.6959	20.5277	21.2074	20.9472	21.0626	21.3578	20.9426	21.0763	0.0117042	0.0231191
H16_B1142	644	Q0K241			NADH:flavin oxidoreductase / NADH oxidase family		0.00035461	2	8	11	12	7	9	7	11	12	11										24.1687	24.0661	24.0794	23.7471	23.7831	23.8144	24.1867	24.1393	24.0356	24.1687	24.0661	24.0794	23.7471	23.7831	23.8144	24.1867	24.1393	24.0356	24.1054	23.7818	24.1219	0.0023145	0.00141514
H16_B1140	645	Q0K243			Short chain dehydrogenase		0.00035461	0	10	10	11	11	11	11	10	11	10										23.6067	23.2196	23.3507	23.7934	23.8498	24.0534	23.384	23.1121	23.3067	23.6067	23.2196	23.3507	23.7934	23.8498	24.0534	23.384	23.1121	23.3067	23.4014	23.9032	23.272	0.00841653	0.00572105
H16_B1139	646	Q0K244			Transcriptional regulator		0.000644122	1	1	2	2	1	1	1	2	1	2										19.4275	19.524	19.4385	19.9047	19.3305	19.5162	19.5275	18.0662	19.6146	19.4275	19.524	19.4385	19.9047	19.3305	19.5162	19.5275	18.0662	19.6146	19.464	19.604	19.2208	0.00271553	0.0149622
H16_B1131	647	Q0K252			Transcriptional regulator		0.00035461	0	7	8	7	7	8	6	8	8	8										21.9368	22.2203	22.0401	22.0302	21.9112	21.7905	22.3423	22.7	22.5288	21.9368	22.2203	22.0401	22.0302	21.9112	21.7905	22.3423	22.7	22.5288	22.0705	21.9139	22.5311	0.00650179	0.00546939
H16_B1130	648	Q0K253			FAD dependent oxidoreductase		0.000644122	0	2	2	3	1	3	0	3	3	3										18.6221	17.1873	18.4746	18.0122	18.4244	NA	18.0355	18.1353	18.2754	18.6221	17.1873	18.4746	18.0122	18.4244	17.9372	18.0355	18.1353	18.2754	18.2216	18.1409	18.1521	0.0436195	0.0144737
H16_B1129	649	Q0K254			Microcystinase C		0.00740741	0	1	1	1	0	1	0	1	1	1										17.5179	17.8861	17.7884	NA	17.5653	NA	18.465	18.6373	17.4807	17.5179	17.8861	17.7884	15.0869	17.5653	16.0365	18.465	18.6373	17.4807	17.739	16.5901	18.2764	0.0107574	0.0770458
H16_B1128	650	Q0K255			ABC-type transporter, periplasmic component: PepT family		0.00035461	1	1	2	3	2	3	1	3	3	3										19.2383	18.1176	19.0049	18.0676	19.2508	18.9361	20.2641	20.3762	20.4891	19.2383	18.1176	19.0049	18.0676	19.2508	18.9361	20.2641	20.3762	20.4891	18.8615	18.8322	20.3794	0.0314746	0.0326813
H16_B1124;dppD1	651	Q0K259	Q0K9X1	H16_B1124;dppD1	ABC-type transporter		0.00898876	0	1	1	1	1	1	1	1	1	1	1	1	1	1	1	1	1	1	1	18.4431	19.2051	18.9099	19.2338	19.0653	19.2808	18.609	17.7259	18.2502	18.4431	19.2051	18.9099	19.2338	19.0653	19.2808	18.609	17.7259	18.2502	18.8859	19.1962	18.2394	0.0203797	0.00590304
H16_B1123	652	Q0K260			N-Acyl-D-amino-acid deacylase		0.000644122	0	2	2	2	2	2	1	2	2	2										19.1637	19.4493	19.1795	18.6387	18.8617	18.1713	19.1575	19.1429	18.9612	19.1637	19.4493	19.1795	18.6387	18.8617	18.1713	19.1575	19.1429	18.9612	19.2702	18.585	19.0899	0.00833355	0.0189841
H16_B1121	653	Q0K262			ABM domain-containing protein		0.00035461	0	14	15	15	13	13	14	13	14	14										27.2387	27.0668	26.9002	26.7357	26.2731	26.6244	26.9629	26.82	26.8196	27.2387	27.0668	26.9002	26.7357	26.2731	26.6244	26.9629	26.82	26.8196	27.0752	26.5575	26.8691	0.00625209	0.00909549
H16_B1118	654	Q0K265			Uncharacterized protein		0.00877441	0	1	1	1	0	0	0	1	1	1										16.6854	17.3675	17.7055	NA	NA	NA	18.6084	17.2128	15.9141	16.6854	17.3675	17.7055	15.8241	14.1655	15.2237	18.6084	17.2128	15.9141	17.3122	15.222	17.6413	0.0301178	0.0557193
acrB9	655	Q0K269	Q0KAT9	acrB4	Efflux pump membrane transporter		0.00035461	0	7	7	5	5	1	3	18	18	16	5	4	4	3	1	3	7	7	5	23.4149	22.9378	22.6508	21.9317	19.6316	22.9067	24.9449	24.7698	24.5523	23.4149	22.9378	22.6508	21.9317	19.6316	22.9067	24.9449	24.7698	24.5523	23.0361	22.0106	24.7646	0.0167808	0.0782525
acrA9	656	Q0K270			Cation/multidrug efflux system, mebrane-fusion component		0.000644122	0	3	5	5	1	0	0	5	5	5										20.0376	20.2546	20.2427	18.5443	NA	NA	21.2046	20.6692	21.4374	20.0376	20.2546	20.2427	18.5443	18.489	18.5343	21.2046	20.6692	21.4374	20.1817	18.5228	21.1382	0.00604593	0.00159158
H16_B1112	657	Q0K271			Esterase/ipase		0.00035461	0	8	8	8	7	7	8	8	8	8										24.624	24.471	24.1567	23.7517	23.8912	23.8558	24.9005	24.6421	24.6343	24.624	24.471	24.1567	23.7517	23.8912	23.8558	24.9005	24.6421	24.6343	24.4301	23.8341	24.731	0.0097574	0.00304169
H16_B1111	658	Q0K272			Transcriptional regulator		0.00035461	0	7	7	6	5	4	4	7	6	7										23.2449	22.9567	22.659	21.7639	21.263	21.8273	22.1522	21.9544	22.0285	23.2449	22.9567	22.659	21.7639	21.263	21.8273	22.1522	21.9544	22.0285	22.9733	21.6392	22.0473	0.0127637	0.0142997
H16_B1110	659	Q0K273			Superoxide dismutase [Cu-Zn]		0.00035461	0	7	8	9	6	6	4	8	7	8										26.6343	26.5164	26.2039	26.4014	25.7645	26.3118	26.7884	26.3773	26.5042	26.6343	26.5164	26.2039	26.4014	25.7645	26.3118	26.7884	26.3773	26.5042	26.4627	26.1854	26.567	0.0084084	0.0131798
H16_B1106	660	Q0K277			Uncharacterized protein		0.00096	2	1	2	1	0	1	1	2	2	2										16.8402	18.0649	17.933	NA	17.9392	15.8129	19.73	19.2727	19.9192	16.8402	18.0649	17.933	16.9454	17.9392	15.8129	19.73	19.2727	19.9192	17.7068	17.146	19.6653	0.0381674	0.062956
H16_B1105	661	Q0K278			Putative peptidase, M20A subfamily		0.000644122	0	0	1	2	0	1	1	1	0	0										NA	17.0961	19.2104	NA	17.3269	17.5916	19.0663	NA	NA	18.0597	17.0961	19.2104	17.4929	17.3269	17.5916	19.0663	17.3837	16.8967	18.375	17.4745	18.0984	0.0584089	0.0076574
H16_B1103	662	Q0K280			Putative phospholipid-binding protein		0.00035461	0	16	15	17	10	15	12	17	17	17										24.0697	24.1148	24.1582	23.8701	23.9899	23.8692	24.783	24.2534	24.4352	24.0697	24.1148	24.1582	23.8701	23.9899	23.8692	24.783	24.2534	24.4352	24.1147	23.9108	24.5075	0.00183509	0.00290454
H16_B1102	663	Q0K281			Acetyl-CoA synthetase		0.00035461	0	5	6	6	4	5	5	7	7	7										20.2002	20.4394	20.4594	20.1659	19.6355	20.4782	21.5751	21.5571	21.4602	20.2002	20.4394	20.4594	20.1659	19.6355	20.4782	21.5751	21.5571	21.4602	20.371	20.1338	21.5317	0.00708222	0.0212025
H16_B1100	664	Q0K283			Outer membrane receptor, TonB dependent		0.00035461	1	1	1	1	0	0	1	3	4	3										20.2421	19.8357	19.9695	NA	NA	20.1395	21.0422	20.8917	21.0068	20.2421	19.8357	19.9695	20.4749	20.2396	20.1395	21.0422	20.8917	21.0068	20.0258	20.2916	20.9816	0.0103492	0.00848941
H16_B1098	665	Q0K285			Pyridinenucleotide-disulphide (Lipoamid) oxidoreductase		0.00035461	1	5	4	5	1	1	4	3	3	2										22.2351	22.0688	21.0819	19.9609	18.8505	21.0895	20.9176	21.1512	19.9276	22.2351	22.0688	21.0819	19.9609	18.8505	21.0895	20.9176	21.1512	19.9276	21.8771	20.2437	20.7544	0.0286015	0.0560676
H16_B1097	666	Q0K286			Peroxiredoxin		0.00035461	1	5	7	7	7	8	7	7	8	8										22.1017	22.1163	22.2074	22.7847	22.962	22.9316	22.6093	22.8503	22.9174	22.1017	22.1163	22.2074	22.7847	22.962	22.9316	22.6093	22.8503	22.9174	22.1426	22.8948	22.7983	0.00258625	0.00414112
H16_B1096	667	Q0K287			Putative peptidase, M20A subfamily		0.00035461	0	22	24	23	12	15	13	19	23	23										25.1038	25.207	25.0923	24.1905	23.9705	24.1234	24.6736	24.9308	24.8332	25.1038	25.207	25.0923	24.1905	23.9705	24.1234	24.6736	24.9308	24.8332	25.1353	24.0977	24.8164	0.00251227	0.00467988
H16_B1095	668	Q0K288			Uncharacterized protein		0.00035461	1	9	8	8	10	9	10	9	7	9										23.1949	23.1583	22.9652	24.5111	24.4725	24.4563	23.0185	23.0382	23.0681	23.1949	23.1583	22.9652	24.5111	24.4725	24.4563	23.0185	23.0382	23.0681	23.1096	24.4802	23.0418	0.00534131	0.00114942
ada	669	Q0K290			Methylated-DNA-[protein]-cysteine S-methyltransferase		0.00035461	0	6	6	6	3	4	4	6	5	6										21.1079	21.0705	21.0331	19.2151	20.4991	20.095	20.6197	20.5037	20.7269	21.1079	21.0705	21.0331	19.2151	20.4991	20.095	20.6197	20.5037	20.7269	21.0708	20.0294	20.6196	0.00177537	0.0329297
H16_B1092	670	Q0K291			Thioredoxin reductase		0.00035461	1	2	2	2	3	3	2	3	3	2										19.556	19.7729	19.9077	20.7372	20.7763	20.2344	20.5545	20.5159	20.4311	19.556	19.7729	19.9077	20.7372	20.7763	20.2344	20.5545	20.5159	20.4311	19.7527	20.6028	20.5014	0.00898762	0.0146833
H16_B1091	671	Q0K292			UPF0502 protein H16_B1091		0.00035461	0	5	6	6	1	5	2	5	5	7										21.8853	22.0049	21.9946	20.6062	20.7784	20.507	20.9046	20.978	21.0437	21.8853	22.0049	21.9946	20.6062	20.7784	20.507	20.9046	20.978	21.0437	21.9626	20.6349	20.9766	0.00301925	0.00665759
H16_B1086	672	Q0K297			Response regulator, NarL-family		0.00035461	1	6	6	6	5	6	4	6	6	6										22.6657	22.8882	22.7367	22.6252	22.4264	22.8631	22.3719	21.9708	22.1786	22.6657	22.8882	22.7367	22.6252	22.4264	22.8631	22.3719	21.9708	22.1786	22.7666	22.6493	22.183	0.00499366	0.00965722
H16_B1084	673	Q0K299			Transcriptional regulator, AsnC-family		0.00035461	1	2	2	2	2	2	2	2	3	2										21.4491	20.9048	20.315	20.643	20.3467	20.7262	20.5198	20.7011	20.8673	21.4491	20.9048	20.315	20.643	20.3467	20.7262	20.5198	20.7011	20.8673	20.9626	20.581	20.7031	0.0271523	0.00969588
hpd	674	Q0K2A0			4-Hydroxyphenylpyruvate dioxygenase		0.00740741	1	1	1	1	1	1	1	0	1	1										20.1136	19.8492	19.2083	18.2538	15.2668	18.6861	NA	18.2112	18.8693	20.1136	19.8492	19.2083	18.2538	15.2668	18.6861	15.737	18.2112	18.8693	19.7714	17.9766	18.0899	0.0236011	0.106995
tyrB2	675	Q0K2A2	Q0KBJ4	H16_A1494	Tyrosine aminotransferase		0.00208395	0	11	12	12	8	11	9	11	11	11	1	1	1	1	1	1	1	1	1	25.2631	25.2107	25.1971	24.2672	24.4445	24.5043	24.8483	24.8168	24.8818	25.2631	25.2107	25.1971	24.2672	24.4445	24.5043	24.8483	24.8168	24.8818	25.2239	24.4088	24.8492	0.00138169	0.00505241
H16_B1079	676	Q0K2A4			Outer membrane protein V		0.00035461	1	7	7	8	7	7	5	8	8	8										21.5289	21.556	21.8506	21.6769	22.0138	21.9399	22.5279	22.4521	22.4932	21.5289	21.556	21.8506	21.6769	22.0138	21.9399	22.5279	22.4521	22.4932	21.6527	21.884	22.4914	0.0082427	0.00809387
aroG2	677	Q0K2A7			Phospho-2-dehydro-3-deoxyheptonate aldolase		0.00035461	0	11	11	10	7	7	8	10	10	10										23.993	24.0026	23.783	23.4361	23.2795	23.3275	23.6922	23.6275	23.7392	23.993	24.0026	23.783	23.4361	23.2795	23.3275	23.6922	23.6275	23.7392	23.9297	23.3492	23.687	0.00518647	0.00343778
H16_B1066	678	Q0K2B7			Transcriptional regulator		0.00035461	0	3	3	2	2	2	2	3	2	2										18.7839	18.6908	18.3746	17.4057	17.5327	17.1275	18.5767	17.6494	18.0846	18.7839	18.6908	18.3746	17.4057	17.5327	17.1275	18.5767	17.6494	18.0846	18.6268	17.3651	18.1532	0.011525	0.0119426
dnaE2	679	Q0K2C1			Error-prone DNA polymerase		0.00035461	1	1	2	2	6	5	6	3	4	4										20.4159	18.9965	19.2388	22.2459	22.0441	22.3743	19.8224	19.7679	19.7478	20.4159	18.9965	19.2388	22.2459	22.0441	22.3743	19.8224	19.7679	19.7478	19.6918	22.2278	19.7797	0.0388355	0.00748899
H16_B1059	680	Q0K2C4			HTH cro/C1-type domain-containing protein		0.00689061	0	1	1	0	0	1	0	1	1	1										16.3721	14.9179	NA	NA	15.8465	NA	16.5039	17.0894	17.1514	16.3721	14.9179	17.2772	15.1695	15.8465	15.4571	16.5039	17.0894	17.1514	16.4821	15.5179	16.9429	0.0735209	0.0219324
H16_B1058	681	Q0K2C5			Uncharacterized protein related to capsule biosynthesis enzymes		0.00035461	0	2	4	3	2	4	2	4	4	3										18.8568	19.8274	19.4989	19.6238	20.3701	19.972	19.8193	20.0257	19.7729	18.8568	19.8274	19.4989	19.6238	20.3701	19.972	19.8193	20.0257	19.7729	19.4483	20.0208	19.8769	0.0254536	0.0186819
H16_B1036	682	Q0K2E7			Transcriptional regulator, GntR-family		0.000644122	0	0	0	0	0	0	0	1	0	1										NA	NA	NA	NA	NA	NA	18.2319	NA	17.3417	15.8671	16.7063	16.704	16.487	16.9362	17.261	18.2319	16.818	17.3417	16.476	16.9289	17.5841	0.0294554	0.0230034
H16_B1035	683	Q0K2E8			Transcriptional regulator		0.00035461	0	2	2	2	3	4	2	4	4	4										18.2985	18.8265	19.0751	20.2416	20.4275	19.4885	20.955	20.652	20.4122	18.2985	18.8265	19.0751	20.2416	20.4275	19.4885	20.955	20.652	20.4122	18.7684	20.106	20.6902	0.0211693	0.024795
cyoD3	684	Q0K2F5			Cytochrome bo(3) ubiquinol oxidase subunit 4		0.00108186	0	1	1	1	1	1	1	1	1	1										17.9503	15.9015	15.9098	21.1325	19.7955	21.0383	20.4682	20.6651	19.7318	17.9503	15.9015	15.9098	21.1325	19.7955	21.0383	20.4682	20.6651	19.7318	16.9356	20.7695	20.3408	0.0711703	0.0361269
cyoA3	685	Q0K2F8			Ubiquinol oxidase subunit 2		0.00035461	0	2	2	2	3	3	2	3	3	3										18.8397	19.1281	18.8755	20.8943	20.5764	20.7784	21.4909	21.0608	21.1176	18.8397	19.1281	18.8755	20.8943	20.5764	20.7784	21.4909	21.0608	21.1176	18.9536	20.7556	21.2361	0.00829664	0.00775518
ppk	686	Q0K2G4	Q0K8Z5		Polyphosphate kinase		0.00035461	0	3	5	5	4	6	5	6	6	6										19.8663	21.282	20.7387	21.9804	21.7542	21.7633	22.2707	21.7897	21.9064	19.8663	21.282	20.7387	21.9804	21.7542	21.7633	22.2707	21.7897	21.9064	20.7404	21.8365	22.0038	0.0346222	0.00586474
icd3	687	Q0K2G7			Isocitrate dehydrogenase [NAD]		0.00035461	1	2	2	2	2	2	2	2	2	2										18.3862	19.1536	19.2491	19.6118	19.9246	19.7378	20.4866	20.4431	20.2028	18.3862	19.1536	19.2491	19.6118	19.9246	19.7378	20.4866	20.4431	20.2028	18.9779	19.7638	20.3828	0.0249907	0.00796524
H16_B1008	688	Q0K2H5			Alkylphosphonate uptake		0.00035461	0	2	2	2	1	2	1	5	5	5										21.867	21.6231	21.2344	19.5998	19.7762	19.6742	22.0823	21.7805	21.5601	21.867	21.6231	21.2344	19.5998	19.7762	19.6742	22.0823	21.7805	21.5601	21.5979	19.6852	21.8236	0.0147877	0.00450059
H16_B1003	689	Q0K2I0			NADP-dependent quinone oxidoreductase		0.00494042	1	1	1	1	1	1	1	1	1	1										18.8469	17.0774	15.5096	19.7525	19.0303	19.5373	17.662	17.9049	17.5497	18.8469	17.0774	15.5096	19.7525	19.0303	19.5373	17.662	17.9049	17.5497	17.7394	19.4706	17.7133	0.0973894	0.0190736
H16_B1000	690	Q0K2I3			Methanethiol oxidase		0.00035461	1	5	7	7	5	7	4	9	8	7										21.2584	20.9848	21.2944	21.3392	21.27	20.8901	21.9997	21.3944	21.6487	21.2584	20.9848	21.2944	21.3392	21.27	20.8901	21.9997	21.3944	21.6487	21.1857	21.1795	21.7024	0.00799445	0.0114245
H16_B0997	691	Q0K2I6			Transcriptional regulator, LysR-family		0.00108186	0	1	1	1	1	1	1	1	1	1										18.9517	20.0394	20.1483	20.0225	20.1535	20.4282	19.9811	20.1914	20.0251	18.9517	20.0394	20.1483	20.0225	20.1535	20.4282	19.9811	20.1914	20.0251	19.8043	20.2114	20.0687	0.0335634	0.0102513
H16_B0993	692	Q0K2J0			Transcriptional regulator, MarR-family		0.00035461	2	6	6	6	1	3	2	4	4	5										22.033	21.9633	21.3969	19.7078	20.1331	19.5046	20.9458	20.4258	20.8595	22.033	21.9633	21.3969	19.7078	20.1331	19.5046	20.9458	20.4258	20.8595	21.8245	19.8061	20.761	0.0160054	0.0162119
H16_B0991	693	Q0K2J2			Probable extra-cytoplasmic solute receptor		0.00035461	0	1	1	1	0	2	0	3	3	3										20.0014	19.8522	20.0938	NA	19.9944	NA	21.3881	21.6152	21.3677	20.0014	19.8522	20.0938	17.6965	19.9944	17.4417	21.3881	21.6152	21.3677	19.9859	18.8676	21.4615	0.00610041	0.076507
H16_B0990	694	Q0K2J3			Putative mannose-6-phosphate isomerase		0.00035461	0	6	6	5	5	3	4	3	3	3										21.671	21.5437	21.4522	20.8936	20.3537	20.6796	20.6687	20.0504	20.2752	21.671	21.5437	21.4522	20.8936	20.3537	20.6796	20.6687	20.0504	20.2752	21.5584	20.6591	20.3544	0.00509631	0.0131699
H16_B0989	695	Q0K2J4			Transcriptional regulator, GntR-family		0.00035461	0	2	1	1	1	1	2	2	1	2										20.8202	19.3641	17.8651	19.4943	16.7317	20.5424	19.7181	18.7659	19.9795	20.8202	19.3641	17.8651	19.4943	16.7317	20.5424	19.7181	18.7659	19.9795	19.8139	19.5943	19.5744	0.0763612	0.104035
H16_B0988	696	Q0K2J5			Uncharacterized protein		0.00035461	0	8	8	9	6	8	6	9	8	8										22.1986	22.2029	22.1818	21.8128	21.998	21.6361	22.0859	22.2237	21.7739	22.1986	22.2029	22.1818	21.8128	21.998	21.6361	22.0859	22.2237	21.7739	22.1945	21.8232	22.0398	0.000502306	0.00829561
H16_B0986	697	Q0K2J7			CoA-transferase family III		0.00035461	1	5	6	5	2	1	3	6	3	3										20.9029	21.2746	19.8551	19.6372	19.5604	19.6907	20.6385	20.1473	20.8756	20.9029	21.2746	19.8551	19.6372	19.5604	19.6907	20.6385	20.1473	20.8756	20.7918	19.6304	20.5847	0.0355979	0.00333732
H16_B0985	698	Q0K2J8			Uncharacterized protein		0.00898876	0	1	1	1	1	1	1	1	1	1										21.5032	20.9303	20.4126	19.699	18.9508	19.2079	20.6245	19.9571	20.5616	21.5032	20.9303	20.4126	19.699	18.9508	19.2079	20.6245	19.9571	20.5616	21.0171	19.32	20.4108	0.0260418	0.0197119
ggt2c	699	Q0K2J9			Gamma-glutamyltransferase 2		0.00035461	0	6	6	6	5	6	6	5	6	5										20.4088	20.5932	20.2219	20.7087	20.3808	20.3134	20.5863	20.4649	20.3214	20.4088	20.5932	20.2219	20.7087	20.3808	20.3134	20.5863	20.4649	20.3214	20.4159	20.4782	20.4616	0.00909636	0.0103322
gabD1	700	Q0K2K1			Succinate-semialdehyde dehydrogenase (NADP+)		0.00035461	1	3	3	3	4	3	3	3	3	4										21.6013	21.5221	21.1792	22.1942	21.1664	22.2612	21.2096	20.6546	21.3934	21.6013	21.5221	21.1792	22.1942	21.1664	22.2612	21.2096	20.6546	21.3934	21.4455	21.9529	21.1186	0.0104682	0.0280538
gabT	701	Q0K2K2			4-Aminobutyrate aminotransferase		0.000644122	0	1	2	2	2	2	1	2	2	2										18.3253	17.3433	18.4562	19.4805	19.9288	17.9735	19.7478	18.9299	18.6397	18.3253	17.3433	18.4562	19.4805	19.9288	17.9735	19.7478	18.9299	18.6397	18.1195	19.3372	19.1852	0.033713	0.0535525
H16_B0979	702	Q0K2K4			Uncharacterized protein		0.00035461	1	1	2	2	2	3	1	3	3	2										18.6323	18.5284	18.8905	20.0465	20.0608	20.4553	20.4853	19.7595	20.7371	18.6323	18.5284	18.8905	20.0465	20.0608	20.4553	20.4853	19.7595	20.7371	18.6919	20.2003	20.3834	0.00997693	0.0114934
H16_B0976	703	Q0K2K7			Activator of osmoprotectant transporter		0.00035461	1	9	9	9	4	6	5	7	8	8										23.6042	23.4891	23.3463	22.3298	22.484	22.573	23.3011	23.1998	23.3318	23.6042	23.4891	23.3463	22.3298	22.484	22.573	23.3011	23.1998	23.3318	23.4837	22.4657	23.2787	0.00550167	0.00547882
H16_B0975	704	Q0K2K8			Acyl-CoA dehydrogenase		0.00035461	0	1	1	2	0	0	0	1	0	0										19.3561	18.2212	19.9166	NA	NA	NA	17.9925	NA	NA	19.3561	18.2212	19.9166	18.956	18.6027	18.6202	17.9925	18.3356	18.3043	19.3221	18.7357	18.2189	0.045071	0.010634
H16_B0974	705	Q0K2K9			Predicted acyl-CoA transferase/carnitine dehydratase		0.00035461	0	0	0	1	0	0	0	0	0	0										NA	NA	18.3922	NA	NA	NA	NA	NA	NA	16.5848	17.2607	18.3922	17.9344	17.2399	17.5961	17.2449	17.6457	17.5752	17.6081	17.6178	17.4989	0.0524449	0.0197445
H16_B0972	706	Q0K2L1			Dipeptidyl aminopeptidase/acylaminoacyl-peptidase related protein		0.00356718	0	1	1	0	0	1	1	1	1	1										16.1476	15.6723	NA	NA	16.1603	16.425	17.1429	16.8983	18.03	16.1476	15.6723	15.3694	15.2297	16.1603	16.425	17.1429	16.8983	18.03	15.7658	16.0221	17.4429	0.0249392	0.03939
H16_B0971	707	Q0K2L2			FAD-dependent monooxygenase		0.00035461	0	5	7	7	6	7	5	7	7	7										21.5709	21.2495	21.3417	20.6428	21.0248	21.0611	22.0265	21.9008	21.8372	21.5709	21.2495	21.3417	20.6428	21.0248	21.0611	22.0265	21.9008	21.8372	21.3938	20.9216	21.9237	0.00773877	0.0110816
H16_B0967	708	Q0K2L6			Transcriptional regulator		0.00035461	0	2	3	3	4	4	3	3	4	5										19.7778	19.9818	20.2713	20.7261	20.4595	20.6	20.3469	20.9858	20.4588	19.7778	19.9818	20.2713	20.7261	20.4595	20.6	20.3469	20.9858	20.4588	20.0246	20.5993	20.625	0.012395	0.00647409
pyk3	709	Q0K2M2			Pyruvate kinase		0.00035461	2	12	14	14	2	1	2	2	2	2										24.964	24.8209	24.7311	20.3238	20.174	20.3051	20.2962	20.2183	20.485	24.964	24.8209	24.7311	20.3238	20.174	20.3051	20.2962	20.2183	20.485	24.8419	20.2691	20.3376	0.00472856	0.00402604
H16_B0960;mrp	710	Q0K2M3	Q0K7K2	H16_B0960;mrp	Iron-sulfur cluster carrier protein		0.00035461	1	11	11	10	7	10	6	8	9	8	11	11	10	7	10	6	8	9	8	27.4736	27.2176	26.9483	27.021	26.4772	26.9297	26.5489	26.3358	26.3959	27.4736	27.2176	26.9483	27.021	26.4772	26.9297	26.5489	26.3358	26.3959	27.229	26.8282	26.4297	0.00965157	0.0108618
ccmH2	711	Q0K2M4			Cytochrome c biogenesis factor		0.00208395	1	2	2	2	0	0	0	1	1	2										18.7595	18.5085	18.6187	NA	NA	NA	16.4805	17.3924	17.3596	18.7595	18.5085	18.6187	17.9417	16.581	17.2253	16.4805	17.3924	17.3596	18.6325	17.3553	17.1346	0.00675387	0.0394589
selB	712	Q0K2N6			Selenocysteine-specific elongation factor		0.00035461	1	13	12	12	0	0	0	0	1	0										24.2816	23.7722	23.5765	NA	NA	NA	NA	19.2173	NA	24.2816	23.7722	23.5765	20.0399	19.2729	19.2509	19.6134	19.2173	19.5014	23.9082	19.5702	19.4534	0.0152461	0.0230172
H16_B0946	713	Q0K2N7			Predicted iron-dependent peroxidase		0.00035461	0	14	15	15	11	13	12	14	16	16										26.815	26.7823	26.7005	26.7277	26.554	26.7861	26.7869	26.8522	26.8366	26.815	26.7823	26.7005	26.7277	26.554	26.7861	26.7869	26.8522	26.8366	26.7667	26.6926	26.8255	0.00220328	0.00452496
H16_B0945	714	Q0K2N8			Pyridine nucleotide-disulphide oxidoreductase		0.00035461	0	6	10	10	8	11	7	11	11	11										21.5838	22.3039	22.1214	23.013	23.1469	22.907	22.9172	22.9542	22.8789	21.5838	22.3039	22.1214	23.013	23.1469	22.907	22.9172	22.9542	22.8789	22.0341	23.0257	22.9171	0.017015	0.00522112
H16_B0942	715	Q0K2P1			Malate/L-lactate dehydrogenase		0.00035461	0	6	6	6	4	5	5	6	6	5										23.279	23.0154	22.7041	22.5964	22.0472	22.5893	22.418	22.2555	22.3114	23.279	23.0154	22.7041	22.5964	22.0472	22.5893	22.418	22.2555	22.3114	23.0185	22.4329	22.3299	0.0125117	0.0140585
H16_B0941	716	Q0K2P2			NAD-dependent beta-hydroxyacid dehydrogenase		0.00035461	0	5	5	4	3	4	4	3	4	4										22.8614	23.0209	22.9953	23.2885	23.0526	23.3406	22.9627	22.9649	23.0516	22.8614	23.0209	22.9953	23.2885	23.0526	23.3406	22.9627	22.9649	23.0516	22.9609	23.2326	22.9937	0.00373099	0.00660837
H16_B0936	717	Q0K2P7			Entericidin lipoprotein		0.00297619	2	0	1	0	0	0	1	1	1	2										NA	17.2153	NA	NA	NA	19.0332	16.986	18.1088	18.3303	16.6453	17.2153	16.4897	17.6353	17.618	19.0332	16.986	18.1088	18.3303	16.8183	18.2592	17.9162	0.0227626	0.0448783
H16_B0935	718	Q0K2P8			Uncharacterized protein		0.00035461	0	5	5	4	3	3	3	5	5	5										22.9741	22.5539	22.3852	20.5258	20.3013	20.5	22.1091	21.9942	21.8608	22.9741	22.5539	22.3852	20.5258	20.3013	20.5	22.1091	21.9942	21.8608	22.6595	20.4458	21.9916	0.0133966	0.00600856
H16_B0930	719	Q0K2Q3			Uncharacterized protein		0.00035461	0	14	15	15	5	9	8	14	15	15										24.1914	24.1574	23.8979	22.2171	22.2494	22.6992	23.7564	23.6163	23.6905	24.1914	24.1574	23.8979	22.2171	22.2494	22.6992	23.7564	23.6163	23.6905	24.088	22.4059	23.6889	0.00666714	0.0120377
H16_B0929	720	Q0K2Q4			Transcriptional regulator, GntR-family		0.00035461	0	7	7	7	7	7	6	8	8	7										21.4262	21.7759	21.4883	20.8953	20.8008	20.887	21.6431	21.4685	21.3904	21.4262	21.7759	21.4883	20.8953	20.8008	20.887	21.6431	21.4685	21.3904	21.5717	20.8617	21.5046	0.00865254	0.00250775
H16_B0926	721	Q0K2Q7			Uncharacterized protein		0.000644122	0	2	2	2	2	3	2	3	3	3										18.4874	19.0893	18.3917	19.5238	20.082	19.5549	19.7307	19.4184	19.6858	18.4874	19.0893	18.3917	19.5238	20.082	19.5549	19.7307	19.4184	19.6858	18.6905	19.7438	19.6181	0.0202714	0.0159047
H16_B0924	722	Q0K2Q9			Probable extra-cytoplasmic solute receptor		0.00689061	1	1	1	1	1	1	1	1	1	1										20.6847	21.2427	21.1477	19.1524	23.4866	23.3236	21.1157	20.1138	19.9608	20.6847	21.2427	21.1477	19.1524	23.4866	23.3236	21.1157	20.1138	19.9608	21.0448	22.8597	20.493	0.0141991	0.111729
pepP	723	Q0K2R0			Aminopeptidase P ( Xaa-Pro aminopeptidase)		0.000644122	0	1	1	1	1	2	1	1	1	1										19.5104	19.3927	19.5409	21.743	21.5083	21.6655	20.2734	20.2029	20.2324	19.5104	19.3927	19.5409	21.743	21.5083	21.6655	20.2734	20.2029	20.2324	19.4828	21.6422	20.2365	0.00401843	0.00552677
H16_B0920	724	Q0K2R2			Flavodoxin		0.00035461	0	3	3	6	4	4	4	6	4	6										22.4341	22.2158	22.2598	22.7702	22.4968	22.8438	22.7829	22.5477	22.5721	22.4341	22.2158	22.2598	22.7702	22.4968	22.8438	22.7829	22.5477	22.5721	22.3064	22.7111	22.6382	0.00517627	0.00805378
H16_B0917	725	Q0K2R5			Lipid A biosynthesis lauroyl acyltransferase		0.00035461	0	4	4	4	5	5	5	5	5	5										22.0065	21.7949	21.6124	22.371	22.3933	22.2083	22.0108	22.4257	22.3525	22.0065	21.7949	21.6124	22.371	22.3933	22.2083	22.0108	22.4257	22.3525	21.8136	22.3265	22.274	0.00904693	0.00452345
H16_B0915	726	Q0K2R7			Enoyl-CoA hydratase/carnithine racemase		0.00035461	0	2	2	2	1	0	0	1	1	1										18.6572	18.2385	17.8676	NA	NA	NA	16.3243	15.4799	14.9249	18.6572	18.2385	17.8676	16.5616	16.9767	15.1665	16.3243	15.4799	14.9249	18.2905	16.4169	15.6924	0.0216412	0.0584109
H16_B0913	727	Q0K2R9			Acyl-CoA dehydrogenase		0.00123191	0	2	2	2	1	1	1	2	1	1										19.6271	19.7113	19.5107	18.4363	17.2463	18.3695	17.7781	18.0114	17.0953	19.6271	19.7113	19.5107	18.4363	17.2463	18.3695	17.7781	18.0114	17.0953	19.6187	18.1102	17.6778	0.00513541	0.0371105
H16_B0911	728	Q0K2S1			Transcriptional regulator, LysR-family		0.00035461	0	4	5	4	3	3	5	5	5	5										21.8903	22.4179	22.0702	21.0414	21.8904	22.1708	22.3803	22.0344	22.5237	21.8903	22.4179	22.0702	21.0414	21.8904	22.1708	22.3803	22.0344	22.5237	22.143	21.7752	22.3271	0.0121199	0.0270984
H16_B0908	729	Q0K2S4			Probable extra-cytoplasmic solute receptor		0.00108186	0	1	1	1	1	1	1	1	1	1										17.5974	17.0662	16.6538	14.9524	17.0499	16.3823	19.5105	19.4497	19.3646	17.5974	17.0662	16.6538	14.9524	17.0499	16.3823	19.5105	19.4497	19.3646	17.1577	16.3627	19.4428	0.0276522	0.0664409
H16_B0901	730	Q0K2T1			Predicted hydrolase or acyltransferase		0.00035461	1	2	2	2	1	2	1	2	2	2										19.9397	19.9679	20.4873	18.7425	20.1738	19.117	20.1269	20.1415	20.0851	19.9397	19.9679	20.4873	18.7425	20.1738	19.117	20.1269	20.1415	20.0851	20.1544	19.4775	20.118	0.0153173	0.0383725
H16_B0894	731	Q0K2T8			Response regulator		0.00184162	0	1	1	0	2	1	1	1	1	1										19.3052	19.0161	NA	20.5714	17.7512	18.4239	20.1617	19.8461	18.3989	19.3052	19.0161	16.4852	20.5714	17.7512	18.4239	20.1617	19.8461	18.3989	18.6911	19.4378	19.6459	0.0849207	0.0778704
H16_B0885	732	Q0K2U7			DUF1801 domain-containing protein		0.00981767	0	2	2	2	2	1	1	2	2	2										17.4723	18.7191	17.6407	17.8603	17.0401	16.5005	18.093	18.7969	18.4433	17.4723	18.7191	17.6407	17.8603	17.0401	16.5005	18.093	18.7969	18.4433	18.0563	17.2432	18.4729	0.0376995	0.039961
H16_B0878	733	Q0K2V4			Transcriptional regulator, GntR-family		0.00689061	0	1	1	0	1	1	1	0	1	0										17.8035	16.7996	NA	17.1949	15.1136	15.7234	NA	15.6093	NA	17.8035	16.7996	16.7295	17.1949	15.1136	15.7234	15.6031	15.6093	16.1445	17.1994	16.2852	15.8088	0.0351133	0.066828
H16_B0875	734	Q0K2V7			Maleylpyruvate isomerase		0.00898876	0	1	1	1	0	0	0	1	1	1										19.1784	19.0121	19.0997	NA	NA	NA	18.8506	18.9493	17.0227	19.1784	19.0121	19.0997	14.5917	15.1015	16.5216	18.8506	18.9493	17.0227	19.0983	15.647	18.4998	0.00435661	0.0649215
H16_B0873	735	Q0K2V9			Gentisate 1,2-dioxygenase		0.00035461	0	4	5	4	5	5	3	5	5	5										20.3959	21.2482	20.8861	22.0052	21.8808	21.4298	22.2401	22.1405	22.0544	20.3959	21.2482	20.8861	22.0052	21.8808	21.4298	22.2401	22.1405	22.0544	20.8848	21.7924	22.147	0.020522	0.0139063
H16_B0872	736	Q0K2W0			Transcriptional regulator, LysR-family		0.00035461	1	4	4	4	4	4	3	4	5	5										21.2267	21.2158	20.9988	21.1487	20.7114	20.7647	21.0747	21.0811	20.5615	21.2267	21.2158	20.9988	21.1487	20.7114	20.7647	21.0747	21.0811	20.5615	21.1509	20.8885	20.9254	0.00607915	0.0114293
H16_B0864	737	Q0K2W8			Transcriptional regulator, LacI-family		0.00035461	1	2	2	3	2	2	1	3	3	3										19.4516	19.5594	19.6281	19.1083	19.4631	19.4944	20.6192	20.4505	20.19	19.4516	19.5594	19.6281	19.1083	19.4631	19.4944	20.6192	20.4505	20.19	19.5482	19.3656	20.4306	0.00455195	0.0110791
H16_B0862	738	Q0K2X0			Cytosine deaminase or related metal-dependent hydrolase		0.00035461	0	4	4	3	3	3	4	1	2	4										21.3394	22.0516	20.0062	20.9321	21.0443	20.8297	18.6658	19.1095	22.0748	21.3394	22.0516	20.0062	20.9321	21.0443	20.8297	18.6658	19.1095	22.0748	21.3562	20.938	20.7793	0.0491338	0.00512677
H16_B0860	739	Q0K2X2			Sulfite oxidase		0.00035461	1	3	4	4	4	4	4	5	6	6										20.2393	20.4518	20.024	21.7602	21.5395	21.8127	22.3004	22.5685	22.6235	20.2393	20.4518	20.024	21.7602	21.5395	21.8127	22.3004	22.5685	22.6235	20.2489	21.7089	22.5042	0.01057	0.0066801
H16_B0859	740	Q0K2X3			Cytochrome c551/c552		0.00035461	1	1	1	1	1	2	1	3	3	3										18.2023	18.3643	18.6249	19.9842	18.9628	19.9541	20.6998	21.3459	21.4873	18.2023	18.3643	18.6249	19.9842	18.9628	19.9541	20.6998	21.3459	21.4873	18.4077	19.7049	21.2162	0.0115898	0.0296021
H16_B0857	741	Q0K2X5			Uncharacterized protein		0.00035461	1	6	6	5	6	5	6	7	7	7										27.0949	26.8754	26.5488	27.2711	26.844	27.2522	27.122	26.9614	27.1354	27.0949	26.8754	26.5488	27.2711	26.844	27.2522	27.122	26.9614	27.1354	26.8569	27.1354	27.0751	0.0102394	0.00889672
H16_B0846	742	Q0K2Y6			Transcriptional regulator, LysR-family		0.00035461	1	7	9	7	6	9	6	9	9	9										22.0149	22.0554	21.7058	22.8928	22.8202	22.94	23.3616	23.2351	23.249	22.0149	22.0554	21.7058	22.8928	22.8202	22.94	23.3616	23.2351	23.249	21.9336	22.8852	23.2831	0.00872283	0.00263801
H16_B0845	743	Q0K2Y7			Alkyl sulfatase		0.00035461	0	4	5	6	7	7	6	7	8	8										20.1477	21.6271	20.3418	23.2061	22.9028	23.1761	22.7566	22.8063	22.8758	20.1477	21.6271	20.3418	23.2061	22.9028	23.1761	22.7566	22.8063	22.8758	20.865	23.1013	22.8137	0.038829	0.00723573
H16_B0844	744	Q0K2Y8			Probable extra-cytoplasmic solute receptor		0.00035461	1	2	2	2	2	2	2	2	2	2										17.4149	17.6457	18.3512	20.4852	19.9027	20.9395	20.9495	21.0307	20.9569	17.4149	17.6457	18.3512	20.4852	19.9027	20.9395	20.9495	21.0307	20.9569	17.861	20.5033	20.9795	0.0273974	0.0254241
phnR	746	Q0K2Z5			Transcriptional regulator of phosphonate operon,LysR-family		0.0029654	0	0	1	1	2	2	2	2	2	2										NA	17.7341	18.2983	19.8301	19.9647	19.3105	19.8604	19.845	20.1281	17.2439	17.7341	18.2983	19.8301	19.9647	19.3105	19.8604	19.845	20.1281	17.8229	19.7282	19.9505	0.0297127	0.0175367
phnA	747	Q0K2Z6			Phosphonoacetate hydrolase		0.00898876	1	1	1	1	1	1	0	1	1	1										16.3524	16.5381	16.7574	15.3105	15.0252	NA	17.228	17.1684	16.3582	16.3524	16.5381	16.7574	15.3105	15.0252	15.9817	17.228	17.1684	16.3582	16.5588	15.4966	16.9689	0.0122477	0.0318072
H16_B0833	748	Q0K2Z9			NAD-dependent aldehyde dehydrogenase		0.00208395	0	2	3	3	0	0	0	2	2	2										18.2279	19.4767	18.9665	NA	NA	NA	18.4426	18.8214	18.7893	18.2279	19.4767	18.9665	17.5104	17.42	17.6988	18.4426	18.8214	18.7893	18.9778	17.5478	18.6943	0.0332374	0.00810789
H16_B0830	749	Q0K302			Transcriptional regulator, LysR-family		0.00035461	1	2	1	1	2	2	2	3	3	2										18.7887	17.8827	18.3075	21.0067	20.7488	20.9626	21.1049	20.7896	20.8364	18.7887	17.8827	18.3075	21.0067	20.7488	20.9626	21.1049	20.7896	20.8364	18.3737	20.9103	20.9171	0.0247337	0.00659913
H16_B0826	750	Q0K306			Uncharacterized protein		0.00035461	0	3	3	4	3	4	3	4	4	4										21.4107	21.4166	21.6395	21.0701	21.7879	21.4931	22.4828	22.6026	22.5295	21.4107	21.4166	21.6395	21.0701	21.7879	21.4931	22.4828	22.6026	22.5295	21.4929	21.4798	22.5392	0.00606928	0.0168199
H16_B0825	751	Q0K307			Uncharacterized protein		0.00035461	1	3	3	4	3	4	4	4	4	4										22.7082	22.7267	22.6077	22.9937	22.861	22.9076	22.9339	22.6534	22.878	22.7082	22.7267	22.6077	22.9937	22.861	22.9076	22.9339	22.6534	22.878	22.6818	22.9218	22.8268	0.00282309	0.0029371
H16_B0820	753	Q0K312			NAD dependent epimerase/dehydratase		0.00035461	0	6	9	10	5	8	5	17	17	17										22.3402	22.7707	22.8342	22.24	22.3329	22.021	27.0162	27.1075	26.9812	22.3402	22.7707	22.8342	22.24	22.3329	22.021	27.0162	27.1075	26.9812	22.6645	22.2038	27.036	0.0118662	0.0072134
qorL2	755	Q0K317			Putative quinoline 2-oxidoreductase, large subunit		0.00035461	0	2	4	4	4	5	4	5	5	5										19.4492	19.6656	19.7287	21.2355	20.892	21.0276	20.5046	20.3924	20.2627	19.4492	19.6656	19.7287	21.2355	20.892	21.0276	20.5046	20.3924	20.2627	19.6194	21.0587	20.3899	0.00747257	0.00821801
H16_B0814	756	Q0K318			Amidase related to nicotinamidase		0.00035461	1	1	3	2	3	3	3	3	3	3										17.6352	18.2406	18.1375	20.7332	20.8163	20.0871	19.9578	20.0449	19.4888	17.6352	18.2406	18.1375	20.7332	20.8163	20.0871	19.9578	20.0449	19.4888	18.0276	20.5803	19.8503	0.0179898	0.0194285
H16_B0813	757	Q0K319	Q0KD50	H16_A0925	Putative peptidase, M29 family		0.00108186	0	5	6	6	7	8	8	7	7	7	1	1	1	1	1	1	1	1	1	21.6932	21.6342	21.6088	23.1015	23.09	23.0717	22.0292	22.0807	22.0205	21.6932	21.6342	21.6088	23.1015	23.09	23.0717	22.0292	22.0807	22.0205	21.6458	23.0878	22.0437	0.00200043	0.000652091
H16_B0812	758	Q0K320			Hydrolase or acyltransferase (Alpha/beta hydrolase superfamily)		0.00096	0	1	1	1	1	1	1	1	2	1										23.4715	18.062	18.8365	19.7414	18.4169	19.8571	19.0371	23.3773	18.3666	23.4715	18.062	18.8365	19.7414	18.4169	19.8571	19.0371	23.3773	18.3666	21.9757	19.4684	21.9039	0.145369	0.0413774
maiA	759	Q0K321	Q0KD52		Maleate isomerase		0.00035461	0	1	1	1	1	1	1	1	1	1										19.5988	18.5801	19.514	20.3135	20.5057	21.5558	19.7048	19.8677	20.0392	19.5988	18.5801	19.514	20.3135	20.5057	21.5558	19.7048	19.8677	20.0392	19.2986	20.9011	19.877	0.0293912	0.0321629
H16_B0810	760	Q0K322			Amidohydrolase family protein		0.00035461	0	2	4	4	6	6	7	5	5	4										19.4001	19.4174	19.5178	21.506	20.9546	21.8225	20.5427	20.3107	20.57	19.4001	19.4174	19.5178	21.506	20.9546	21.8225	20.5427	20.3107	20.57	19.446	21.4708	20.4791	0.00326749	0.0204966
H16_B0808	761	Q0K324			ABC-type transporter, periplasmic component		0.00035461	0	3	4	3	0	2	0	2	3	4										20.2712	20.2477	19.0862	NA	19.4154	NA	18.3071	19.4835	19.8886	20.2712	20.2477	19.0862	18.141	19.4154	17.5034	18.3071	19.4835	19.8886	19.9634	18.5781	19.3667	0.0341004	0.053042
H16_B0803	762	Q0K329			Ferredoxin of a ring-hydroxylating dioxygenase		0.00035461	0	1	1	1	4	2	3	1	3	2										19.1972	18.9875	18.8161	22.3508	21.1456	22.1309	19.5834	19.7205	19.3247	19.1972	18.9875	18.8161	22.3508	21.1456	22.1309	19.5834	19.7205	19.3247	19.0087	21.9627	19.552	0.0100454	0.0293392
H16_B0802	763	Q0K330			Pyridine nucleotide-disulphide oxidoreductase		0.00035461	0	3	3	4	6	6	6	2	5	5										18.3707	17.9781	18.7278	21.0907	21.4334	21.5388	19.1561	19.2963	19.5852	18.3707	17.9781	18.7278	21.0907	21.4334	21.5388	19.1561	19.2963	19.5852	18.3911	21.3666	19.3571	0.0204279	0.0109733
H16_B0801	764	Q0K331			Ring hydroxylating dioxygenase alpha subunit (Catalytic domain)		0.00035461	0	0	1	1	3	3	3	1	1	3										NA	18.6341	17.7113	22.3599	21.829	21.8145	19.6191	19.4793	19.3853	17.5049	18.6341	17.7113	22.3599	21.829	21.8145	19.6191	19.4793	19.3853	18.038	22.0242	19.4978	0.0334976	0.0141265
H16_B0799	765	Q0K333			Transcriptional regulator, MarR-family		0.00689061	1	1	1	1	1	1	1	1	1	1										18.9414	19.3099	19.4607	19.0829	19.3888	18.2443	19.5327	19.7979	19.5266	18.9414	19.3099	19.4607	19.0829	19.3888	18.2443	19.5327	19.7979	19.5266	19.2534	18.981	19.6248	0.0138875	0.0313417
arp4	766	Q0K334			Ankyrin repeat protein containing four repeats		0.00035461	0	4	6	5	4	6	4	7	7	7										21.7515	21.8263	21.8987	21.0382	21.4	21.4166	21.8654	22.0753	22.1701	21.7515	21.8263	21.8987	21.0382	21.4	21.4166	21.8654	22.0753	22.1701	21.8268	21.2952	22.0425	0.00337338	0.0100472
H16_B0797	767	Q0K335			Cytosine deaminase-related enzyme		0.00108186	0	1	1	1	0	1	0	1	1	1										17.6144	18.086	17.035	NA	16.2707	NA	18.3638	17.5536	18.085	17.6144	18.086	17.035	15.3724	16.2707	15.807	18.3638	17.5536	18.085	17.641	15.8631	18.0386	0.029947	0.0284027
H16_B0796	768	Q0K336			Uncharacterized protein		0.00740741	0	1	1	1	1	1	1	1	1	1										16.8995	17.1739	17.7395	16.4461	17.0346	15.9028	16.5988	17.0941	16.7327	16.8995	17.1739	17.7395	16.4461	17.0346	15.9028	16.5988	17.0941	16.7327	17.3144	16.5346	16.824	0.0248003	0.0343858
H16_B0794	769	Q0K338			Extracytoplasmic solute receptor protein		0.00035461	0	3	4	2	8	9	8	9	10	9										21.4264	21.2429	20.9041	24.5796	24.3365	24.5731	24.0958	23.8611	23.7895	21.4264	21.2429	20.9041	24.5796	24.3365	24.5731	24.0958	23.8611	23.7895	21.207	24.5008	23.9215	0.012505	0.0056532
H16_B0792	770	Q0K340			TRAP-type transporter, large permease component		0.00035461	0	0	0	0	3	3	3	3	3	3										NA	NA	NA	22.7523	22.5744	22.497	21.5125	21.4969	21.1475	17.207	17.5276	17.3862	22.7523	22.5744	22.497	21.5125	21.4969	21.1475	17.3795	22.6119	21.3952	0.0092484	0.00579026
H16_B0787	771	Q0K345			Outer membrane efflux protein		0.00035461	0	1	2	2	0	2	0	2	1	1										17.7092	17.7542	18.6553	NA	17.3992	NA	18.2789	16.9657	16.8847	17.7092	17.7542	18.6553	17.9063	17.3992	18.0539	18.2789	16.9657	16.8847	18.1091	17.8126	17.5281	0.0295862	0.019307
H16_B0785	772	Q0K347			Outer membrane receptor, TonB-dependent		0.00035461	0	5	9	8	1	1	2	2	3	2										21.8082	21.615	21.3886	19.5496	19.2701	19.3238	19.6143	19.6927	19.5311	21.8082	21.615	21.3886	19.5496	19.2701	19.3238	19.6143	19.6927	19.5311	21.614	19.3864	19.6142	0.00972	0.00765272
fur	773	Q0K348	Q0K502		Ferric uptake regulation protein		0.00035461	1	0	0	0	0	0	0	0	0	0										NA	NA	NA	NA	NA	NA	NA	NA	NA	16.0084	15.8568	15.3064	15.1272	16.812	15.0684	14.6437	14.0938	15.9886	15.754	15.9138	15.137	0.0234942	0.0631893
H16_B0781	774	Q0K351			Transcriptional regulator		0.00035461	0	2	2	2	2	2	2	2	2	2										22.5021	22.341	21.961	23.1358	22.3599	23.1846	22.8526	22.6511	22.6711	22.5021	22.341	21.961	23.1358	22.3599	23.1846	22.8526	22.6511	22.6711	22.2854	22.9395	22.7278	0.0124769	0.0202088
H16_B0776	775	Q0K356			Nitrate reductase [NADH]		0.00096	0	3	2	3	2	3	1	2	2	3										18.9952	18.769	18.4655	19.3461	19.4069	18.9747	18.7047	19.1779	19.2654	18.9952	18.769	18.4655	19.3461	19.4069	18.9747	18.7047	19.1779	19.2654	18.7594	19.2548	19.0695	0.014179	0.0121584
H16_B0768	776	Q0K359			DNA-directed DNA polymerase		0.000644122	1	2	2	2	0	0	0	0	1	1										19.2046	17.6017	18.0143	NA	NA	NA	NA	16.8171	15.6948	19.2046	17.6017	18.0143	16.5882	17.3016	16.5473	16.912	16.8171	15.6948	18.4413	16.8559	16.5697	0.0455476	0.0252307
H16_B0766	777	Q0K361			Probable extra-cytoplasmic solute receptor		0.00035461	0	7	7	7	5	7	4	7	7	7										25.6299	25.4599	25.3084	25.6923	25.6218	26.2081	25.9931	25.7301	25.7505	25.6299	25.4599	25.3084	25.6923	25.6218	26.2081	25.9931	25.7301	25.7505	25.4721	25.8652	25.8296	0.00631619	0.0123873
H16_B0765	778	Q0K362			Uncharacterized protein		0.00035461	0	6	6	6	4	5	3	6	6	5										22.4624	22.2778	22.3986	20.0663	20.629	19.6962	20.771	20.9004	20.5414	22.4624	22.2778	22.3986	20.0663	20.629	19.6962	20.771	20.9004	20.5414	22.3816	20.1821	20.7452	0.00418838	0.0233312
H16_B0764	779	Q0K363			Glutathione S-transferase		0.00035461	1	3	3	3	2	3	0	3	3	2										21.1633	20.9703	21.5107	18.4691	17.9361	NA	20.0634	20.0987	19.833	21.1633	20.9703	21.5107	18.4691	17.9361	17.0807	20.0634	20.0987	19.833	21.2324	17.9359	20.0031	0.0129086	0.0392849
H16_B0763	780	Q0K364			Transcriptional regulator, LysR-family		0.00898876	1	1	1	1	0	1	0	1	1	1										18.1564	18.4905	18.3841	NA	17.9857	NA	17.9358	17.9519	17.925	18.1564	18.4905	18.3841	17.2084	17.9857	14.6611	17.9358	17.9519	17.925	18.3503	17.152	17.9376	0.00930441	0.104647
H16_B0762	781	Q0K365			Conserved hypothetical membrane protein		0.00494042	0	1	1	1	0	0	0	1	1	0										17.5998	17.9275	18.0199	NA	NA	NA	16.7873	17.0172	NA	17.5998	17.9275	18.0199	16.8885	16.4425	14.4757	16.7873	17.0172	16.0361	17.86	16.246	16.6706	0.0123678	0.0805607
H16_B0761	782	Q0K366			Transcriptional regulator, TetR/AcrR-family		0.00108186	0	2	2	2	1	1	1	1	2	2										20.2404	19.9347	20.1868	18.6705	18.4396	17.9553	19.4489	19.1075	19.389	20.2404	19.9347	20.1868	18.6705	18.4396	17.9553	19.4489	19.1075	19.389	20.1267	18.3849	19.3227	0.00811419	0.0198875
H16_B0760	783	Q0K367			Fructose-2,6-bisphosphatase		0.00035461	0	2	4	4	2	4	2	4	4	4										22.8284	22.7167	22.7128	21.9746	22.27	21.5167	22.2676	22.3894	22.4052	22.8284	22.7167	22.7128	21.9746	22.27	21.5167	22.2676	22.3894	22.4052	22.7537	21.9529	22.3554	0.00288539	0.0173147
H16_B0759	784	Q0K368			Acetyl-CoA acetyltransferase		0.00035461	0	10	14	13	13	16	12	17	16	15										24.7442	24.4782	24.4627	25.1619	24.9025	25.102	26.1291	25.9935	26.0429	24.7442	24.4782	24.4627	25.1619	24.9025	25.102	26.1291	25.9935	26.0429	24.5676	25.0597	26.0563	0.00644332	0.00541949
H16_B0757	785	Q0K370			Dioxygenase related to 2-nitropropane dioxygenase		0.00035461	0	4	6	7	7	6	5	7	7	7										23.3715	23.1926	22.9439	23.5338	22.6377	23.2736	23.7803	23.5539	23.5886	23.3715	23.1926	22.9439	23.5338	22.6377	23.2736	23.7803	23.5539	23.5886	23.1799	23.1952	23.6444	0.0092688	0.0199139
H16_B0756	786	Q0K371			Enoyl-CoA hydratase		0.00035461	1	10	10	11	10	11	11	13	13	13										21.9773	22.6046	22.5487	23.0613	23.2255	23.1142	24.0397	24.0905	23.9565	21.9773	22.6046	22.5487	23.0613	23.2255	23.1142	24.0397	24.0905	23.9565	22.4033	23.1353	24.03	0.0155151	0.00362314
H16_B0755	787	Q0K372			Nitroreductase family		0.000644122	0	2	1	1	1	1	1	2	3	3										19.3651	18.1489	16.923	18.0053	19.2174	19.3007	20.3272	20.263	19.7643	19.3651	18.1489	16.923	18.0053	19.2174	19.3007	20.3272	20.263	19.7643	18.4712	18.9492	20.1392	0.0672906	0.0384826
H16_B0754	788	Q0K373			Transcriptional regulator, LuxR-family		0.00035461	0	21	23	23	18	23	19	23	24	24										25.2673	25.1512	25.0625	25.6097	25.3047	25.5315	25.6512	25.5961	25.6511	25.2673	25.1512	25.0625	25.6097	25.3047	25.5315	25.6512	25.5961	25.6511	25.1628	25.4877	25.633	0.00408289	0.00621708
H16_B0752	789	Q0K375			Acyl-CoA dehydrogenase, short-chain specific		0.00123191	0	0	1	2	1	1	1	2	2	2										NA	17.011	16.4207	17.2809	17.163	17.4897	18.9454	18.8387	19.0601	15.7551	17.011	16.4207	17.2809	17.163	17.4897	18.9454	18.8387	19.0601	16.4847	17.3176	18.9509	0.0383225	0.00955905
H16_B0751	790	Q0K376			Acyl-CoA dehydrogenase		0.00108186	0	0	1	1	1	0	0	1	1	1										NA	15.4698	15.7115	15.2857	NA	NA	17.6626	17.5463	17.4203	16.6576	15.4698	15.7115	15.2857	16.5081	14.7556	17.6626	17.5463	17.4203	16.042	15.71	17.5465	0.0393653	0.0579203
H16_B0750	791	Q0K377			Salicylate hydroxylase		0.00035461	0	6	7	8	12	12	12	8	9	8										21.5188	21.4914	21.1724	24.6875	24.4809	24.4707	21.5247	21.9836	21.4241	21.5188	21.4914	21.1724	24.6875	24.4809	24.4707	21.5247	21.9836	21.4241	21.4025	24.5499	21.6653	0.00900198	0.00498348
H16_B0749	792	Q0K378			Transcriptional regulator, IclR-family		0.00035461	0	1	2	3	2	2	1	3	3	2										21.4707	21.3376	21.097	21.8297	21.5895	21.7125	21.598	21.6089	21.5805	21.4707	21.3376	21.097	21.8297	21.5895	21.7125	21.598	21.6089	21.5805	21.3099	21.7139	21.5958	0.00889087	0.00553313
H16_B0748	793	Q0K379			Probable extra-cytoplasmic solute receptor		0.00035461	0	6	7	7	6	7	6	7	7	7										22.0956	22.3929	22.3712	22.2586	21.8238	22.3945	22.9048	22.862	22.733	22.0956	22.3929	22.3712	22.2586	21.8238	22.3945	22.9048	22.862	22.733	22.2928	22.1788	22.8351	0.00743638	0.013454
H16_B0747	794	Q0K380	Q0K394	H16_B0733	Transcriptional regulator, IclR-family		0.000644122	0	8	9	8	8	7	7	9	8	7	2	2	2	2	2	2	2	2	2	24.0439	23.787	23.771	23.9711	23.9897	24.0972	24.199	23.805	24.0021	24.0439	23.787	23.771	23.9711	23.9897	24.0972	24.199	23.805	24.0021	23.8728	24.0204	24.011	0.00641583	0.00283502
hcrA	795	Q0K384			4-Hydroxybenzoyl-CoA reductase,molybdopterin-binding subunit A		0.000644122	0	1	0	0	2	1	2	0	0	0										18.1157	NA	NA	19.3735	20.3272	18.8234	NA	NA	NA	18.1157	17.9191	17.9832	19.3735	20.3272	18.8234	17.9909	17.4778	17.5041	18.0083	19.6445	17.6776	0.0055699	0.0390049
H16_B0742	796	Q0K385			Probable extra-cytoplasmic solute receptor		0.000644122	1	0	0	0	0	1	0	0	0	0										NA	NA	NA	NA	16.6147	NA	NA	NA	NA	16.39	16.693	16.3901	16.7772	16.6147	15.8817	16.9481	16.7555	16.629	16.4982	16.4738	16.7835	0.0106043	0.0290461
H16_B0741	797	Q0K386			Transcriptional regulator, MarR-family		0.000644122	2	1	2	2	2	1	2	2	2	2										19.6025	19.8721	19.6615	18.5727	17.6831	17.8352	20.2549	20.6203	19.7061	19.6025	19.8721	19.6615	18.5727	17.6831	17.8352	20.2549	20.6203	19.7061	19.7167	18.0851	20.2413	0.00719174	0.0263912
H16_B0739	798	Q0K388			Flavodoxin reductase (Ferredoxin-NADPH reductase) family 1		0.00035461	0	7	8	11	16	16	13	11	9	11										21.8223	21.8673	22.0647	24.4241	24.1569	24.2594	22.261	22.2371	22.0215	21.8223	21.8673	22.0647	24.4241	24.1569	24.2594	22.261	22.2371	22.0215	21.922	24.2844	22.1772	0.00588173	0.00555097
H16_B0738	799	Q0K389			Predicted ring-cleavage extradiol dioxygenase		0.00035461	1	10	11	9	12	14	12	9	10	10										22.9518	22.9145	22.5503	24.6324	24.3607	24.6664	22.6558	22.6617	22.4843	22.9518	22.9145	22.5503	24.6324	24.3607	24.6664	22.6558	22.6617	22.4843	22.8166	24.5595	22.6029	0.00972739	0.00682462
H16_B0737	800	Q0K390			Aldehyde dehydrogenase, NAD-dependent		0.00035461	1	4	4	5	5	5	5	5	4	4										20.8206	20.7025	20.7709	22.4893	22.4348	22.9902	21.0137	20.3635	21.0147	20.8206	20.7025	20.7709	22.4893	22.4348	22.9902	21.0137	20.3635	21.0147	20.7655	22.6605	20.8281	0.00285444	0.0135246
nadX	801	Q0K391			L-aspartate dehydrogenase		0.00035461	0	8	7	8	13	13	13	9	10	10										20.8579	20.7576	20.7365	23.372	23.5313	23.2771	21.1711	21.1112	20.9988	20.8579	20.7576	20.7365	23.372	23.5313	23.2771	21.1711	21.1112	20.9988	20.785	23.3973	21.0954	0.00312083	0.00549062
H16_B0735	802	Q0K392			Acetolactate synthase large subunit		0.00035461	1	4	3	5	6	6	6	6	6	5										20.1783	20.4235	20.7864	22.6589	22.5682	22.5442	21.6037	21.1941	21.1479	20.1783	20.4235	20.7864	22.6589	22.5682	22.5442	21.6037	21.1941	21.1479	20.4846	22.5913	21.3302	0.0149516	0.00267791
H16_B0734	803	Q0K393			Beta-ketoacyl-ACP reductase		0.00035461	0	2	3	3	4	4	3	3	3	3										18.7157	19.3471	19.404	21.7983	21.9681	21.6649	19.1416	19.1908	18.9739	18.7157	19.3471	19.404	21.7983	21.9681	21.6649	19.1416	19.1908	18.9739	19.1875	21.8158	19.1051	0.0199419	0.00696638
H16_B0733	804	Q0K394			Transcriptional regulator, IclR-family		0.00208395	0	1	1	1	2	2	2	1	0	0										16.2017	16.7583	15.7483	18.9437	18.5552	18.1518	15.7258	NA	NA	16.2017	16.7583	15.7483	18.9437	18.5552	18.1518	15.7258	15.8692	14.9182	16.2953	18.5862	15.5608	0.0311576	0.0213465
H16_B0732	805	Q0K395			Cupin_2 domain-containing protein		0.00035461	1	6	6	6	7	7	7	5	5	5										24.0863	23.7736	23.1012	26.1573	25.578	25.9948	23.678	23.199	22.9888	24.0863	23.7736	23.1012	26.1573	25.578	25.9948	23.678	23.199	22.9888	23.7094	25.93	23.3181	0.0212802	0.0115318
H16_B0731	806	Q0K396			Beta-ketoacyl-ACP reductase		0.00035461	1	1	4	5	5	6	6	4	5	4										19.3066	18.9048	19.7568	21.3872	22.0417	21.4233	19.9074	19.425	20.2452	19.3066	18.9048	19.7568	21.3872	22.0417	21.4233	19.9074	19.425	20.2452	19.3646	21.65	19.8976	0.0220583	0.0170176
H16_B0730	807	Q0K397			Ring-hydroxylating dioxygenase		0.00035461	0	6	6	6	10	11	9	7	7	6										24.0399	23.8265	23.5997	25.7406	25.6281	25.5695	23.9217	23.5832	23.6786	24.0399	23.8265	23.5997	25.7406	25.6281	25.5695	23.9217	23.5832	23.6786	23.8332	25.6478	23.7349	0.00924118	0.00339196
H16_B0729	808	Q0K398			Uncharacterized protein		0.00035461	1	4	3	3	4	4	4	4	4	4										21.4503	21.6293	21.4553	23.6267	23.4774	23.6203	22.0236	21.9468	22.0077	21.4503	21.6293	21.4553	23.6267	23.4774	23.6203	22.0236	21.9468	22.0077	21.5141	23.5764	21.9931	0.00473927	0.00357981
H16_B0728	809	Q0K399			Predicted hydrolase/acyltransferase (Alpha/beta-hydrolase superfamily)		0.00689061	0	0	0	0	1	1	1	1	1	1										NA	NA	NA	19.7052	19.1835	19.2732	18.7019	17.6631	17.6967	14.5004	14.3942	15.5574	19.7052	19.1835	19.2732	18.7019	17.6631	17.6967	14.9189	19.4058	18.106	0.0434016	0.0143857
H16_B0726	810	Q0K3A1			Probable extra-cytoplasmic solute receptor		0.00123191	0	0	1	2	1	1	1	1	1	1										NA	19.4346	19.2451	18.5703	18.9576	17.0199	18.1101	16.8443	16.4125	16.8394	19.4346	19.2451	18.5703	18.9576	17.0199	18.1101	16.8443	16.4125	18.8799	18.391	17.311	0.078176	0.0563928
H16_B0724	811	Q0K3A3			Enoyl-CoA hydratase/isomerase family		0.00035461	0	9	10	9	13	13	11	10	12	10										22.7126	22.3808	22.2623	23.897	23.81	23.6022	22.5338	22.3189	22.347	22.7126	22.3808	22.2623	23.897	23.81	23.6022	22.5338	22.3189	22.347	22.4647	23.775	22.4031	0.0103964	0.00637245
H16_B0721	812	Q0K3A6			Acyl-CoA dehydrogenase		0.00035461	0	5	7	5	7	7	7	7	6	6										21.4654	21.31	20.9191	23.3782	23.1966	23.4728	21.7211	21.712	21.6221	21.4654	21.31	20.9191	23.3782	23.1966	23.4728	21.7211	21.712	21.6221	21.2493	23.3537	21.6858	0.0132581	0.00601283
dppD3	813	Q0K3B0			ABC-type transporter, ATPase component: PepT family		0.00108186	1	0	0	0	1	1	1	0	1	1										NA	NA	NA	19.5054	19.1011	19.6806	NA	15.966	15.4718	16.9454	14.664	14.7205	19.5054	19.1011	19.6806	15.8183	15.966	15.4718	15.8659	19.4489	15.7666	0.0842545	0.0152973
H16_B0714	814	Q0K3B3			4-Coumarate-CoA ligase		0.00035461	1	2	3	4	6	7	5	7	7	7										20.3439	20.1965	19.9657	22.6766	22.4955	22.7056	23.1737	23.099	23.2804	20.3439	20.1965	19.9657	22.6766	22.4955	22.7056	23.1737	23.099	23.2804	20.177	22.6288	23.1863	0.00945086	0.00503218
H16_B0713	815	Q0K3B4			Short-chain alcohol dehydrogenase		0.00035461	0	4	3	4	5	5	6	6	6	6										21.6901	21.6478	21.7645	23.264	23.4405	23.2741	23.7808	23.9152	23.8529	21.6901	21.6478	21.7645	23.264	23.4405	23.2741	23.7808	23.9152	23.8529	21.7016	23.3285	23.8507	0.00272208	0.00424911
mscS2	816	Q0K3B5			Small-conductance mechano-sensitive channel		0.00898876	0	1	1	1	1	1	1	1	1	1										18.7099	18.5605	18.2701	19.9393	19.5164	18.8745	19.4132	19.229	19.0194	18.7099	18.5605	18.2701	19.9393	19.5164	18.8745	19.4132	19.229	19.0194	18.5249	19.5075	19.2295	0.0120813	0.027576
stbC	817	Q0K3B7			Plasmid stability protein StbC		0.00035461	1	6	7	7	2	7	3	5	6	6										22.9859	22.8799	22.8081	21.8548	21.9147	21.5126	21.9266	22.1522	22.1932	22.9859	22.8799	22.8081	21.8548	21.9147	21.5126	21.9266	22.1522	22.1932	22.8932	21.7713	22.0954	0.00390803	0.00996821
H16_B0708	818	Q0K3B9			Transcriptional regulator, LysR-family		0.00035461	0	5	5	5	4	4	4	4	3	4										20.6124	20.685	20.7666	20.8922	21.0569	20.8564	20.3809	20.3983	20.294	20.6124	20.685	20.7666	20.8922	21.0569	20.8564	20.3809	20.3983	20.294	20.6894	20.9378	20.3584	0.00372908	0.00510953
H16_B0705	819	Q0K3C2			Probable extra-cytoplasmic solute receptor		0.000644122	0	2	2	1	2	2	1	1	2	2										19.8649	18.937	18.6955	18.9357	19.379	18.6238	19.8399	20.1888	19.9897	19.8649	18.937	18.6955	18.9357	19.379	18.6238	19.8399	20.1888	19.9897	19.2583	19.0131	20.0132	0.0322118	0.0199974
H16_B0703	820	Q0K3C4			Acyl-CoA dehydrogenase		0.00035461	0	2	2	3	1	2	1	3	2	3										20.2624	19.9206	19.2379	19.6224	19.53	19.5553	19.8148	20.1427	19.5064	20.2624	19.9206	19.2379	19.6224	19.53	19.5553	19.8148	20.1427	19.5064	19.8669	19.5698	19.8447	0.0263344	0.00244174
spoVR	821	Q0K3C5			Uncharacterized conserved protein		0.00035461	2	9	9	11	10	13	10	13	13	12										22.7931	22.9177	22.3313	24.5501	24.3839	23.5311	24.2892	24.0097	23.9442	22.7931	22.9177	22.3313	24.5501	24.3839	23.5311	24.2892	24.0097	23.9442	22.7019	24.2189	24.0889	0.0136195	0.022634
H16_B0701	822	Q0K3C6			UPF0229 protein H16_B0701		0.00035461	0	9	8	14	16	20	18	20	20	18										21.0955	21.0746	21.28	23.5105	23.8335	23.5031	23.2137	23.4594	23.2891	21.0955	21.0746	21.28	23.5105	23.8335	23.5031	23.2137	23.4594	23.2891	21.153	23.6241	23.3244	0.00534438	0.00798961
prkA	823	Q0K3C7			Serine protein kinase		0.00035461	0	29	33	36	38	39	37	40	40	40										25.7998	25.6885	26.0375	27.447	27.5039	27.5842	27.466	27.4825	27.4426	25.7998	25.6885	26.0375	27.447	27.5039	27.5842	27.466	27.4825	27.4426	25.8493	27.5128	27.4638	0.00689905	0.00250684
H16_B0687	824	Q0K3E0	Q0K9S2	H16_A2152	Short-chain dehydrogenase		0.00108186	0	9	9	9	6	6	7	8	9	8	1	1	1	1	1	1	1	1	1	24.0647	23.8508	23.6155	23.6101	23.1093	23.7304	23.6566	23.6701	23.5998	24.0647	23.8508	23.6155	23.6101	23.1093	23.7304	23.6566	23.6701	23.5998	23.8552	23.5073	23.6425	0.00942347	0.0140288
H16_B0686	825	Q0K3E1			Transcriptional regulator, LysR-family		0.00035461	1	8	9	9	8	9	9	9	9	9										23.1423	22.9853	22.9147	24.0251	23.8673	23.9554	23.8237	23.8723	23.7474	23.1423	22.9853	22.9147	24.0251	23.8673	23.9554	23.8237	23.8723	23.7474	23.0172	23.9507	23.8154	0.00506289	0.00330114
H16_B0679	826	Q0K3E8			MaoC_dehydrat_N domain-containing protein		0.00035461	0	6	9	8	3	4	4	9	8	8										21.9068	21.9655	21.5474	20.8871	20.9058	21.0916	21.9678	21.932	21.8324	21.9068	21.9655	21.5474	20.8871	20.9058	21.0916	21.9678	21.932	21.8324	21.8181	20.9645	21.9119	0.0103787	0.00539309
H16_B0676	827	Q0K3F1			Acyl-CoA dehydrogenase		0.00035461	1	2	2	3	2	3	1	2	3	2										21.3386	21.7194	21.8424	21.5908	21.4145	19.6336	21.2789	21.6443	21.6233	21.3386	21.7194	21.8424	21.5908	21.4145	19.6336	21.2789	21.6443	21.6233	21.6489	21.1051	21.525	0.0121416	0.0518532
H16_B0675	828	Q0K3F2			Acyl-CoA dehydrogenase,short-chain specific		0.00035461	1	7	6	6	6	6	7	7	7	7										23.574	23.2851	23.1058	22.8868	22.7937	22.9334	23.4909	23.4235	23.4897	23.574	23.2851	23.1058	22.8868	22.7937	22.9334	23.4909	23.4235	23.4897	23.3347	22.8725	23.4684	0.0101287	0.00310873
H16_B0642	829	Q0K3I5			3-Beta-hydroxysteroid dehydrogenase		0.00035461	0	1	2	2	2	2	1	3	2	3										19.192	18.7153	18.806	18.7084	18.7084	19.5253	20.6616	20.2187	20.8298	19.192	18.7153	18.806	18.7084	18.7084	19.5253	20.6616	20.2187	20.8298	18.9196	19.0348	20.5923	0.0133925	0.0248491
H16_B0636	830	Q0K3J1			VOC domain-containing protein		0.00035461	1	2	2	2	2	2	2	2	2	2										20.5834	20.1491	20.2229	19.7449	19.3293	20.0871	20.7782	20.6917	20.4982	20.5834	20.1491	20.2229	19.7449	19.3293	20.0871	20.7782	20.6917	20.4982	20.3312	19.7532	20.6607	0.0114383	0.0192449
H16_B0622	831	Q0K3K5			Signal transduction histidine kinase		0.000644122	1	2	2	2	2	2	2	2	2	1										18.2445	18.2105	17.825	18.443	17.4212	18.1296	18.3832	18.1891	18.0972	18.2445	18.2105	17.825	18.443	17.4212	18.1296	18.3832	18.1891	18.0972	18.1055	18.058	18.2281	0.0128766	0.0290848
H16_B0619	832	Q0K3K8			Transcriptional regulator, LysR-family		0.00035461	0	3	3	3	1	3	1	3	2	2										19.5655	20.0622	20.0147	19.8606	19.6728	19.4029	19.1857	19.3413	19.3868	19.5655	20.0622	20.0147	19.8606	19.6728	19.4029	19.1857	19.3413	19.3868	19.8975	19.6576	19.3071	0.013785	0.0117115
H16_B0610	833	Q0K3L7			Uncharacterized protein		0.00035461	1	12	13	14	5	10	8	14	14	13										23.5518	23.5021	23.659	22.7324	22.7205	23.3975	23.5869	23.5168	23.2699	23.5518	23.5021	23.659	22.7324	22.7205	23.3975	23.5869	23.5168	23.2699	23.5724	22.9864	23.4642	0.00340351	0.0168843
H16_B0601	834	Q0K3M6			Cyclohexanol dehydrogenase		0.00035461	0	2	3	3	3	5	4	5	5	4										17.7564	19.0775	18.8255	22.2474	22.1509	20.7842	22.0832	22.1999	21.6785	17.7564	19.0775	18.8255	22.2474	22.1509	20.7842	22.0832	22.1999	21.6785	18.656	21.8628	22.0039	0.0378048	0.0376649
H16_B0592	835	Q0K3N5			Uncharacterized protein		0.00035461	1	2	2	2	2	2	1	3	2	2										22.5786	21.9577	22.0835	21.5162	20.7597	20.9968	22.7345	21.5811	21.5726	22.5786	21.9577	22.0835	21.5162	20.7597	20.9968	22.7345	21.5811	21.5726	22.2323	21.1263	22.0729	0.0147821	0.0183441
H16_B0591	836	Q0K3N6			Acetyl-CoA synthetase		0.00035461	2	5	7	7	5	5	5	5	6	6										22.3088	22.2829	22.1887	21.3176	21.0456	21.273	21.5707	21.983	21.7478	22.3088	22.2829	22.1887	21.3176	21.0456	21.273	21.5707	21.983	21.7478	22.261	21.2169	21.7771	0.00283731	0.00687504
H16_B0590	837	Q0K3N7			Predicted nucleic-acid-binding protein containing a Zn-ribbon		0.00035461	0	7	8	8	7	7	8	8	8	9										24.3964	24.4321	24.3186	24.424	24.2236	24.2891	24.2793	24.2246	24.3388	24.3964	24.4321	24.3186	24.424	24.2236	24.2891	24.2793	24.2246	24.3388	24.3832	24.3146	24.2816	0.00238087	0.00420306
H16_B0589	838	Q0K3N8			Thiamine pyrophosphate-requiring enzyme		0.00035461	0	13	14	15	13	15	13	15	14	14										24.8245	24.7743	24.5494	24.942	24.8613	24.9814	24.464	24.4633	24.4317	24.8245	24.7743	24.5494	24.942	24.8613	24.9814	24.464	24.4633	24.4317	24.7209	24.9291	24.4531	0.00592559	0.00245661
H16_B0588	839	Q0K3N9			Transcriptional regulator, GntR-family		0.0029654	0	1	1	2	1	0	1	1	0	0										18.6626	17.2689	18.7177	17.8171	NA	17.7559	17.7581	NA	NA	18.6626	17.2689	18.7177	17.8171	16.9004	17.7559	17.7581	16.0804	16.8647	18.3524	17.5472	17.0614	0.0450723	0.0292986
H16_B0586	840	Q0K3P1			Histidine kinase		0.000644122	1	3	3	3	2	2	2	2	2	1										22.2047	22.4611	22.4506	20.4888	20.5747	20.3701	20.6286	20.3225	19.4111	22.2047	22.4611	22.4506	20.4888	20.5747	20.3701	20.6286	20.3225	19.4111	22.3769	20.4803	20.2064	0.00648491	0.00501846
H16_B0584	841	Q0K3P3			Conserved hypothetical periplasmic protein		0.00035461	2	21	25	24	7	7	9	24	20	24										25.2815	25.1369	24.6193	23.3461	22.6813	23.2566	25.0051	25.0121	25.0098	25.2815	25.1369	24.6193	23.3461	22.6813	23.2566	25.0051	25.0121	25.0098	25.0394	23.1233	25.009	0.0139215	0.0156217
acrB8	842	Q0K3P4			Cation/multidrug efflux pump		0.00035461	1	12	14	15	0	0	1	18	17	18										23.4141	23.5671	23.7008	NA	NA	19.8906	24.3069	24.35	24.2818	23.4141	23.5671	23.7008	19.7969	19.4855	19.8906	24.3069	24.35	24.2818	23.5654	19.7345	24.3132	0.0060898	0.0107523
acrA8	843	Q0K3P5			Cation/multidrug efflux system, mebrane-fusion component		0.00035461	1	25	25	25	2	1	2	26	27	27										26.6614	26.7449	26.7027	20.9586	20.6917	20.8726	26.8992	27.0514	27.0391	26.6614	26.7449	26.7027	20.9586	20.6917	20.8726	26.8992	27.0514	27.0391	26.7034	20.8452	26.9982	0.00156327	0.00653563
acrC8	844	Q0K3P6			Cation/multidrug efflux system outer membrane porin		0.00035461	1	14	16	18	0	0	0	17	16	16										23.8759	23.9995	24.0736	NA	NA	NA	24.5249	24.3857	24.3464	23.8759	23.9995	24.0736	19.7993	19.7025	19.5563	24.5249	24.3857	24.3464	23.9853	19.6895	24.421	0.00416521	0.00621418
H16_B0580	845	Q0K3P7			Acyl-CoA dehydrogenase		0.00035461	0	11	11	10	13	15	13	18	18	19										23.6415	23.5738	23.4607	25.019	24.8278	25.0031	25.7089	25.6414	25.6042	23.6415	23.5738	23.4607	25.019	24.8278	25.0031	25.7089	25.6414	25.6042	23.5606	24.9525	25.6522	0.00387708	0.00425273
H16_B0578	846	Q0K3P9			Transcriptional regulator, LysR-family		0.00035461	0	6	7	6	5	6	7	6	7	6										22.1907	22.0343	21.7887	22.0439	21.8299	21.8624	21.8999	22.105	21.9373	22.1907	22.0343	21.7887	22.0439	21.8299	21.8624	21.8999	22.105	21.9373	22.0139	21.9152	21.9835	0.00920994	0.00526424
vapC	847	Q0K3Q1			Ribonuclease VapC		0.00208395	2	1	1	1	1	1	1	1	1	1										17.7478	17.1821	17.705	15.5271	16.2815	15.8652	16.6221	16.3469	17.0721	17.7478	17.1821	17.705	15.5271	16.2815	15.8652	16.6221	16.3469	17.0721	17.5669	15.9243	16.7118	0.0179536	0.0237777
ubiE2	848	Q0K3Q3			Ubiquinone/menaquinone biosynthesis methyltransferase		0.00035461	0	9	9	9	9	12	9	13	12	13										22.4627	22.5107	22.3831	22.9968	23.0426	23.0064	23.1707	22.7543	23.0454	22.4627	22.5107	22.3831	22.9968	23.0426	23.0064	23.1707	22.7543	23.0454	22.4531	23.0154	23.0005	0.00287023	0.0010492
H16_B0572	849	Q0K3Q5			Glucose/sorbosone dehydrogenase		0.00108186	1	1	1	1	1	1	1	1	1	1										20.1929	19.8306	19.4791	19.4488	19.4303	18.9554	19.9145	19.7372	19.8949	20.1929	19.8306	19.4791	19.4488	19.4303	18.9554	19.9145	19.7372	19.8949	19.8635	19.2955	19.851	0.0179943	0.0145082
H16_B0571	850	Q0K3Q6			Glutathione S-transferase		0.00035461	1	4	5	5	4	4	4	5	5	5										24.3417	24.3146	24.3266	23.6407	23.5523	23.7229	24.1353	24.1739	24.1915	24.3417	24.3146	24.3266	23.6407	23.5523	23.7229	24.1353	24.1739	24.1915	24.3277	23.6403	24.1671	0.000558481	0.00361122
H16_B0560	852	Q0K3R7			Nicotinate-nucleotide diphosphorylase (carboxylating)		0.00035461	0	3	3	4	3	3	4	3	4	1										20.7046	20.7774	20.3463	20.4826	20.647	20.4039	19.4977	19.3911	18.5815	20.7046	20.7774	20.3463	20.4826	20.647	20.4039	19.4977	19.3911	18.5815	20.6214	20.5148	19.2106	0.011196	0.00604933
H16_B0559	853	Q0K3R8			Transcriptional regulator, MarR-family		0.00035461	0	5	5	6	5	6	4	5	5	5										22.4983	22.4451	22.4336	22.8084	22.7326	22.3309	22.7189	22.5634	22.7013	22.4983	22.4451	22.4336	22.8084	22.7326	22.3309	22.7189	22.5634	22.7013	22.4593	22.6387	22.6629	0.00153761	0.0113432
H16_B0557	854	Q0K3S0			Probable extra-cytoplasmic solute receptor		0.00108186	0	1	2	2	1	1	1	2	2	2										20.3108	20.1309	19.9151	19.3758	19.6811	19.9789	22.0697	22.2926	22.3818	20.3108	20.1309	19.9151	19.3758	19.6811	19.9789	22.0697	22.2926	22.3818	20.1279	19.6995	22.2539	0.00984699	0.0153229
tdcB	855	Q0K3S3			Threonine deaminase		0.00035461	0	14	14	15	11	12	9	15	15	15										24.3351	24.0295	23.923	23.4463	23.387	23.5448	23.972	23.9548	23.8468	24.3351	24.0295	23.923	23.4463	23.387	23.5448	23.972	23.9548	23.8468	24.1066	23.4608	23.9256	0.00887678	0.00339776
poxR	856	Q0K3T9			Activator of phenol-degradative genes,PspF-family		0.00035461	0	5	4	6	6	6	6	7	7	7										20.03	19.9427	19.5491	20.847	21.3585	21.8652	21.5744	21.5267	22.004	20.03	19.9427	19.5491	20.847	21.3585	21.8652	21.5744	21.5267	22.004	19.8553	21.4162	21.7181	0.0129122	0.0238385
H16_B0537	857	Q0K3U0	Q7WWT9	nagM1	Probable extra-cytoplasmic solute receptor		0.00035461	0	6	7	7	5	7	4	6	7	7	3	3	3	2	3	2	3	3	3	23.0506	22.8226	22.688	21.9899	22.892	22.0571	23.2361	23.178	23.2438	23.0506	22.8226	22.688	21.9899	22.892	22.0571	23.2361	23.178	23.2438	22.8616	22.3745	23.2196	0.00801987	0.0225224
catB4	858	Q0K3U1	Q7WWT7;Q0KAA4	catB1;catB3	Chloromuconate cycloisomerase		0.00035461	0	2	2	3	1	3	0	3	3	2										18.4287	18.9867	19.9301	18.2784	20.2417	NA	20.46	20.5708	20.5127	18.4287	18.9867	19.9301	18.2784	20.2417	16.5971	20.46	20.5708	20.5127	19.2507	19.0751	20.5152	0.0397013	0.0992865
H16_B0530	859	Q0K3U7			Transcriptional regulator, LysR-family		0.00464981	0	1	1	1	1	1	1	1	1	1										19.5766	19.875	19.3916	18.0635	18.7211	17.1953	19.1381	18.6888	18.6849	19.5766	19.875	19.3916	18.0635	18.7211	17.1953	19.1381	18.6888	18.6849	19.6283	18.1225	18.8535	0.0124354	0.0425325
H16_B0526	860	Q0K3V1			Bleomycin resistance protein		0.00035461	1	3	3	3	3	3	3	3	3	3										23.0931	22.4507	22.3937	22.4688	21.558	22.3725	22.9314	22.7313	22.9262	23.0931	22.4507	22.3937	22.4688	21.558	22.3725	22.9314	22.7313	22.9262	22.6822	22.1867	22.8659	0.0171516	0.0226077
H16_B0523	861	Q0K3V4			Response regulator, NarL-family		0.00035461	0	2	2	2	2	2	2	2	2	2										18.539	19.5329	19.1263	19.4518	18.875	18.4969	19.8298	19.3795	19.6652	18.539	19.5329	19.1263	19.4518	18.875	18.4969	19.8298	19.3795	19.6652	19.122	18.9954	19.6366	0.026207	0.0253878
H16_B0522	862	Q0K3V5			Glutathione S-transferase		0.00035461	1	3	2	3	1	2	2	3	3	3										18.5383	18.0301	19.5195	19.9927	19.4842	18.9914	19.5707	19.8443	19.6451	18.5383	18.0301	19.5195	19.9927	19.4842	18.9914	19.5707	19.8443	19.6451	18.8319	19.5469	19.6914	0.0404959	0.0256877
H16_B0521	863	Q0K3V6			Uncharacterized protein		0.000644122	0	2	2	2	1	2	1	2	2	2										20.1566	20.696	19.5747	18.992	19.365	18.7611	20.3173	19.3472	19.7054	20.1566	20.696	19.5747	18.992	19.365	18.7611	20.3173	19.3472	19.7054	20.2139	19.0611	19.8465	0.0278408	0.0160041
H16_B0520	864	Q0K3V7			Conserved hypothetical membrane protein		0.00035461	0	22	22	22	14	19	18	24	22	20										24.6236	24.4032	24.2689	23.7113	23.9659	24.1534	24.4539	24.351	24.3915	24.6236	24.4032	24.2689	23.7113	23.9659	24.1534	24.4539	24.351	24.3915	24.4394	23.9548	24.3994	0.00732843	0.00926736
H16_B0519	865	Q0K3V8			OmpA-like domain-containing protein		0.00035461	0	5	4	5	3	4	1	4	3	4										20.638	20.3423	20.3142	20.7457	19.8197	18.9114	20.4973	19.8241	20.2898	20.638	20.3423	20.3142	20.7457	19.8197	18.9114	20.4973	19.8241	20.2898	20.4391	20.0141	20.2303	0.0087807	0.046263
H16_B0517	866	Q0K3W0			Zn-dependent alcohol dehydrogenase		0.00035461	1	2	1	1	2	2	2	2	2	2										21.4004	21.3617	20.9985	21.1908	20.6934	20.7735	21.1747	21.1609	21.2839	21.4004	21.3617	20.9985	21.1908	20.6934	20.7735	21.1747	21.1609	21.2839	21.2646	20.9029	21.2075	0.0104316	0.0127868
H16_B0515	867	Q0K3W2			Predicted metal-dependent hydrolase of the TIM-barrel fold		0.00035461	0	1	2	1	1	1	1	1	1	1										20.993	20.1819	19.9006	19.5944	18.801	19.562	18.0997	18.5821	19.0306	20.993	20.1819	19.9006	19.5944	18.801	19.562	18.0997	18.5821	19.0306	20.4359	19.3626	18.6202	0.0278627	0.0232389
H16_B0514	868	Q0K3W3			Transcriptional regulator, GntR-family		0.00035461	0	5	6	5	4	6	4	6	6	6										21.4451	21.6189	21.1333	21.8607	22.1168	21.7347	21.8538	21.9907	21.7867	21.4451	21.6189	21.1333	21.8607	22.1168	21.7347	21.8538	21.9907	21.7867	21.4129	21.9129	21.8796	0.0114979	0.00888882
H16_B0513	869	Q0K3W4			Probable extra-cytoplasmic solute receptor		0.000644122	1	1	2	2	1	2	1	2	2	2										18.034	19.2318	19.0948	19.1921	19.2745	19.1561	19.6349	19.7751	19.6123	18.034	19.2318	19.0948	19.1921	19.2745	19.1561	19.6349	19.7751	19.6123	18.8766	19.2084	19.6759	0.0348966	0.00316187
H16_B0512	870	Q0K3W5			Probable extra-cytoplasmic solute receptor		0.00035461	0	10	10	10	12	12	10	12	10	11										24.8126	24.8796	24.8149	25.4627	25.6049	25.4701	25.4467	25.38	25.4434	24.8126	24.8796	24.8149	25.4627	25.6049	25.4701	25.4467	25.38	25.4434	24.836	25.5141	25.4237	0.00152978	0.00313804
H16_B0510	871	Q0K3W7			Conserved protein with BNR repeats		0.000644122	0	2	2	1	0	1	1	1	2	1										18.4255	17.7523	18.2622	NA	17.7175	18.5288	19.0514	18.8949	18.6876	18.4255	17.7523	18.2622	17.2819	17.7175	18.5288	19.0514	18.8949	18.6876	18.174	17.9375	18.8856	0.0193525	0.0354655
H16_B0509	872	Q0K3W8			Outer membrane receptor, TonB dependent		0.00413956	2	0	0	0	0	0	0	0	0	0										NA	NA	NA	NA	NA	NA	NA	NA	NA	16.8159	16.057	16.2012	17.2968	16.8903	17.5578	16.1368	16.1907	16.4125	16.397	17.2739	16.2517	0.0246354	0.019501
iscS	874	Q0K3Y3	Q0KCH2		Cysteine desulfurase IscS		0.00035461	0	5	5	5	3	2	2	4	3	3										21.5991	20.9305	21.4584	20.9839	20.5643	20.9507	21.0976	20.5052	20.3195	21.5991	20.9305	21.4584	20.9839	20.5643	20.9507	21.0976	20.5052	20.3195	21.3568	20.8451	20.6802	0.016526	0.0111961
H16_B0485	875	Q0K3Z2			Acyl-CoA dehydrogenase, short-chain specific		0.00035461	0	5	4	5	6	5	5	6	7	6										21.8621	21.6284	21.7563	22.5666	21.72	21.8949	22.436	22.4451	22.2101	21.8621	21.6284	21.7563	22.5666	21.72	21.8949	22.436	22.4451	22.2101	21.7521	22.1085	22.3677	0.00538078	0.0202592
H16_B0484	876	Q0K3Z3			Transcriptional regulator, LysR-family		0.00035461	0	2	1	2	2	2	2	2	2	2										20.1665	19.6619	20.1053	20.6139	20.3168	20.5627	20.0259	19.8528	19.8667	20.1665	19.6619	20.1053	20.6139	20.3168	20.5627	20.0259	19.8528	19.8667	19.9948	20.5035	19.9173	0.0137833	0.00774823
H16_B0483	877	Q0K3Z4			Arylsulfatase A		0.000644122	1	2	1	2	2	2	2	2	2	2										19.4634	17.9255	18.882	18.7075	18.2688	18.924	18.6685	18.6698	18.8791	19.4634	17.9255	18.882	18.7075	18.2688	18.924	18.6685	18.6698	18.8791	18.8876	18.6585	18.7426	0.0414003	0.0179151
H16_B0478	878	Q0K3Z9			7-Keto-8-aminopelargonate synthetase and relatedenzymes		0.00035461	0	7	6	6	7	7	6	6	7	6										21.6197	21.4503	21.1266	21.9064	21.6546	21.8623	21.4929	21.469	21.4907	21.6197	21.4503	21.1266	21.9064	21.6546	21.8623	21.4929	21.469	21.4907	21.4131	21.8119	21.4843	0.0117067	0.00616493
H16_B0477	879	Q0K400			Histidine kinase		0.00494042	1	1	1	1	1	1	1	1	1	1										17.9115	16.2287	16.5164	17.9143	17.6081	17.1819	16.613	17.2377	15.9151	17.9115	16.2287	16.5164	17.9143	17.6081	17.1819	16.613	17.2377	15.9151	17.085	17.5988	16.6872	0.0533064	0.0209388
fmdR	880	Q0K404			Formamidase fused to an AraC-type HTH DNA-binding domain		0.00035461	2	5	6	5	4	3	4	3	4	4										22.3712	21.7919	22.4434	21.5887	20.5432	21.3133	22.0682	22.3908	22.6927	22.3712	21.7919	22.4434	21.5887	20.5432	21.3133	22.0682	22.3908	22.6927	22.2302	21.2121	22.4063	0.0160872	0.0256257
H16_B0470	881	Q0K407			Uncharacterized protein		0.00035461	1	2	3	3	1	3	2	3	4	3										20.3918	19.7305	20.6985	19.2137	20.6299	20.5089	21.3519	21.5924	21.2967	20.3918	19.7305	20.6985	19.2137	20.6299	20.5089	21.3519	21.5924	21.2967	20.3275	20.2429	21.4195	0.0244019	0.0390238
H16_B0467	882	Q0K410			Radical SAM core domain-containing protein		0.00035461	2	4	4	3	4	3	4	5	5	5										19.9828	19.5835	19.5393	21.0816	20.6245	20.3802	21.7786	21.8013	21.6722	19.9828	19.5835	19.5393	21.0816	20.6245	20.3802	21.7786	21.8013	21.6722	19.7161	20.7252	21.7518	0.0123999	0.0172026
argE2	883	Q0K418			Acetylornithine deacetylase		0.00035461	0	2	2	2	2	2	2	2	2	2										21.1947	20.836	20.3999	20.5348	21.0291	21.3206	21.2951	21.2107	21.4218	21.1947	20.836	20.3999	20.5348	21.0291	21.3206	21.2951	21.2107	21.4218	20.8462	20.9969	21.3118	0.0191261	0.0189508
nhaA	884	Q0K437			Na(+)/H(+) antiporter NhaA		0.00035461	1	2	3	3	1	3	1	3	3	3										19.6507	19.8686	19.7378	20.1859	20.0167	19.5481	20.1621	19.8348	19.4249	19.6507	19.8686	19.7378	20.1859	20.0167	19.5481	20.1621	19.8348	19.4249	19.7552	19.9412	19.8383	0.00555155	0.0165895
H16_B0438	885	Q0K438			Universal stress protein, UspA family		0.00464981	0	1	1	1	1	1	1	1	1	1										21.0152	20.652	20.4072	21.1053	21.1621	21.6382	21.6863	21.4111	21.4344	21.0152	20.652	20.4072	21.1053	21.1621	21.6382	21.6863	21.4111	21.4344	20.7133	21.3223	21.5161	0.014786	0.0137377
H16_B0425	886	Q0K451			Transcriptional regulator, LysR-family		0.00108186	1	1	1	1	1	1	0	1	1	1										17.261	17.4227	17.8941	17.7728	17.6156	NA	16.3643	16.5041	16.7008	17.261	17.4227	17.8941	17.7728	17.6156	17.1259	16.3643	16.5041	16.7008	17.5516	17.5301	16.5297	0.0187669	0.0192763
H16_B0424	887	Q0K452			Predicted lactoylglutathione lyase		0.0029654	0	2	2	2	0	2	0	2	2	2										17.457	18.1236	17.7955	NA	18.4722	NA	17.4363	16.9751	17.1976	17.457	18.1236	17.7955	17.0251	18.4722	16.6867	17.4363	16.9751	17.1976	17.8176	17.6157	17.2153	0.0187334	0.0545213
H16_B0421	888	Q0K455			Aldehyde dehydrogenase, NAD(P)-dependent		0.00208395	1	1	0	1	2	1	2	1	0	2										20.2227	NA	19.6717	20.1196	19.1027	20.1617	19.9787	NA	20.6421	20.2227	16.3246	19.6717	20.1196	19.1027	20.1617	19.9787	16.904	20.6421	19.4448	19.8703	19.828	0.112571	0.030292
H16_B0420	889	Q0K456			Enoyl-CoA hydratase		0.00035461	0	5	4	5	3	4	3	4	5	5										20.4522	19.7953	20.0301	21.2132	21.0572	21.3611	21.1623	21.3795	21.071	20.4522	19.7953	20.0301	21.2132	21.0572	21.3611	21.1623	21.3795	21.071	20.1186	21.2158	21.2101	0.0165675	0.00716542
H16_B0412	890	Q0K463			Transcriptional regulator, IclR-family		0.00035461	0	4	4	4	2	4	3	4	4	4										20.7334	21.1862	21.0923	20.1759	20.225	19.9122	20.3529	20.5084	20.7944	20.7334	21.1862	21.0923	20.1759	20.225	19.9122	20.3529	20.5084	20.7944	21.0168	20.1107	20.5636	0.0113795	0.00836618
H16_B0411	891	Q0K464			Two domain protein: Choline dehydrogenase and alkyl sulfatase		0.000644122	0	1	1	2	0	0	0	1	2	2										16.309	16.6073	17.5997	NA	NA	NA	16.852	17.8945	16.9183	16.309	16.6073	17.5997	16.4122	16.9417	16.7752	16.852	17.8945	16.9183	16.9494	16.7262	17.305	0.0401299	0.0162067
H16_B0406	892	Q0K469	Q0KC34	H16_A1297	Acetyl-CoA acetyltransferase		0.00035461	0	4	5	5	6	6	4	6	6	6	3	4	4	5	5	3	5	5	5	21.5804	21.5223	21.3195	21.9059	21.2356	21.7189	22.0394	21.6197	21.7929	21.5804	21.5223	21.3195	21.9059	21.2356	21.7189	22.0394	21.6197	21.7929	21.4783	21.6468	21.8277	0.00637644	0.0160002
H16_B0402	893	Q0K473			Enoyl-CoA hydratase		0.00522193	1	1	0	0	1	1	1	1	1	1										15.4984	NA	NA	13.3995	15.4223	15.7004	17.0387	17.0483	16.8868	15.4984	15.9419	15.0596	13.3995	15.4223	15.7004	17.0387	17.0483	16.8868	15.5446	15.1353	16.9931	0.0284608	0.0846226
H16_B0394	894	Q0K481			Dehydrogenase		0.00953717	0	1	1	1	1	1	1	1	1	1										19.8423	19.2102	18.9264	19.6653	18.8331	19.6841	19.2889	18.6832	19.0193	19.8423	19.2102	18.9264	19.6653	18.8331	19.6841	19.2889	18.6832	19.0193	19.3785	19.4448	19.0182	0.0242606	0.025059
H16_B0392	895	Q0K483			Probable extra-cytoplasmic solute receptor		0.000644122	1	1	0	0	2	2	1	1	1	2										20.1391	NA	NA	19.1845	19.3863	19.2728	18.4557	19.2568	18.766	20.1391	17.8144	16.7842	19.1845	19.3863	19.2728	18.4557	19.2568	18.766	18.9297	19.2836	18.8644	0.0941872	0.00524655
H16_B0390	896	Q0K485			Acyl-CoA transferase		0.000644122	0	2	2	2	1	1	2	2	2	2										19.462	18.9943	18.8172	18.3222	17.9749	17.5222	18.7402	18.0801	17.9955	19.462	18.9943	18.8172	18.3222	17.9749	17.5222	18.7402	18.0801	17.9955	19.1175	17.9763	18.312	0.0174479	0.0223604
H16_B0388	897	Q0K487			3-Hydroxyacyl-CoA dehydrogenase		0.00263765	0	1	1	1	2	2	1	2	2	1										16.7734	15.9205	17.4689	17.6993	19.0679	17.674	17.2806	17.8889	16.3935	16.7734	15.9205	17.4689	17.6993	19.0679	17.674	17.2806	17.8889	16.3935	16.8543	18.3049	17.3116	0.0463805	0.043952
H16_B0386	898	Q0K489			Acetyl-CoA synthetase (NDP-forming)		0.00035461	1	7	8	7	8	8	8	7	8	7										21.2771	21.3958	20.8791	22.0594	21.9322	22.0786	21.2837	21.3177	21.2665	21.2771	21.3958	20.8791	22.0594	21.9322	22.0786	21.2837	21.3177	21.2665	21.2004	22.0248	21.2895	0.0127758	0.00361089
H16_B0365	899	Q0K4A9			Enoyl-CoA hydratase		0.00035461	0	8	9	8	24	24	24	20	19	20										22.8839	22.9255	22.9038	27.0595	26.6772	27.0056	24.7541	24.6183	24.9139	22.8839	22.9255	22.9038	27.0595	26.6772	27.0056	24.7541	24.6183	24.9139	22.9045	26.9237	24.7672	0.000909885	0.00768778
H16_B0364	900	Q0K4B0			2-Nitropropane dioxygenase		0.00035461	0	2	3	4	9	8	10	5	6	7										22.5162	22.2293	21.9799	25.7905	25.3127	25.8304	23.4222	23.2021	22.9826	22.5162	22.2293	21.9799	25.7905	25.3127	25.8304	23.4222	23.2021	22.9826	22.2585	25.6629	23.2134	0.0120678	0.011232
H16_B0361	901	Q0K4B3			3-Oxoacyl-[acyl-carrier-protein] reductase		0.00035461	0	7	7	8	10	11	12	7	10	10										21.9482	21.9337	21.9124	25.0484	24.9676	24.9465	22.0803	22.5198	21.99	21.9482	21.9337	21.9124	25.0484	24.9676	24.9465	22.0803	22.5198	21.99	21.9315	24.9882	22.2158	0.000820677	0.00215197
H16_B0360	902	Q0K4B4			Acyl-CoA dehydrogenase		0.00035461	1	0	2	1	3	3	3	0	1	0										NA	18.3472	16.8939	20.4161	21.4715	21.1384	NA	17.5861	NA	17.1375	18.3472	16.8939	20.4161	21.4715	21.1384	17.3059	17.5861	17.1704	17.6083	21.0724	17.3647	0.0445774	0.0256824
H16_B0358	903	Q0K4B6			Acyl-CoA synthetase		0.00035461	0	6	7	8	10	11	10	9	9	9										21.8239	21.5668	21.6883	24.1432	23.8813	23.942	22.0104	22.07	21.9638	21.8239	21.5668	21.6883	24.1432	23.8813	23.942	22.0104	22.07	21.9638	21.6968	23.9932	22.0154	0.00592791	0.00571364
H16_B0357	904	Q0K4B7			Citrate synthase (unknown stereospecificity)		0.00108186	0	1	0	0	1	1	1	1	1	1										15.2662	NA	NA	19.6104	19.2317	19.7847	16.2772	17.1634	16.8033	15.2662	17.1791	15.8525	19.6104	19.2317	19.7847	16.2772	17.1634	16.8033	16.329	19.5603	16.7927	0.0608733	0.0144679
H16_B0356	905	Q0K4B8			Acyl-CoA dehydrogenase		0.00035461	0	4	4	1	6	7	6	4	4	4										20.0667	20.0971	18.6152	23.0749	22.8299	22.9709	20.4738	20.0423	20.7093	20.0667	20.0971	18.6152	23.0749	22.8299	22.9709	20.4738	20.0423	20.7093	19.7369	22.962	20.4342	0.0432289	0.00535686
citE2	906	Q0K4C1			Citrate lyase beta subunit		0.00035461	0	1	2	3	3	3	3	2	2	2										17.6909	17.9395	19.1178	22.0911	21.7033	21.8094	19.0896	19.1186	18.1618	17.6909	17.9395	19.1178	22.0911	21.7033	21.8094	19.0896	19.1186	18.1618	18.3918	21.8774	18.8529	0.0417677	0.00916405
H16_B0352	907	Q0K4C2			Putative transcriptional regulator		0.00208395	0	1	1	1	1	1	1	0	0	1										21.0876	20.6419	20.5352	21.6436	20.6592	21.3114	NA	NA	20.4077	21.0876	20.6419	20.5352	21.6436	20.6592	21.3114	14.3852	14.3013	20.4077	20.7753	21.2601	18.8653	0.0141182	0.0236181
H16_B0351	908	Q0K4C3			Uncharacterized protein		0.00035461	2	4	4	4	3	4	2	4	4	4										20.6109	20.7597	20.4809	20.4984	20.3933	20.093	19.8791	19.5125	19.7669	20.6109	20.7597	20.4809	20.4984	20.3933	20.093	19.8791	19.5125	19.7669	20.6217	20.3383	19.7275	0.00676492	0.0103496
H16_B0350	909	Q0K4C4			Transcriptional regulator, IclR-family		0.00035461	0	2	2	2	1	2	1	2	2	2										19.1921	19.6448	19.5308	18.2501	19.953	18.2969	19.3762	19.3039	19.0427	19.1921	19.6448	19.5308	18.2501	19.953	18.2969	19.3762	19.3039	19.0427	19.4684	19.068	19.2479	0.012102	0.0515021
gnl2	910	Q0K4C9			Gluconolactonase		0.00096	0	2	2	0	1	2	1	2	2	2										19.0691	18.6856	NA	20.1567	17.2205	18.2331	18.6304	18.6373	18.3578	19.0691	18.6856	16.8669	20.1567	17.2205	18.2331	18.6304	18.6373	18.3578	18.4725	19.0512	18.5476	0.0646163	0.0804618
H16_B0343	911	Q0K4D1	Q0JZU8	H16_B1944	Hydrolase		0.00035461	0	7	7	8	8	8	7	8	8	7	2	2	3	3	3	2	3	3	2	23.8386	23.7677	23.5753	24.5257	24.157	24.3657	23.6661	23.4862	23.4093	23.8386	23.7677	23.5753	24.5257	24.157	24.3657	23.6661	23.4862	23.4093	23.7314	24.3573	23.5246	0.00574341	0.00759413
H16_B0342	912	Q0K4D2			ABC-type transporter, duplicated ATPase domains:Drug RA1 family		0.00689061	1	1	1	2	1	2	1	1	0	1										18.7777	17.7388	17.6331	18.4314	18.0126	17.3314	17.5953	NA	16.3936	18.7777	17.7388	17.6331	18.4314	18.0126	17.3314	17.5953	16.7891	16.3936	18.1481	17.9935	17.0151	0.0350452	0.0309728
argC2	913	Q0K4D7			N-acetyl-gamma-glutamyl-phosphate reductase		0.00108186	0	1	1	1	0	1	0	0	0	0										16.7298	17.8748	18.1968	NA	14.7772	NA	NA	NA	NA	16.7298	17.8748	18.1968	16.6594	14.7772	17.043	15.2059	16.7514	16.8042	17.724	16.4395	16.4173	0.0438071	0.0750446
H16_B0332	914	Q0K4E2			NADPH:quinone reductase or related Zn-dependent oxidoreductase		0.00035461	1	10	10	9	8	8	9	10	8	10										25.6091	25.16	24.9101	25.5494	24.9908	25.3971	25.6964	25.4008	25.5018	25.6091	25.16	24.9101	25.5494	24.9908	25.3971	25.6964	25.4008	25.5018	25.2559	25.3311	25.5383	0.0140397	0.0114082
H16_B0331	915	Q0K4E3			Probable extra-cytoplasmic solute receptor		0.000644122	1	2	2	2	1	1	0	2	2	2										22.1417	22.3803	21.2509	19.5275	21.234	NA	21.312	21.0494	22.2053	22.1417	22.3803	21.2509	19.5275	21.234	17.0353	21.312	21.0494	22.2053	21.9999	20.0936	21.6111	0.0271489	0.109603
H16_B0328	916	Q0K4E6			Uncharacterized protein		0.00208395	0	1	1	1	0	1	1	1	1	1										17.6956	17.8146	17.2895	NA	16.6395	17.1574	17.416	15.6056	18.1535	17.6956	17.8146	17.2895	15.8064	16.6395	17.1574	17.416	15.6056	18.1535	17.6168	16.6362	17.3929	0.0156435	0.041221
H16_B0320	917	Q0K4F4			Transcriptional regulator, DeoR-family		0.00035461	0	3	2	3	2	4	4	4	3	4										21.2656	20.9203	20.8982	19.9081	20.7974	21.0159	21.1748	21.1155	20.7758	21.2656	20.9203	20.8982	19.9081	20.7974	21.0159	21.1748	21.1155	20.7758	21.0381	20.6473	21.0324	0.00979711	0.0285212
pdxA2	918	Q0K4F5	Q0K4Q7		D-threonate 4-phosphate dehydrogenase		0.00035461	0	3	3	3	3	3	3	3	3	3										21.998	21.7713	21.5383	22.2335	21.8341	22.1023	21.9268	21.7314	21.8232	21.998	21.7713	21.5383	22.2335	21.8341	22.1023	21.9268	21.7314	21.8232	21.7814	22.0661	21.8294	0.0105593	0.0092301
H16_B0316	919	Q0K4F8			Uncharacterized protein		0.00035461	1	6	7	7	7	8	7	8	7	8										21.9968	21.5854	22.077	22.9472	23.0111	22.8659	22.3956	22.3334	22.1748	21.9968	21.5854	22.077	22.9472	23.0111	22.8659	22.3956	22.3334	22.1748	21.9019	22.9426	22.3042	0.01205	0.00317166
H16_B0314	920	Q0K4G0			Transcriptional regulator, GntR-family		0.0029654	0	1	1	1	1	1	2	1	2	1										20.1784	20.2765	20.0394	20.8295	19.9997	20.8755	20.9573	20.3136	20.4742	20.1784	20.2765	20.0394	20.8295	19.9997	20.8755	20.9573	20.3136	20.4742	20.168	20.6202	20.6084	0.00591	0.0239642
H16_B0313	921	Q0K4G1			Acetolactate synthase large subunit (TPP dependent)		0.00035461	0	10	9	11	9	11	10	6	8	7										24.2793	24.2952	24.2954	24.8726	24.6108	24.62	22.7834	23.2298	22.9658	24.2793	24.2952	24.2954	24.8726	24.6108	24.62	22.7834	23.2298	22.9658	24.2899	24.7063	23.0047	0.000380287	0.00601539
H16_B0312	922	Q0K4G2			Probable extra-cytoplasmic solute receptor		0.00035461	2	2	2	2	2	2	2	2	2	2										21.0182	20.8371	20.8488	20.3877	20.4378	20.5481	19.7208	20.0425	19.9554	21.0182	20.8371	20.8488	20.3877	20.4378	20.5481	19.7208	20.0425	19.9554	20.9038	20.4594	19.9125	0.0048477	0.00401146
H16_B0302	923	Q0K4H2			Probable extra-cytoplasmic solute receptor		0.00898876	0	1	1	1	1	1	1	1	1	1										20.0493	19.7339	19.4457	19.252	18.3831	18.6115	19.446	18.8667	19.2334	20.0493	19.7339	19.4457	19.252	18.3831	18.6115	19.446	18.8667	19.2334	19.764	18.7973	19.2015	0.0152901	0.0240271
H16_B0300	924	Q0K4H4			Transcriptional regulator, LysR-family		0.000644122	1	2	2	1	1	1	2	2	1	2										19.6899	19.5318	19.0809	19.5453	18.618	20.2597	19.6758	19.28	20.3286	19.6899	19.5318	19.0809	19.5453	18.618	20.2597	19.6758	19.28	20.3286	19.4565	19.6233	19.8273	0.0162601	0.0422689
H16_B0297	925	Q0K4H7			Uncharacterized protein		0.000644122	0	2	2	3	1	2	2	2	2	3										19.0269	18.8528	18.4507	18.4448	19.3257	17.9507	18.5978	19.296	18.9397	19.0269	18.8528	18.4507	18.4448	19.3257	17.9507	18.5978	19.296	18.9397	18.7964	18.6883	18.9726	0.0157382	0.037499
H16_B0296	926	Q0K4H8			Glycosyltransferase		0.00035461	1	13	13	14	13	15	14	14	15	14										23.604	23.2123	22.7133	22.8594	23.2628	23.5537	23.1954	23.3398	23.2319	23.604	23.2123	22.7133	22.8594	23.2628	23.5537	23.1954	23.3398	23.2319	23.2216	23.2529	23.257	0.0192609	0.0150131
selD	927	Q0K4H9			Selenide, water dikinase		0.00035461	3	11	12	12	9	11	10	12	11	13										25.7478	25.5672	25.4349	25.785	25.3028	25.6978	25.4405	25.3237	25.4324	25.7478	25.5672	25.4349	25.785	25.3028	25.6978	25.4405	25.3237	25.4324	25.589	25.61	25.3998	0.006139	0.01004
phnD2	928	Q0K4I0			ABC-type transporter, periplasmic component: PhnT family		0.00035461	0	16	16	17	8	14	11	15	17	17										26.0198	25.947	25.8313	25.3636	24.9664	25.3866	25.8069	25.7446	25.7253	26.0198	25.947	25.8313	25.3636	24.9664	25.3866	25.8069	25.7446	25.7253	25.9348	25.2513	25.7593	0.00366565	0.00936035
H16_B0290	929	Q0K4I4			UPF0178 protein H16_B0290		0.00035461	1	1	1	1	1	1	0	1	1	1										19.3848	19.0113	18.6041	18.0325	18.2254	NA	18.6918	18.4187	18.6508	19.3848	19.0113	18.6041	18.0325	18.2254	17.3189	18.6918	18.4187	18.6508	19.0349	17.9085	18.592	0.0205489	0.0267383
H16_B0287	930	Q0K4I6			Putative carboxylesterase		0.00035461	0	6	6	6	5	6	6	5	6	5										22.4433	22.0251	22.333	22.639	22.6233	22.749	22.171	22.0164	22.0591	22.4433	22.0251	22.333	22.639	22.6233	22.749	22.171	22.0164	22.0591	22.2778	22.6715	22.0837	0.00973411	0.00302032
H16_B0285	931	Q0K4I8			Transcriptional regulator, GntR-family		0.000644122	1	2	2	1	1	1	1	2	1	2										17.2563	17.535	17.2228	17.528	18.0225	17.5072	16.3441	17.5643	17.1386	17.2563	17.535	17.2228	17.528	18.0225	17.5072	16.3441	17.5643	17.1386	17.3449	17.7063	17.0995	0.00988611	0.0164934
H16_B0284	932	Q0K4I9			Probable extra-cytoplasmic solute receptor		0.00035461	0	2	3	2	4	4	4	4	4	3										18.5426	19.3614	18.2969	21.6641	21.3748	21.4609	20.7446	20.728	20.2248	18.5426	19.3614	18.2969	21.6641	21.3748	21.4609	20.7446	20.728	20.2248	18.8086	21.5051	20.5851	0.0297522	0.00691055
ilvD	933	Q0K4J3	Q0K7F8		Dihydroxy-acid dehydratase		0.00035461	0	18	16	21	13	15	12	18	18	17										26.3198	25.8857	25.695	26.0534	25.6092	25.933	26.1907	25.7596	25.8909	26.3198	25.8857	25.695	26.0534	25.6092	25.933	26.1907	25.7596	25.8909	25.991	25.8771	25.9585	0.0123316	0.00888101
fbaB	934	Q0K4J5			Fructose-bisphosphate aldolase		0.00035461	0	5	6	6	5	7	6	7	7	7										22.6621	22.2198	22.5984	23.264	23.6591	23.8236	23.4361	23.5699	23.4919	22.6621	22.2198	22.5984	23.264	23.6591	23.8236	23.4361	23.5699	23.4919	22.5062	23.6008	23.5003	0.010631	0.0121974
H16_B0275	935	Q0K4J8			Transcriptional regulator, MocR family		0.000644122	0	1	2	2	2	1	2	2	2	2										15.6886	18.2894	17.9071	17.3106	17.4845	17.3089	18.3064	18.8845	18.8513	15.6886	18.2894	17.9071	17.3106	17.4845	17.3089	18.3064	18.8845	18.8513	17.6546	17.3704	18.704	0.0811958	0.00580681
H16_B0274	936	Q0K4J9			Uncharacterized protein		0.000644122	0	1	1	2	2	2	2	2	2	2										20.6446	20.4022	20.3248	21.9615	21.6476	21.4882	21.1375	20.6174	21.7649	20.6446	20.4022	20.3248	21.9615	21.6476	21.4882	21.1375	20.6174	21.7649	20.4637	21.7127	21.2495	0.00815551	0.0110991
flgL	937	Q0K4K2			Flagellar hook-associated protein 3		0.00607815	0	0	0	0	0	0	0	0	0	0										NA	NA	NA	NA	NA	NA	NA	NA	NA	15.3215	15.6789	17.0915	16.2992	15.8732	15.4891	15.8399	15.3319	15.8896	16.2454	15.925	15.7082	0.0583853	0.0255053
flgH	938	Q0K4K6			Flagellar L-ring protein		0.000644122	0	2	2	2	0	0	0	0	1	2										19.4588	20.1785	20.4652	NA	NA	NA	NA	17.8532	18.8869	19.4588	20.1785	20.4652	17.3911	16.23	17.1115	16.4417	17.8532	18.8869	20.0929	16.9895	18.0436	0.0258804	0.0358338
flgA	939	Q0K4L3			Flagellar basal body P ring formation protein		0.00689061	0	1	1	1	1	1	1	1	1	1										23.6156	23.6172	23.2417	23.2209	22.7324	22.8566	23.6546	23.3284	23.4531	23.6156	23.6172	23.2417	23.2209	22.7324	22.8566	23.6546	23.3284	23.4531	23.502	22.9519	23.485	0.00920876	0.0110695
csgG	940	Q0K4M4			Outer membrane lipoprotein		0.00035461	1	3	3	2	1	1	1	3	3	4										18.5671	18.6012	17.8017	18.2603	18.2133	17.6005	18.8058	19.706	19.1753	18.5671	18.6012	17.8017	18.2603	18.2133	17.6005	18.8058	19.706	19.1753	18.3674	18.0543	19.2768	0.02467	0.020422
cheB	941	Q0K4N0			Protein-glutamate methylesterase/protein-glutamine glutaminase		0.000644122	0	1	2	3	1	2	1	3	4	4										19.42	21.055	20.7887	22.6043	22.3854	22.5423	19.8799	21.6078	21.256	19.42	21.055	20.7887	22.6043	22.3854	22.5423	19.8799	21.6078	21.256	20.5767	22.5136	21.0833	0.0429591	0.00501209
cheW1	942	Q0K4N3			Chemotaxis protein		0.00108186	0	1	1	2	0	1	1	1	2	1										18.8968	18.2936	19.0033	NA	16.5755	16.8335	18.1698	17.9042	18.2397	18.8968	18.2936	19.0033	17.6403	16.5755	16.8335	18.1698	17.9042	18.2397	18.7633	17.0907	18.1116	0.0204323	0.0326425
cheA1	943	Q0K4N4			Chemotaxis protein CheA		0.00035461	0	1	2	3	0	0	0	2	3	0										19.1917	19.074	18.9198	NA	NA	NA	18.6536	17.8699	NA	19.1917	19.074	18.9198	18.0266	16.5784	17.6499	18.6536	17.8699	17.1515	19.0661	17.537	18.0202	0.00715295	0.0431364
flhC	944	Q0K4N7			Flagellar transcriptional regulator FlhC		0.00035461	1	2	2	4	0	0	1	4	4	2										20.2304	20.3908	19.9703	NA	NA	18.887	20.216	20.3453	20.4239	20.2304	20.3908	19.9703	17.3398	18.0484	18.887	20.216	20.3453	20.4239	20.2074	18.2291	20.3309	0.0105076	0.0428118
H16_B0233	945	Q0K4P0	Q0K2E5;Q0JZC0;Q0KFL3;Q0K4P1;Q0JZV9;Q0JY87;Q0K4P5	H16_B0228;H16_B0232;H16_B1038;H16_B1933;H16_B2505;tar1;tar2	Methyl-accepting chemotaxis protein		0.00740741	0	7	7	7	0	0	1	4	6	6	3	3	3	0	0	1	3	3	3	22.9317	23.1272	22.9571	NA	NA	19.1288	19.7165	19.5866	20.021	22.9317	23.1272	22.9571	19.1498	18.2822	19.1288	19.7165	19.5866	20.021	23.008	18.906	19.7864	0.00462019	0.0262527
cheY3	946	Q0K4P3			Chemotaxis response regulator		0.00579374	1	1	1	1	0	1	0	1	1	1										18.41	19.3511	19.5318	NA	16.4972	NA	17.9369	16.1604	17.7775	18.41	19.3511	19.5318	16.7012	16.4972	15.1479	17.9369	16.1604	17.7775	19.1745	16.2595	17.4811	0.0315384	0.0523771
H16_B0228	947	Q0K4P5	Q0K2E5;Q0JZC0;Q0KFL3;Q0K4P1;Q0JZV9;Q0JY87;Q0K4P0	H16_B0232;H16_B0233;H16_B1038;H16_B1933;H16_B2505;tar1;tar2	Methyl-accepting chemotaxis protein		0.00740741	0	1	2	2	0	0	0	0	0	0										17.698	17.5404	17.5167	NA	NA	NA	NA	NA	NA	17.698	17.5404	17.5167	17.009	16.8721	17.0452	16.8206	16.1532	16.2202	17.5873	16.9773	16.4305	0.00560525	0.00537962
H16_B0227	948	Q0K4P6			H-NS-like DNA-binding protein		0.00035461	0	15	17	18	14	18	13	17	18	18										26.3792	26.4821	26.5789	26.8435	26.9058	26.7668	26.2715	26.3652	26.2916	26.3792	26.4821	26.5789	26.8435	26.9058	26.7668	26.2715	26.3652	26.2916	26.4824	26.8398	26.31	0.00377195	0.00259438
galE	949	Q0K4P7			UDP-glucose 4-epimerase		0.00035461	1	7	7	7	6	8	8	8	7	8										23.1944	23.3935	23.4425	23.4262	23.6523	23.4857	23.5809	23.6818	23.6557	23.1944	23.3935	23.4425	23.4262	23.6523	23.4857	23.5809	23.6818	23.6557	23.3474	23.5246	23.6401	0.00562895	0.00498381
H16_B0225	950	Q0K4P8			Integrase/recombinase protein		0.00035461	1	4	4	4	3	4	4	4	4	4										21.9974	21.9281	21.5335	21.2496	20.8255	20.882	20.8812	20.9123	20.8805	21.9974	21.9281	21.5335	21.2496	20.8255	20.882	20.8812	20.9123	20.8805	21.8337	20.9983	20.8914	0.011469	0.0109723
H16_B0223	951	Q0K4Q0			Dioxygenase related to 2-nitropropane dioxygenase		0.00035461	0	2	2	3	3	3	3	4	4	4										18.5375	19.0401	18.5244	19.4877	19.6581	19.5778	20.4604	20.6736	20.7042	18.5375	19.0401	18.5244	19.4877	19.6581	19.5778	20.4604	20.6736	20.7042	18.7213	19.5762	20.6167	0.0157214	0.0043545
H16_B0222	952	Q0K4Q1			Transcriptional regulator		0.00035461	1	6	4	4	3	3	4	4	4	4										22.6436	22.1845	22.2503	21.3269	21.6664	22.0345	22.0495	22.3628	22.6819	22.6436	22.1845	22.2503	21.3269	21.6664	22.0345	22.0495	22.3628	22.6819	22.3741	21.7048	22.3878	0.0111037	0.0163279
H16_B0220	953	Q0K4Q3			Conserved hypothetical membrane associated protein		0.00035461	1	10	14	15	8	12	7	10	12	13										24.2886	24.3495	24.1777	23.7472	23.5958	23.5128	23.3867	23.453	23.2526	24.2886	24.3495	24.1777	23.7472	23.5958	23.5128	23.3867	23.453	23.2526	24.2737	23.6218	23.3665	0.00358873	0.00503225
H16_B0219	954	Q0K4Q4			N-Acetyltransferase, (GNAT) family		0.00035461	0	3	3	3	2	2	3	3	3	3										20.5328	20.7906	20.8713	19.9361	20.0138	19.9785	20.624	20.7859	20.8556	20.5328	20.7906	20.8713	19.9361	20.0138	19.9785	20.624	20.7859	20.8556	20.7386	19.9765	20.7584	0.00852815	0.0019477
H16_B0218	955	Q0K4Q5			Uncharacterized protein		0.00035461	0	4	4	4	2	2	4	4	4	3										20.397	20.5585	20.4161	19.143	19.0075	19.9158	20.5976	20.5816	20.2658	20.397	20.5585	20.4161	19.143	19.0075	19.9158	20.5976	20.5816	20.2658	20.459	19.4136	20.4896	0.00431348	0.0253156
pdxA2	956	Q0K4Q7			4-Hydroxythreonine-4-phosphate dehydrogenase		0.00035461	0	6	5	6	3	5	5	5	6	6										21.8699	22.0037	22.1761	20.5495	21.92	21.8858	21.942	22.5414	22.2418	21.8699	22.0037	22.1761	20.5495	21.92	21.8858	21.942	22.5414	22.2418	22.022	21.5759	22.2624	0.00697093	0.036433
H16_B0212	957	Q0K4R1			NAD-dependent aldehyde dehydrogenase		0.00035461	0	3	3	3	3	3	3	3	3	3										21.6481	21.4605	21.3193	21.3839	21.2147	21.2833	21.505	21.2305	21.2196	21.6481	21.4605	21.3193	21.3839	21.2147	21.2833	21.505	21.2305	21.2196	21.4823	21.2956	21.3245	0.00768049	0.00399632
H16_B0211	958	Q0K4R2			Transcriptional regulator, LysR-family		0.00035461	2	2	2	2	0	2	1	2	2	2										20.0573	20.3322	20.0863	NA	19.79	19.504	19.8501	19.7434	19.8458	20.0573	20.3322	20.0863	15.6262	19.79	19.504	19.8501	19.7434	19.8458	20.164	19.1127	19.8139	0.00749285	0.127045
H16_B0210	959	Q0K4R3			Phosphohistidine phosphatase SixA		0.00035461	0	7	7	7	6	8	6	8	8	8										23.1576	23.109	22.8275	22.9812	22.1898	22.883	23.6402	23.3995	23.3093	23.1576	23.109	22.8275	22.9812	22.1898	22.883	23.6402	23.3995	23.3093	23.0385	22.7251	23.4565	0.00773724	0.0190162
H16_B0202	960	Q0K4S1			Probable extra-cytoplasmic solute receptor		0.00953717	0	0	0	1	0	1	0	1	1	1										NA	NA	18.3486	NA	17.2436	NA	17.56	18.3792	18.2605	15.2541	14.9094	18.3486	15.7013	17.2436	15.7432	17.56	18.3792	18.2605	17.0378	16.4214	18.1091	0.117126	0.054136
H16_B0201	961	Q0K4S2			Short chain dehydrogenase		0.00035461	0	1	1	1	3	4	3	3	4	2										18.7135	19.4615	19.4526	19.5136	21.2658	21.3575	20.1076	20.2361	19.7216	18.7135	19.4615	19.4526	19.5136	21.2658	21.3575	20.1076	20.2361	19.7216	19.2491	20.9211	20.0378	0.02235	0.0501689
pcaF	962	Q0K4S3			3-oxoadipyl-CoA thiolase		0.00035461	1	22	21	23	28	27	27	27	27	28										24.8901	24.8931	24.7766	26.6724	26.5425	26.5522	25.975	25.9213	25.9674	24.8901	24.8931	24.7766	26.6724	26.5425	26.5522	25.975	25.9213	25.9674	24.8543	26.5903	25.9547	0.0026717	0.0027221
pcaJ	963	Q0K4S4			3-Oxoadipate CoA-transferase subunit B		0.00035461	0	4	4	4	5	5	4	4	5	4										21.0079	20.5266	20.7222	22.45	22.462	22.5779	21.1873	21.3143	21.6329	21.0079	20.5266	20.7222	22.45	22.462	22.5779	21.1873	21.3143	21.6329	20.7659	22.4978	21.3906	0.0116617	0.00313893
pcaI	964	Q0K4S5			3-Oxoadipate CoA-transferase subunit A		0.00035461	0	2	0	0	4	3	3	2	2	1										17.9655	NA	NA	20.4517	20.7062	20.4642	19.0561	19.1782	18.8493	17.9655	18.4463	18.1563	20.4517	20.7062	20.4642	19.0561	19.1782	18.8493	18.203	20.5456	19.0342	0.0133088	0.00698438
sbcC	965	Q0K4S7			DNA repair exonuclease, SbcC		0.00035461	0	19	21	20	14	16	14	18	19	19										24.6734	24.4703	24.3692	24.2388	24.0974	24.2263	24.0461	23.9553	24.1478	24.6734	24.4703	24.3692	24.2388	24.0974	24.2263	24.0461	23.9553	24.1478	24.5099	24.1889	24.0519	0.0063237	0.00323502
sbcD	966	Q0K4S8			Nuclease SbcCD subunit D		0.00035461	1	12	13	14	11	15	11	13	14	14										23.608	23.4181	23.3704	22.9787	23.1841	23.4561	23.1998	23.4939	23.5331	23.608	23.4181	23.3704	22.9787	23.1841	23.4561	23.1998	23.4939	23.5331	23.4692	23.2197	23.4164	0.00535779	0.0103196
H16_B0194	967	Q0K4S9			BOF domain-containing protein		0.00035461	1	10	10	10	8	8	5	11	11	10										25.0282	25.5431	25.5216	24.5737	24.4718	24.3335	25.375	25.6133	25.5356	25.0282	25.5431	25.5216	24.5737	24.4718	24.3335	25.375	25.6133	25.5356	25.3831	24.463	25.5113	0.011482	0.00492972
H16_B0193	968	Q0K4T0			Transcriptional regulator, PspF-family		0.00035461	0	18	19	19	13	15	13	16	19	18										24.2041	24.3764	24.4935	23.8958	23.7718	23.5716	24.1133	24.2615	24.2406	24.2041	24.3764	24.4935	23.8958	23.7718	23.5716	24.1133	24.2615	24.2406	24.3629	23.7525	24.2066	0.00597684	0.00688853
H16_B0192	969	Q0K4T1			Tad_C domain-containing protein		0.00035461	0	9	10	10	7	8	8	10	10	10										23.4189	23.6322	23.6236	23.4702	23.1279	23.2189	23.7626	23.6436	23.4988	23.4189	23.6322	23.6236	23.4702	23.1279	23.2189	23.7626	23.6436	23.4988	23.5616	23.2797	23.639	0.00512498	0.00761774
H16_B0191	970	Q0K4T2			Conserved hypothetical membrane associated protein		0.00035461	0	6	6	6	4	6	4	6	6	6										25.2975	25.2346	25.1226	23.636	23.6259	23.3764	24.7609	24.7084	24.6876	25.2975	25.2346	25.1226	23.636	23.6259	23.3764	24.7609	24.7084	24.6876	25.2201	23.551	24.7193	0.00351223	0.0062462
tadD3	971	Q0K4T3			Flp pilus assembly protein TadD		0.00035461	1	4	3	4	1	1	0	3	4	3										20.2446	20.3829	20.5814	19.1094	18.1648	NA	19.8698	19.131	19.7262	20.2446	20.3829	20.5814	19.1094	18.1648	19.2237	19.8698	19.131	19.7262	20.4096	18.904	19.6094	0.00829833	0.0308598
tadC3	972	Q0K4T4			Flp pilus assembly protein TadC		0.00035461	0	7	6	7	4	5	4	7	7	7										23.4895	23.4526	23.2795	22.1424	21.8195	21.6825	23.1675	22.9622	22.9791	23.4895	23.4526	23.2795	22.1424	21.8195	21.6825	23.1675	22.9622	22.9791	23.4101	21.8946	23.0393	0.00478907	0.0107923
tadB3	973	Q0K4T5			Flp pilus assembly protein TadB		0.00108186	0	1	1	1	0	1	0	1	1	1										18.7152	18.9944	19.5336	NA	17.7	NA	17.931	18.4679	18.948	18.7152	18.9944	19.5336	15.8239	17.7	17.0326	17.931	18.4679	18.948	19.1219	17.0426	18.5078	0.0218051	0.0564304
cpaF2	974	Q0K4T6			Flp pilus assembly ATPase CpaF		0.00035461	0	21	26	27	20	23	16	25	26	25										26.1716	25.9046	25.9828	25.0236	25.2061	25.2926	25.9253	25.8667	25.8628	26.1716	25.9046	25.9828	25.0236	25.2061	25.2926	25.9253	25.8667	25.8628	26.0241	25.1784	25.8852	0.0052746	0.00545563
cpaE2	975	Q0K4T7			Flp pilus assembly ATPase		0.00035461	0	17	16	17	16	15	15	18	18	16										26.2339	26.042	25.8753	25.2574	25.0174	25.1073	25.8078	25.6063	25.6401	26.2339	26.042	25.8753	25.2574	25.0174	25.1073	25.8078	25.6063	25.6401	26.0578	25.1308	25.6875	0.00688857	0.0048264
cpaC2	976	Q0K4T8			Flp pilus assembly protein, secretin		0.00035461	2	19	20	19	16	15	13	20	20	20										26.8242	26.4205	26.3551	25.5334	25.1504	25.5338	26.3989	26.2422	26.2616	26.8242	26.4205	26.3551	25.5334	25.1504	25.5338	26.3989	26.2422	26.2616	26.5486	25.4168	26.3026	0.00957548	0.00870722
cpaB2	977	Q0K4T9			Flp pilus assembly protein CpaB		0.00035461	1	9	10	10	6	9	8	10	10	10										26.5425	26.1932	25.8544	24.7857	24.6637	24.9547	25.9064	25.6048	25.6469	26.5425	26.1932	25.8544	24.7857	24.6637	24.9547	25.9064	25.6048	25.6469	26.2239	24.8063	25.7256	0.0131327	0.00589175
tadG2b	978	Q0K4U0			Flp pilus assembly protein TadG		0.000644122	1	2	2	2	0	2	1	2	2	2										19.4941	20.2889	20.572	NA	18.5161	18.1544	19.8566	19.7033	19.3194	19.4941	20.2889	20.572	16.6498	18.5161	18.1544	19.8566	19.7033	19.3194	20.1859	17.9685	19.6436	0.0277767	0.055686
H16_B0179	979	Q0K4U4			Hemagglutinin-related transmembrane protein		0.00108186	0	1	1	1	0	0	0	1	1	1										18.8562	18.821	18.7257	NA	NA	NA	17.6369	17.544	17.7348	18.8562	18.821	18.7257	15.572	16.7728	15.6144	17.6369	17.544	17.7348	18.802	16.1009	17.6407	0.00359047	0.0426231
H16_B0178	980	Q0K4U5			Hemolysin activation/secretion protein		0.00035461	0	12	11	11	9	10	11	12	11	11										24.0168	23.6805	23.6675	22.3975	22.8532	22.6082	23.7511	23.5629	23.6926	24.0168	23.6805	23.6675	22.3975	22.8532	22.6082	23.7511	23.5629	23.6926	23.7976	22.6317	23.671	0.00832544	0.0100825
H16_B0175	981	Q0K4U8			Dienelactone hydrolase or related enzyme		0.00035461	0	13	13	13	10	10	12	13	12	12										25.8291	25.6275	25.4071	24.7197	24.3679	24.6666	25.0122	24.8617	24.9182	25.8291	25.6275	25.4071	24.7197	24.3679	24.6666	25.0122	24.8617	24.9182	25.6315	24.5929	24.932	0.00823773	0.00771414
H16_B0174	982	Q0K4U9			Acyl-CoA synthetase (AMP-forming)/AMP-acid ligase II		0.00035461	1	17	17	17	15	17	13	18	18	18										24.3783	24.4261	24.445	24.4299	24.3462	24.0208	25.0984	25.1982	25.0596	24.3783	24.4261	24.445	24.4299	24.3462	24.0208	25.0984	25.1982	25.0596	24.4167	24.2762	25.1199	0.00140843	0.00890688
H16_B0172	983	Q0K4V1			Transcriptional regulator, MarR family		0.00108186	1	1	1	1	1	1	1	1	1	1										20.2428	20.0513	19.7076	19.781	19.2858	19.4759	19.7184	19.491	19.6232	20.2428	20.0513	19.7076	19.781	19.2858	19.4759	19.7184	19.491	19.6232	20.0172	19.5288	19.6138	0.0135581	0.0128006
H16_B0169	984	Q0K4V4			Transcriptional regulator, LysR-family		0.00035461	1	5	6	8	3	6	4	6	5	6										22.0815	22.1725	22.0692	21.9164	21.7231	21.1008	21.7115	21.5886	21.7154	22.0815	22.1725	22.0692	21.9164	21.7231	21.1008	21.7115	21.5886	21.7154	22.1085	21.62	21.673	0.00255208	0.0197486
H16_B0168	985	Q0K4V5			Putative multidrug resistance protein		0.00035461	0	0	0	0	0	0	0	0	0	0										NA	NA	NA	NA	NA	NA	NA	NA	NA	16.4963	16.3629	16.5486	17.4063	17.0694	17.5826	15.9208	16.3615	16.6823	16.4714	17.3681	16.3547	0.00581505	0.0150272
H16_B0167	986	Q0K4V6			Transcriptional regulator, IclR-family		0.00035461	2	5	5	5	2	3	1	4	4	5										22.762	22.2099	22.119	21.1067	20.9271	21.7628	21.6725	21.594	21.7458	22.762	22.2099	22.119	21.1067	20.9271	21.7628	21.6725	21.594	21.7458	22.3927	21.312	21.6721	0.0155616	0.0206862
H16_B0166	987	Q0K4V7			Potassium channel protein		0.00035461	0	7	8	9	4	6	4	7	6	7										23.5472	23.314	23.5884	22.4036	22.3736	23.0316	22.8298	22.6641	23.1769	23.5472	23.314	23.5884	22.4036	22.3736	23.0316	22.8298	22.6641	23.1769	23.4881	22.6362	22.9063	0.00630123	0.0164383
H16_B0165	988	Q0K4V8			MoxR-like ATPase		0.00035461	0	2	2	2	2	2	2	2	2	2										20.4272	18.8959	19.7196	21.0611	20.7159	20.1094	20.1535	20.6783	20.497	20.4272	18.8959	19.7196	21.0611	20.7159	20.1094	20.1535	20.6783	20.497	19.8119	20.6804	20.459	0.0389401	0.0233547
H16_B0160	989	Q0K4W3			Uncharacterized protein		0.00035461	0	4	4	4	0	1	1	3	4	3										20.9075	21.0577	20.6672	NA	19.4759	18.0588	19.584	19.5379	19.8647	20.9075	21.0577	20.6672	18.1592	19.4759	18.0588	19.584	19.5379	19.8647	20.8863	18.7195	19.6696	0.00943645	0.0425956
H16_B0159	990	Q0K4W4			Periplasmic serine endoprotease DegP-like		0.00035461	0	6	6	6	2	2	3	5	4	5										21.4606	21.4568	21.0955	19.8316	18.4422	19.4567	20.4746	20.4519	20.6498	21.4606	21.4568	21.0955	19.8316	18.4422	19.4567	20.4746	20.4519	20.6498	21.3475	19.3529	20.5282	0.00982787	0.0373532
ohrR	991	Q0K4W5			Transcriptional regulator, MarR-family		0.000644122	1	1	1	1	2	2	2	2	2	1										20.0767	20.1128	20.2719	20.4341	21.3913	21.4412	20.1855	20.4831	20.1165	20.0767	20.1128	20.2719	20.4341	21.3913	21.4412	20.1855	20.4831	20.1165	20.1563	21.157	20.2707	0.00515275	0.0269124
ohr	992	Q0K4W6			Organic hydroperoxide resistance protein		0.00035461	0	22	21	20	23	18	21	23	20	21										27.7249	27.3133	27.0118	29.118	28.4842	28.9902	27.9468	27.5067	27.6522	27.7249	27.3133	27.0118	29.118	28.4842	28.9902	27.9468	27.5067	27.6522	27.3798	28.889	27.7137	0.0130877	0.0116123
H16_B0150	993	Q0K4W8			Uncharacterized protein		0.00035461	1	3	3	3	2	3	3	3	3	3										23.6136	23.6333	23.8543	22.4058	23.8804	23.7985	24.0187	24.3093	24.2469	23.6136	23.6333	23.8543	22.4058	23.8804	23.7985	24.0187	24.3093	24.2469	23.7046	23.5	24.1969	0.00564005	0.035474
H16_B0141	994	Q0K4X7			Coenzyme F420-dependent N5,N10-methylene tetrahydromethanopterin reductase		0.00035461	1	6	6	6	3	5	3	6	5	6										22.6553	22.6096	22.4544	20.9288	21.1872	21.625	21.894	21.5455	21.9668	22.6553	22.6096	22.4544	20.9288	21.1872	21.625	21.894	21.5455	21.9668	22.5756	21.276	21.8135	0.00466458	0.0165633
H16_B0140	995	Q0K4X8			Transcriptional regulator, IclR-family		0.00035461	1	5	5	5	4	4	3	5	5	5										20.864	20.5823	21.4118	20.0488	20.4491	20.2048	21.132	21.2932	20.6351	20.864	20.5823	21.4118	20.0488	20.4491	20.2048	21.132	21.2932	20.6351	20.9947	20.2437	21.0462	0.0201311	0.00997104
H16_B0136	996	Q0K4Y2			Cysteine desulfurase		0.000644122	0	1	1	1	2	2	2	1	1	1										19.9242	20.0407	18.0696	20.6889	19.6909	20.4216	18.2846	20.0023	19.5684	19.9242	20.0407	18.0696	20.6889	19.6909	20.4216	18.2846	20.0023	19.5684	19.5784	20.3253	19.4489	0.0571704	0.0254905
pepE2	997	Q0K4Y3			Peptidase E		0.000644122	0	2	2	2	2	2	2	1	2	2										19.083	19.8801	18.9213	20.8943	21.8286	21.963	19.3432	20.2023	19.7639	19.083	19.8801	18.9213	20.8943	21.8286	21.963	19.3432	20.2023	19.7639	19.3586	21.6337	19.8122	0.0266047	0.0269989
H16_B0133	998	Q0K4Y5			Uncharacterized protein		0.00035461	0	2	3	3	3	3	3	3	3	3										19.2704	21.8444	21.8613	22.537	22.6171	22.4621	20.9182	21.6157	20.9286	19.2704	21.8444	21.8613	22.537	22.6171	22.4621	20.9182	21.6157	20.9286	21.3836	22.5402	21.1928	0.0710259	0.00343913
H16_B0132	999	Q0K4Y6			Thiosulfate sulfurtransferase		0.00035461	0	5	6	5	6	5	6	6	6	6										22.8263	22.6314	22.3636	23.268	22.7739	23.0799	22.3238	22.0338	22.1257	22.8263	22.6314	22.3636	23.268	22.7739	23.0799	22.3238	22.0338	22.1257	22.6194	23.0548	22.1662	0.0102759	0.0108222
H16_B0131	1000	Q0K4Y7			Probable 5-dehydro-4-deoxyglucarate dehydratase		0.00035461	0	3	4	4	5	5	4	3	5	4										18.8978	20.5042	20.6805	22.9183	23.166	22.708	20.5631	21.0193	21.1441	18.8978	20.5042	20.6805	22.9183	23.166	22.708	20.5631	21.0193	21.1441	20.217	22.9429	20.9296	0.0490489	0.00999607
H16_B0130	1001	Q0K4Y8			2,5-dioxovalerate dehydrogenase/2-oxoglutarate semialdehyde dehydrogenase		0.00035461	0	2	2	1	5	6	4	3	4	4										19.8377	20.7262	20.4224	22.7748	22.5913	22.639	20.85	21.6868	20.6051	19.8377	20.7262	20.4224	22.7748	22.5913	22.639	20.85	21.6868	20.6051	20.3741	22.6705	21.125	0.0222147	0.00419927
H16_B0126	1002	Q0K4Z2			Transcriptional regulator, GntR-family		0.00035461	0	4	7	6	2	6	5	5	7	6										21.938	22.3307	22.3772	21.1979	21.6249	21.4659	21.8925	22.0686	22.2394	21.938	22.3307	22.3772	21.1979	21.6249	21.4659	21.8925	22.0686	22.2394	22.2283	21.4402	22.0738	0.0108617	0.0100721
fusA	1003	Q0K4Z4	Q0K611		Elongation factor G		0.00035461	1	32	34	38	28	33	26	34	32	35										26.246	25.8594	26.0433	26.0898	26.0278	26.2395	26.0614	26.0629	26.0239	26.246	25.8594	26.0433	26.0898	26.0278	26.2395	26.0614	26.0629	26.0239	26.0582	26.1218	26.0495	0.00742425	0.00416765
H16_B0123	1004	Q0K4Z5			DUF1338 domain-containing protein		0.00123191	0	1	2	2	0	1	0	0	0	0										17.6396	17.671	17.3682	NA	16.8502	NA	NA	NA	NA	17.6396	17.671	17.3682	16.3808	16.8502	16.4726	17.1445	16.1733	16.2989	17.5659	16.5825	16.6067	0.00948148	0.0150163
H16_B0122	1005	Q0K4Z6			Transcriptional regulator, LysR-family		0.000644122	0	2	3	3	2	3	1	3	3	3										18.2871	18.2746	19.6316	18.9063	19.9465	18.6701	18.9027	19.5844	19.7162	18.2871	18.2746	19.6316	18.9063	19.9465	18.6701	18.9027	19.5844	19.7162	18.8819	19.2869	19.4426	0.0416354	0.0354177
H16_B0121	1006	Q0K4Z7			Outer membrane protein (Porin)		0.00035461	0	3	3	2	0	0	0	4	4	3										17.7234	18.6306	17.9246	NA	NA	NA	19.3764	19.2073	18.4757	17.7234	18.6306	17.9246	17.3731	16.8555	17.3978	19.3764	19.2073	18.4757	18.1474	17.2295	19.0694	0.0263326	0.0177941
fur	1007	Q0K502			Ferric uptake regulation protein		0.00035461	1	0	0	0	0	0	0	2	2	3										NA	NA	NA	NA	NA	NA	22.5385	21.8403	22.0503	17.2468	16.9392	16.282	16.9769	17.4552	16.642	22.5385	21.8403	22.0503	16.8761	17.0637	22.1734	0.0292963	0.0240057
H16_B0108	1008	Q0K510			Predicted signal transduction protein containinga membrane domain, an EAL and a GGDEF domain		0.00035461	1	9	9	8	6	7	7	9	7	8										22.9796	23.1722	23.024	21.9204	21.9071	21.8979	23.0252	23.0025	23.1038	22.9796	23.1722	23.024	21.9204	21.9071	21.8979	23.0252	23.0025	23.1038	23.061	21.9085	23.0445	0.00437401	0.000515841
H16_B0107	1009	Q0K511			Signal transduction protein containin a GGDEF domain		0.000644122	0	1	1	2	1	2	1	1	2	2										17.5873	19.6091	19.5361	20.2834	18.4317	19.9993	17.187	19.5168	19.2973	17.5873	19.6091	19.5361	20.2834	18.4317	19.9993	17.187	19.5168	19.2973	19.1596	19.7677	18.9729	0.0606406	0.0509546
H16_B0106	1010	Q0K512			Uncharacterized protein		0.00035461	2	4	5	6	3	3	4	4	6	3										22.8493	23.1468	23.0729	22.4427	22.1887	22.081	22.7517	23.0738	22.6628	22.8493	23.1468	23.0729	22.4427	22.1887	22.081	22.7517	23.0738	22.6628	23.0285	22.2456	22.8405	0.00672922	0.00835028
H16_B0105	1011	Q0K513			Ferredoxin		0.00035461	0	15	15	15	14	15	15	15	15	15										26.6983	26.5472	26.3455	27.4256	27.0295	27.2334	26.7812	26.7226	26.6108	26.6983	26.5472	26.3455	27.4256	27.0295	27.2334	26.7812	26.7226	26.6108	26.5375	27.2385	26.7066	0.00667163	0.00727513
H16_B0104	1012	Q0K514			Transcriptional regulator, LysR-family		0.00035461	0	2	2	2	1	2	1	2	2	2										19.6129	20.1377	19.8286	19.5391	19.1742	20.2432	19.9474	19.5313	19.5993	19.6129	20.1377	19.8286	19.5391	19.1742	20.2432	19.9474	19.5313	19.5993	19.8759	19.7221	19.7045	0.0132819	0.0276519
fumC	1013	Q0K515			Fumarate hydratase class II		0.00035461	0	7	7	9	7	8	7	10	10	10										23.9203	23.7785	23.7297	23.8119	23.5743	24.179	24.2642	24.375	24.3592	23.9203	23.7785	23.7297	23.8119	23.5743	24.179	24.2642	24.375	24.3592	23.8118	23.8768	24.3336	0.00415685	0.0127724
H16_B0102	1014	Q0K516			Ferredoxin--NADP(+) reductase		0.00035461	0	3	3	3	2	4	2	3	3	3										21.6089	21.8385	22.0899	21.6328	21.4451	20.0788	21.2721	21.3731	21.2179	21.6089	21.8385	22.0899	21.6328	21.4451	20.0788	21.2721	21.3731	21.2179	21.8591	21.1975	21.2892	0.011012	0.0402926
H16_B0100	1015	Q0K518			Uncharacterized protein		0.000644122	1	3	3	3	1	2	2	2	2	2										19.618	19.9467	20.5129	16.4765	18.7405	18.5111	20.427	19.8473	19.3439	19.618	19.9467	20.5129	16.4765	18.7405	18.5111	20.427	19.8473	19.3439	20.0741	18.199	19.9404	0.0226036	0.0695829
H16_B0099	1016	Q0K519			Transcriptional regulator, LysR-family		0.00035461	0	2	1	2	1	2	1	2	2	2										17.9309	18.4171	18.6895	19.0664	19.0497	17.5399	18.9688	18.8392	18.647	17.9309	18.4171	18.6895	19.0664	19.0497	17.5399	18.9688	18.8392	18.647	18.3789	18.7052	18.8244	0.020947	0.0472485
H16_B0098	1017	Q0K520			tRNA_edit domain-containing protein		0.00035461	0	3	3	2	3	3	1	3	2	3										18.8582	19.0746	18.1406	18.6581	18.4592	17.4202	19.1904	18.287	18.4229	18.8582	19.0746	18.1406	18.6581	18.4592	17.4202	19.1904	18.287	18.4229	18.7431	18.2718	18.6909	0.0261577	0.036568
H16_B0094	1018	Q0K524			Transcriptional regulator, GntR-family		0.000644122	0	2	2	2	2	2	2	2	2	2										19.8683	19.8301	19.6526	19.6705	19.4746	19.5924	19.2138	19.0051	19.3487	19.8683	19.8301	19.6526	19.6705	19.4746	19.5924	19.2138	19.0051	19.3487	19.7867	19.5814	19.196	0.00581638	0.00503878
H16_B0086	1019	Q0K532			Transcriptional regulator, LysR-family		0.00123191	0	2	3	2	1	2	1	2	3	2										18.8134	19.2597	19.2592	19.2583	19.5744	18.3831	18.921	18.8232	19.4872	18.8134	19.2597	19.2592	19.2583	19.5744	18.3831	18.921	18.8232	19.4872	19.1255	19.1537	19.108	0.0134744	0.0323583
H16_B0085	1020	Q0K533			Ferrous iron transport protein A		0.00035461	1	4	6	5	2	4	5	4	4	4										21.1593	21.1124	21.2437	20.8443	19.8477	22.0517	21.0578	20.8867	21.1499	21.1593	21.1124	21.2437	20.8443	19.8477	22.0517	21.0578	20.8867	21.1499	21.1728	21.1893	21.0355	0.00314423	0.0527712
H16_B0084	1021	Q0K534			Ferrous iron transport protein B		0.00035461	0	4	4	5	4	4	4	5	4	4										23.0841	22.8875	22.9503	22.4806	22.4341	22.4186	22.5425	22.2859	22.6879	23.0841	22.8875	22.9503	22.4806	22.4341	22.4186	22.5425	22.2859	22.6879	22.9763	22.4447	22.5149	0.00437069	0.00143753
leuA2	1022	Q0K537			2-isopropylmalate synthase		0.00035461	0	8	9	9	6	6	5	7	8	6										22.5297	22.7218	22.288	22.5155	22.4987	22.2281	22.1887	22.0471	21.7373	22.5297	22.7218	22.288	22.5155	22.4987	22.2281	22.1887	22.0471	21.7373	22.524	22.42	22.0031	0.0096559	0.00719546
amn	1023	Q0K548			AMP nucleosidase		0.00035461	0	14	14	14	12	13	12	13	13	13										25.756	25.7094	25.6436	25.5517	25.3132	25.7844	25.4643	25.399	25.3717	25.756	25.7094	25.6436	25.5517	25.3132	25.7844	25.4643	25.399	25.3717	25.7037	25.5626	25.4122	0.00219796	0.00922114
H16_B0069	1024	Q0K549			Acetyltransferase		0.00035461	0	5	5	5	3	4	4	4	5	5										22.671	22.4532	22.7542	21.7513	21.9866	21.934	22.4529	22.4856	22.6154	22.671	22.4532	22.7542	21.7513	21.9866	21.934	22.4529	22.4856	22.6154	22.6317	21.8941	22.5197	0.00686921	0.00564107
H16_B0067	1025	Q0K551			Metal-dependent hydrolase of the beta-lactamase superfamily		0.00035461	0	6	6	5	2	5	4	6	5	6										25.2296	25.2069	25.0197	22.6165	23.0169	22.8893	24.126	24.0555	24.0499	25.2296	25.2069	25.0197	22.6165	23.0169	22.8893	24.126	24.0555	24.0499	25.1551	22.8504	24.0776	0.00458047	0.00895488
H16_B0066	1026	Q0K552			Probable extra-cytoplasmic solute receptor		0.00035461	0	8	8	8	8	8	8	8	8	8										23.0464	22.964	22.7924	22.688	22.4675	22.7203	23.6352	23.6851	23.5324	23.0464	22.964	22.7924	22.688	22.4675	22.7203	23.6352	23.6851	23.5324	22.9381	22.6296	23.6189	0.00565009	0.00608202
H16_B0065	1027	Q0K553			Uncharacterized protein		0.00123191	0	1	1	1	1	1	2	2	3	3										18.895	17.3436	17.0336	18.7772	18.0035	19.4166	18.948	19.4558	19.1434	18.895	17.3436	17.0336	18.7772	18.0035	19.4166	18.948	19.4558	19.1434	18.0028	18.8442	19.1977	0.0561644	0.0377742
H16_B0064	1028	Q0K554			Uncharacterized protein		0.00035461	0	7	7	7	7	8	8	8	8	8										22.1985	21.7944	21.5938	22.2998	22.2293	22.595	21.9867	22.0779	21.9007	22.1985	21.7944	21.5938	22.2998	22.2293	22.595	21.9867	22.0779	21.9007	21.8846	22.3836	21.9903	0.014087	0.00866951
H16_B0063	1029	Q0K555			Transcriptional regulator, LysR-family		0.000644122	1	3	3	2	1	3	2	2	3	3										19.1746	18.8162	19.4051	19.5369	20.1639	19.9949	19.6668	19.4449	19.4737	19.1746	18.8162	19.4051	19.5369	20.1639	19.9949	19.6668	19.4449	19.4737	19.152	19.9221	19.5319	0.0155127	0.0163054
H16_B0062	1030	Q0K556			Short chain dehydrogenase		0.00035461	0	9	9	10	9	10	10	10	10	10										23.4233	23.6149	24.1208	24.394	24.4773	24.1985	24.5133	24.6268	24.5056	23.4233	23.6149	24.1208	24.394	24.4773	24.1985	24.5133	24.6268	24.5056	23.7505	24.3613	24.5496	0.0151921	0.00587717
H16_B0061	1031	Q0K557			ABC-type transporter, periplasmic component		0.00035461	0	22	25	26	17	24	19	26	24	24										26.1845	25.3023	26.6568	25.4491	26.8994	26.4575	27.0261	25.8068	27.0605	26.1845	25.3023	26.6568	25.4491	26.8994	26.4575	27.0261	25.8068	27.0605	26.1504	26.3863	26.736	0.0263949	0.0282993
H16_B0060	1032	Q0K558			Conserved hypothetical membrane protein		0.00494042	0	1	1	1	1	1	1	1	1	1										17.484	18.0053	18.5777	15.9045	16.8949	15.5439	17.882	16.71	18.3167	17.484	18.0053	18.5777	15.9045	16.8949	15.5439	17.882	16.71	18.3167	18.0911	16.2324	17.7801	0.0303543	0.0434114
H16_B0059	1033	Q0K559			Hypothetical periplasmic protein		0.00123191	0	0	1	2	2	2	1	1	2	2										NA	17.6135	17.7178	18.0279	19.0062	17.2654	17.0154	16.3337	18.1819	15.7142	17.6135	17.7178	18.0279	19.0062	17.2654	17.0154	16.3337	18.1819	17.2569	18.2747	17.3821	0.0662862	0.0482132
H16_B0054	1034	Q0K564			Transcriptional regulator, GntR-family		0.00035461	1	8	9	9	6	8	6	9	9	9										24.8656	24.6397	24.5523	24.2943	24.422	24.5982	24.6215	24.6022	24.6666	24.8656	24.6397	24.5523	24.2943	24.422	24.5982	24.6215	24.6022	24.6666	24.692	24.4436	24.6303	0.00654914	0.00624399
H16_B0053	1035	Q0K565			Probable extra-cytoplasmic solute receptor		0.00035461	2	5	7	7	3	4	3	7	6	6										26.7296	26.3812	26.1092	25.3581	24.7941	25.3277	25.7223	25.5617	25.4882	26.7296	26.3812	26.1092	25.3581	24.7941	25.3277	25.7223	25.5617	25.4882	26.4291	25.1822	25.5941	0.0117779	0.0126071
leuC4	1036	Q0K566			3-Isopropylmalate dehydratase large subunit		0.00035461	0	5	6	6	2	4	4	3	4	5										22.7368	22.5147	22.3685	21.8231	21.6168	21.8792	22.0286	22.0207	21.7844	22.7368	22.5147	22.3685	21.8231	21.6168	21.8792	22.0286	22.0207	21.7844	22.548	21.7774	21.9489	0.00822742	0.00634514
leuD4	1037	Q0K567			3-isopropylmalate dehydratase small subunit		0.000644122	0	2	2	2	1	2	1	2	2	2										19.7813	19.9429	19.405	17.9586	18.8243	17.1239	19.0446	18.3554	18.11	19.7813	19.9429	19.405	17.9586	18.8243	17.1239	19.0446	18.3554	18.11	19.7268	18.1319	18.5595	0.0140024	0.047319
H16_B0050	1038	Q0K568			Predicted phosphoribosyltransferase		0.00035461	0	5	3	5	5	5	6	7	6	6										21.1811	20.6361	20.0723	21.4295	21.3655	21.7006	21.4645	20.9655	20.7738	21.1811	20.6361	20.0723	21.4295	21.3655	21.7006	21.4645	20.9655	20.7738	20.6999	21.506	21.0981	0.0268745	0.00827531
H16_B0048	1039	Q0K570			Putative Cytosine/adenosine deaminase		0.00035461	0	2	3	2	1	1	1	3	2	2										20.8015	20.9794	20.7549	19.4303	20.0975	20.4757	20.7965	20.2417	20.3717	20.8015	20.9794	20.7549	19.4303	20.0975	20.4757	20.7965	20.2417	20.3717	20.8485	20.0632	20.4899	0.00568344	0.0264658
cynX	1040	Q0K571			MFS transporter		0.00464981	1	0	0	0	0	0	0	0	0	0										NA	NA	NA	NA	NA	NA	NA	NA	NA	14.9772	15.9608	15.4927	16.2917	15.5752	16.2449	15.1663	14.9845	14.5389	15.532	16.0722	14.9199	0.0317904	0.0249945
parB3	1041	Q0K5B4			Chromosome partitioning protein ParB		0.00035461	0	14	16	19	13	13	14	19	20	19										25.2709	25.2392	25.1799	25.0971	24.8948	25.0323	25.0476	25.0761	25.0368	25.2709	25.2392	25.1799	25.0971	24.8948	25.0323	25.0476	25.0761	25.0368	25.2305	25.0105	25.0536	0.00183075	0.00413077
parA3	1042	Q0K5B5			Chromosome partition protein ParA		0.00035461	0	10	11	10	8	11	10	11	11	10										24.4112	24.2412	24.0398	24.3392	24.0264	24.352	24.0807	24.0912	24.0719	24.4112	24.2412	24.0398	24.3392	24.0264	24.352	24.0807	24.0912	24.0719	24.2387	24.2468	24.0813	0.00767346	0.00760557
H16_B0002	1043	Q0K5B6			Cold-shock protein, DNA-binding		0.00035461	1	15	15	16	13	14	11	15	14	14										25.3143	25.2458	25.242	26.4551	26.3462	24.3263	25.1249	25.0434	25.0244	25.3143	25.2458	25.242	26.4551	26.3462	24.3263	25.1249	25.0434	25.0244	25.2678	25.9784	25.0649	0.00160874	0.0466315
pA2	1044	Q0K5B7			Replication initiation protein RepA		0.00035461	0	14	13	14	13	11	13	12	13	13										25.7276	25.6921	25.557	25.4247	25.0623	25.4107	25.1116	25.0926	25.161	25.7276	25.6921	25.557	25.4247	25.0623	25.4107	25.1116	25.0926	25.161	25.6607	25.3087	25.122	0.00350857	0.00811457
rpmH	1045	Q0K5B8			50S ribosomal protein L34		0.00035461	2	10	10	9	5	6	6	8	8	6										29.1512	28.8516	28.4815	27.1568	27.6474	26.6967	28.4229	27.8558	28.2096	29.1512	28.8516	28.4815	27.1568	27.6474	26.6967	28.4229	27.8558	28.2096	28.8538	27.2189	28.1814	0.0116357	0.0174997
rnpA	1046	Q0K5B9			Ribonuclease P protein component		0.00035461	1	5	6	6	3	5	3	6	6	5										21.425	21.5619	21.6019	20.5927	21.134	20.0928	21.1685	21.2375	20.8409	21.425	21.5619	21.6019	20.5927	21.134	20.0928	21.1685	21.2375	20.8409	21.5316	20.6688	21.0924	0.00430906	0.0252719
yidC	1047	Q0K5C1			Membrane protein insertase YidC		0.00035461	2	9	9	10	6	8	8	10	11	10										25.4803	25.3665	25.2792	24.9919	24.8458	24.9521	24.8356	24.9048	24.8426	25.4803	25.3665	25.2792	24.9919	24.8458	24.9521	24.8356	24.9048	24.8426	25.3777	24.9312	24.8613	0.00397284	0.00302958
H16_A3737	1048	Q0K5C8			Choline dehydrogenase		0.00035461	1	3	4	2	3	5	3	4	5	5										21.809	21.8762	21.8709	23.8747	24.0565	23.822	23.1347	23.6808	23.6587	21.809	21.8762	21.8709	23.8747	24.0565	23.822	23.1347	23.6808	23.6587	21.8523	23.9213	23.5125	0.00170937	0.00514371
H16_A3731	1049	Q0K5D4			Outer membrane efflux protein		0.00035461	0	17	18	21	30	35	31	21	22	21										26.5762	26.8054	26.7129	29.0876	28.934	29.8059	27.2366	26.2691	26.2289	26.5762	26.8054	26.7129	29.0876	28.934	29.8059	27.2366	26.2691	26.2289	26.7012	29.3281	26.6579	0.00431921	0.0158988
H16_A3729	1051	Q0K5D6			Acriflavin resistance protein A		0.00035461	2	27	30	33	41	42	40	28	24	24										26.9068	27.5432	27.5789	30.1809	29.5926	30.2467	27.7518	26.8185	26.6891	26.9068	27.5432	27.5789	30.1809	29.5926	30.2467	27.7518	26.8185	26.6891	27.3742	30.0352	27.1686	0.0138306	0.012002
H16_A3728	1052	Q0K5D7			Transcriptional regulator, TetR/AcrR-family		0.00035461	1	6	8	9	9	9	9	9	5	4										21.3485	22.2119	22.3232	24.6194	24.4541	24.62	22.1648	21.0545	20.7738	21.3485	22.2119	22.3232	24.6194	24.4541	24.62	22.1648	21.0545	20.7738	22.0219	24.5666	21.4631	0.0242942	0.00389234
H16_A3727	1053	Q0K5D8			ABC-type transporter, periplasmic component		0.00464981	0	0	1	1	1	1	1	1	1	1										NA	20.1327	19.7657	19.0107	20.3166	19.2534	20.4167	20.6299	20.0404	15.3179	20.1327	19.7657	19.0107	20.3166	19.2534	20.4167	20.6299	20.0404	19.4045	19.6447	20.3825	0.145618	0.0355704
H16_A3726	1054	Q0K5D9			Response regulator, OmpR-family		0.00035461	0	5	5	5	5	5	5	5	5	5										22.0837	22.1642	22.5313	22.4039	22.7905	22.8196	22.5738	22.6064	22.5729	22.0837	22.1642	22.5313	22.4039	22.7905	22.8196	22.5738	22.6064	22.5729	22.2732	22.6834	22.5844	0.0107188	0.0102347
H16_A3725	1055	Q0K5E0			Sensor protein QseC		0.00035461	0	6	6	6	5	7	5	7	5	6										21.8617	21.5966	21.848	22.2722	22.3829	21.9991	21.6217	21.4586	21.6866	21.8617	21.5966	21.848	22.2722	22.3829	21.9991	21.6217	21.4586	21.6866	21.7738	22.2269	21.5921	0.00685582	0.00889155
H16_A3723	1057	Q0K5E2			PNPLA domain-containing protein		0.00035461	0	4	5	5	5	5	4	5	5	5										22.5238	22.6964	22.7625	23.6	23.2278	23.1642	22.97	23.0755	22.8826	22.5238	22.6964	22.7625	23.6	23.2278	23.1642	22.97	23.0755	22.8826	22.6644	23.3438	22.9782	0.00543945	0.0100902
H16_A3722	1058	Q0K5E3			4HBT domain-containing protein		0.00035461	0	2	3	3	3	2	3	3	3	3										20.245	20.6836	21.0244	21.1762	21.4153	20.9134	21.1745	21.3113	21.4489	20.245	20.6836	21.0244	21.1762	21.4153	20.9134	21.1745	21.3113	21.4489	20.6857	21.1828	21.3159	0.0189195	0.0118585
H16_A3720	1059	Q0K5E5			Putative component of transporter, tripartite tricarboxylate transport (TTT) family		0.00035461	2	2	1	2	2	2	2	2	3	2										17.0029	18.4767	17.941	19.1011	19.9272	20.1384	18.4585	19.005	18.9173	17.0029	18.4767	17.941	19.1011	19.9272	20.1384	18.4585	19.005	18.9173	17.9272	19.7868	18.8127	0.0418945	0.0277959
H16_A3718	1060	Q0K5E7			Probable extra-cytoplasmic solute receptor,putative component of transport system, tripartite tricarboxylate transport (TTT) family		0.00035461	1	8	9	9	12	14	14	15	15	15										25.7304	25.6496	25.3843	26.7998	26.3936	26.7453	27.3028	27.1552	27.1312	25.7304	25.6496	25.3843	26.7998	26.3936	26.7453	27.3028	27.1552	27.1312	25.5956	26.6572	27.1984	0.0070764	0.00827383
phuW	1061	Q0K5E8			Uncharacterized iron-regulated protein		0.00108186	2	1	1	1	1	1	1	1	1	1										18.3816	18.4213	17.8334	17.9811	18.0065	17.3576	17.8597	17.1368	17.7178	18.3816	18.4213	17.8334	17.9811	18.0065	17.3576	17.8597	17.1368	17.7178	18.2359	17.8113	17.6037	0.0180418	0.020667
H16_A3710	1066	Q0K5F5			Response regulator, NarL-family		0.00035461	0	7	8	9	4	7	7	8	8	8										22.9712	22.6994	22.4534	22.3393	22.0797	22.4234	22.6263	22.5509	22.5907	22.9712	22.6994	22.4534	22.3393	22.0797	22.4234	22.6263	22.5509	22.5907	22.7235	22.2881	22.5896	0.0114049	0.0080397
H16_A3709	1067	Q0K5F6			Signal transduction histidine kinase		0.00035461	0	2	3	3	3	3	3	3	3	3										19.3671	20.4133	20.3188	20.9093	21.051	20.8462	20.6214	20.38	20.2852	19.3671	20.4133	20.3188	20.9093	21.051	20.8462	20.6214	20.38	20.2852	20.1038	20.9381	20.4359	0.0288851	0.00500908
H16_A3705	1068	Q0K5G0			Transcriptional regulator, LysR-family		0.00035461	0	7	7	6	7	9	8	9	9	9										24.241	23.9446	23.7679	25.0346	24.8328	25.3065	24.8332	24.7449	24.8382	24.241	23.9446	23.7679	25.0346	24.8328	25.3065	24.8332	24.7449	24.8382	23.9978	25.0711	24.8061	0.00996588	0.00948643
topB	1069	Q0K5G1			DNA topoisomerase		0.00035461	0	43	42	44	39	39	37	42	41	42										27.0695	26.9156	26.8393	26.9726	26.7498	26.7485	26.5382	26.474	26.4646	27.0695	26.9156	26.8393	26.9726	26.7498	26.7485	26.5382	26.474	26.4646	26.9447	26.8275	26.4926	0.004352	0.00481061
H16_A3703	1070	Q0K5G2			Thiol-disulfide isomerase and thioredoxins		0.00035461	1	3	3	3	3	3	3	3	3	3										20.8721	21.3073	21.3862	21.7755	21.7457	21.1804	21.4615	21.43	21.4737	20.8721	21.3073	21.3862	21.7755	21.7457	21.1804	21.4615	21.43	21.4737	21.2056	21.5919	21.4552	0.0130659	0.0155477
H16_A3702	1071	Q0K5G3			Smf protein		0.00035461	1	7	7	7	6	7	5	6	7	7										23.2939	22.4613	22.6375	23.179	22.8013	22.9513	22.4507	22.3703	22.3447	23.2939	22.4613	22.6375	23.179	22.8013	22.9513	22.4507	22.3703	22.3447	22.8438	22.9856	22.3893	0.0192451	0.00827754
H16_A3701	1072	Q0K5G4			Putative peptidoglycan binding domain		0.00035461	0	24	24	24	23	24	23	25	25	25										28.7651	28.4066	28.0974	28.7206	28.2467	28.6181	28.7388	28.491	28.6115	28.7651	28.4066	28.0974	28.7206	28.2467	28.6181	28.7388	28.491	28.6115	28.4489	28.5424	28.6173	0.0117581	0.00874152
def	1073	Q0K5G5			Peptide deformylase		0.00035461	1	8	7	7	6	7	7	8	8	7										23.8296	23.3647	23.3017	22.7444	22.7116	22.8057	23.2883	22.9229	22.79	23.8296	23.3647	23.3017	22.7444	22.7116	22.8057	23.2883	22.9229	22.79	23.5185	22.7544	23.0161	0.0122694	0.00209947
fmt	1074	Q0K5G6			Methionyl-tRNA formyltransferase		0.00035461	0	11	12	12	12	13	11	12	13	13										26.3529	26.0322	26.0818	26.7132	26.5154	26.7831	26.2516	26.2794	26.2932	26.3529	26.0322	26.0818	26.7132	26.5154	26.7831	26.2516	26.2794	26.2932	26.1627	26.675	26.2748	0.00660042	0.0052045
htpX3	1075	Q0K5G7			Protease HtpX homolog		0.00035461	0	6	6	7	6	8	6	6	8	7										23.2265	23.5038	23.6129	24.1165	24.4516	23.9412	23.6015	23.7278	23.5393	23.2265	23.5038	23.6129	24.1165	24.4516	23.9412	23.6015	23.7278	23.5393	23.4567	24.1856	23.625	0.00849442	0.0107299
sun2	1076	Q0K5G8			tRNA and rRNA cytosine-C5-methylase		0.00035461	0	10	12	12	12	11	10	12	12	11										24.5907	24.5391	24.4013	24.6375	24.3829	24.8318	24.9093	24.9025	24.9566	24.5907	24.5391	24.4013	24.6375	24.3829	24.8318	24.9093	24.9025	24.9566	24.5126	24.629	24.923	0.00399571	0.00914452
H16_A3696	1077	Q0K5G9			Uncharacterized protein		0.00035461	0	3	3	4	3	4	3	3	4	4										22.5812	22.4699	22.5039	22.5921	22.6851	22.9952	22.6703	22.453	22.679	22.5812	22.4699	22.5039	22.5921	22.6851	22.9952	22.6703	22.453	22.679	22.5191	22.768	22.6045	0.00253433	0.00927449
ntrY	1078	Q0K5H0			Histidine kinase		0.00035461	1	11	13	12	11	12	13	14	13	14										23.5138	23.1322	23.0622	23.5989	23.1596	23.9156	23.2674	23.1601	23.1891	23.5138	23.1322	23.0622	23.5989	23.1596	23.9156	23.2674	23.1601	23.1891	23.2501	23.5907	23.2063	0.0104594	0.016115
ntrX	1079	Q0K5H1			Response regulator containing a Fis-type DNA-binding domain, NtrX		0.00035461	0	6	6	7	5	7	4	6	7	6										23.4365	23.7044	24.0209	23.7638	24.5281	24.2238	24.1326	24.1588	23.9094	23.4365	23.7044	24.0209	23.7638	24.5281	24.2238	24.1326	24.1588	23.9094	23.7404	24.2053	24.0712	0.0123322	0.0159203
lamB	1080	Q0K5H5			Maltoporin-like channel (LamB porin)		0.00035461	1	8	9	9	7	9	7	9	9	9										22.7282	22.6745	22.4635	22.1772	22.0718	21.7244	22.5228	22.256	22.06	22.7282	22.6745	22.4635	22.1772	22.0718	21.7244	22.5228	22.256	22.06	22.6265	22.0038	22.2921	0.00618526	0.010775
H16_A3688	1081	Q0K5H6			Extracytoplasmic solute receptor protein		0.00035461	0	15	19	18	22	21	19	22	21	22										26.0922	26.0925	26.2411	27.2794	27.3903	27.5075	27.4316	27.7041	27.6728	26.0922	26.0925	26.2411	27.2794	27.3903	27.5075	27.4316	27.7041	27.6728	26.1436	27.3954	27.6079	0.00328476	0.00416489
dinP	1082	Q0K5H8			DNA polymerase IV		0.00689061	0	1	1	1	1	1	0	0	0	0										15.7945	17.5328	15.25	15.5992	17.0661	NA	NA	NA	NA	15.7945	17.5328	15.25	15.5992	17.0661	14.9353	12.8215	15.5755	17.107	16.5378	16.1502	16.0046	0.0736309	0.0687159
H16_A3685	1083	Q0K5H9			DUF2272 domain-containing protein		0.00035461	1	2	2	2	0	1	1	1	2	2										20.0579	20.7499	20.1942	NA	17.7172	16.8109	20.3355	20.2886	19.8698	20.0579	20.7499	20.1942	17.3403	17.7172	16.8109	20.3355	20.2886	19.8698	20.3661	17.3362	20.1793	0.0180271	0.0263312
hupB2	1084	Q0K5I0			DNA-binding protein HU family		0.00035461	2	24	23	23	18	18	20	22	20	22										28.4994	28.3803	28.2799	27.8487	27.6433	27.5678	28.2226	28.0238	28.1487	28.4994	28.3803	28.2799	27.8487	27.6433	27.5678	28.2226	28.0238	28.1487	28.3893	27.6915	28.134	0.00387196	0.00524919
H16_A3682	1085	Q0K5I2			Putative methyltransferase		0.00035461	1	15	17	17	11	14	11	16	13	15										25.3884	25.2064	25	25.191	24.7158	24.9936	24.8648	24.6691	24.7058	25.3884	25.2064	25	25.191	24.7158	24.9936	24.8648	24.6691	24.7058	25.207	24.9798	24.7491	0.00771296	0.00956148
phhS	1086	Q0K5I3			Sensor protein QseC		0.00035461	0	5	6	6	0	0	0	5	6	6										22.9076	22.8196	22.241	NA	NA	NA	22.5597	22.5253	22.4987	22.9076	22.8196	22.241	18.4858	17.7089	18.5374	22.5597	22.5253	22.4987	22.6849	18.2905	22.5281	0.015985	0.0254435
phhR	1087	Q0K5I4			Response regulator, OmpR-family		0.00035461	0	5	7	7	1	1	0	7	7	6										25.4119	24.7201	24.7505	20.366	21.0848	NA	24.5146	24.3237	24.6039	25.4119	24.7201	24.7505	20.366	21.0848	18.5538	24.5146	24.3237	24.6039	24.9977	20.3322	24.4854	0.0156613	0.0652078
phhB	1088	Q0K5I5			Putative pterin-4-alpha-carbinolamine dehydratase		0.00035461	0	4	4	4	2	4	4	4	4	4										24.4456	23.8293	23.7585	23.9718	23.6801	24.1574	24.2548	23.995	24.1661	24.4456	23.8293	23.7585	23.9718	23.6801	24.1574	24.2548	23.995	24.1661	24.0455	23.9496	24.1426	0.0157387	0.010052
H16_A3677	1089	Q0K5I7			Transcriptional regulator, AsnC-family		0.000644122	0	1	1	2	0	3	0	0	1	1										18.4079	17.5104	18.5809	NA	19.0762	NA	NA	18.2533	17.6243	18.4079	17.5104	18.5809	17.7545	19.0762	17.8409	17.9396	18.2533	17.6243	18.2367	18.359	17.9618	0.0316326	0.040573
H16_A3676	1090	Q0K5I8			Large extracellular alpha-helicalprotein		0.00035461	1	62	67	66	53	59	55	62	65	62										27.4686	27.373	27.2028	27.1576	26.8054	27.0315	26.7916	26.6937	26.6911	27.4686	27.373	27.2028	27.1576	26.8054	27.0315	26.7916	26.6937	26.6911	27.3523	27.0054	26.7262	0.00492209	0.00660888
pbpC	1091	Q0K5J0			Peptidoglycan glycosyltransferase		0.00035461	2	4	4	4	1	1	2	3	0	3										21.5568	20.7816	20.6631	18.5777	17.6609	19.3788	19.433	NA	19.4115	21.5568	20.7816	20.6631	18.5777	17.6609	19.3788	19.433	17.419	19.4115	21.0577	18.703	19.0069	0.0231145	0.0463668
H16_A3673	1092	Q0K5J1			Ornithine cyclodeaminase		0.00035461	1	14	14	15	13	15	14	15	15	15										24.7637	24.4295	24.2482	24.6454	24.5372	24.7438	24.759	24.5996	24.7364	24.7637	24.4295	24.2482	24.6454	24.5372	24.7438	24.759	24.5996	24.7364	24.4965	24.6446	24.7	0.0106819	0.00419346
H16_A3671	1093	Q0K5J3			Alkyl sulfatase		0.00035461	0	16	18	17	14	15	12	17	17	17										24.0859	24.0541	23.8982	22.6302	22.9377	22.6053	23.6406	23.5916	23.4903	24.0859	24.0541	23.8982	22.6302	22.9377	22.6053	23.6406	23.5916	23.4903	24.015	22.7325	23.5755	0.00418282	0.00814668
ompW1	1094	Q0K5J4			Porin, OmpW family		0.00035461	0	3	3	3	1	2	2	3	3	2										22.1322	21.8938	21.8709	21.5546	21.258	21.3789	20.7411	20.8783	21.15	22.1322	21.8938	21.8709	21.5546	21.258	21.3789	20.7411	20.8783	21.15	21.9706	21.4024	20.9333	0.00658766	0.00697113
copZ	1095	Q0K5J5			Copper chaperone, heavy metal ion binding		0.00035461	0	5	5	5	4	4	5	5	5	5										24.8446	24.6141	24.4068	24.3728	24.0467	24.4577	24.6833	24.5077	24.5802	24.8446	24.6141	24.4068	24.3728	24.0467	24.4577	24.6833	24.5077	24.5802	24.6329	24.303	24.5922	0.00889528	0.00893187
copP2	1096	Q0K5J6			Putative copper uptake P-type ATPase		0.00035461	1	8	9	8	9	9	9	9	9	9										22.7985	22.8567	22.6227	23.2265	22.9381	23.1057	22.8678	22.8177	22.7971	22.7985	22.8567	22.6227	23.2265	22.9381	23.1057	22.8678	22.8177	22.7971	22.7627	23.0949	22.8278	0.0053512	0.00627243
cueR	1097	Q0K5J7			Transcriptional regulator, MerR-family		0.00108186	0	1	1	1	1	1	1	1	1	1										19.9124	19.9598	19.5443	19.5952	19.291	18.6029	19.7356	19.5585	19.3955	19.9124	19.9598	19.5443	19.5952	19.291	18.6029	19.7356	19.5585	19.3955	19.8171	19.2197	19.5699	0.0114845	0.0265284
pldB	1098	Q0K5J8			Lysophospholipase		0.00035461	0	2	3	3	4	4	3	4	4	4										21.2156	21.2583	21.0743	22.24	22.1527	22.2057	21.5044	21.552	21.6076	21.2156	21.2583	21.0743	22.24	22.1527	22.2057	21.5044	21.552	21.6076	21.1849	22.1999	21.5553	0.00454746	0.00198013
H16_A3665	1099	Q0K5J9			Transcriptional regulator, LysR-family		0.00494042	0	1	1	1	1	1	1	1	1	1										19.0055	18.3628	18.0084	19.8087	18.313	19.5901	18.6273	18.2549	18.7405	19.0055	18.3628	18.0084	19.8087	18.313	19.5901	18.6273	18.2549	18.7405	18.5192	19.3704	18.5554	0.0273816	0.0419931
mmsA2	1100	Q0K5K0	Q0KEZ7	mmsA1	Methylmalonate-semialdehyde dehydrogenase		0.00035461	1	19	20	21	14	14	14	19	19	19	7	9	10	5	6	6	8	9	10	26.9691	26.7427	26.5772	26.2696	26.031	26.4097	26.3111	26.2137	26.1673	26.9691	26.7427	26.5772	26.2696	26.031	26.4097	26.3111	26.2137	26.1673	26.772	26.2451	26.2319	0.00735097	0.00729893
betA4	1101	Q0K5K1			Choline dehydrogenase		0.00740741	0	1	1	1	1	1	1	1	1	1										17.3376	18.6451	18.5693	19.7235	19.1887	19.3914	19.5682	19.411	19.4755	17.3376	18.6451	18.5693	19.7235	19.1887	19.3914	19.5682	19.411	19.4755	18.2945	19.4516	19.4863	0.0403626	0.0138941
H16_A3662	1102	Q0K5K2	Q0K3X6	H16_B0501	ABC-type transporter, ATPase component: HAAT family		0.00035461	0	17	18	22	21	23	21	23	23	23	8	9	12	11	12	11	12	12	12	26.0484	25.7332	25.6296	27.2972	26.8899	27.2775	26.6923	26.5425	26.5521	26.0484	25.7332	25.6296	27.2972	26.8899	27.2775	26.6923	26.5425	26.5521	25.815	27.1667	26.5973	0.00845413	0.00845778
H16_A3661	1103	Q0K5K3	Q0K3X5	H16_B0502	ABC-type transporter, ATPase component: HAAT family		0.00035461	0	19	19	18	20	21	21	20	19	20	18	18	17	19	20	20	19	18	19	26.2895	26.0786	26.0287	27.8201	27.5668	27.8172	27.4642	27.3986	27.4438	26.2895	26.0786	26.0287	27.8201	27.5668	27.8172	27.4642	27.3986	27.4438	26.1368	27.7395	27.4358	0.00529734	0.00524338
H16_A3660	1104	Q0K5K4			ABC-type transporter, periplasmic component		0.00035461	0	55	55	61	60	71	61	77	75	77										29.5201	29.3872	29.3246	30.5145	30.2721	30.4399	31.2111	31.148	31.1204	29.5201	29.3872	29.3246	30.5145	30.2721	30.4399	31.2111	31.148	31.1204	29.4129	30.4124	31.1603	0.00339362	0.00408342
H16_A3658	1105	Q0K5K6			ABC-type transporter, permease component		0.00108186	0	1	1	1	1	1	1	1	1	1										19.6602	19.9537	19.9168	21.2002	21.071	20.5932	20.6048	20.8318	20.8411	19.6602	19.9537	19.9168	21.2002	21.071	20.5932	20.6048	20.8318	20.8411	19.8493	20.9775	20.7633	0.00805619	0.015258
H16_A3655	1106	Q0K5K9	Q0K7E2	H16_A3003	ABC-type transporter, periplasmic component		0.00689061	1	23	19	21	28	27	27	29	26	27	0	0	1	1	1	1	1	1	1	25.9103	25.9059	25.9187	27.703	27.497	27.705	27.2451	27.1368	27.2391	25.9103	25.9059	25.9187	27.703	27.497	27.705	27.2451	27.1368	27.2391	25.9117	27.6382	27.2079	0.000251215	0.00432465
H16_A3653	1107	Q0K5L1			ABC-type transporter, ATPase and permease components		0.00035461	0	4	6	5	9	9	9	9	8	10										21.2604	21.4525	21.5764	24.022	23.7763	24.0982	22.504	22.4935	22.7135	21.2604	21.4525	21.5764	24.022	23.7763	24.0982	22.504	22.4935	22.7135	21.4356	23.972	22.5739	0.00743108	0.00701999
H16_A3652	1108	Q0K5L2			ABC-type transporter, ATPase component: HAAT family		0.00035461	1	4	4	6	7	8	7	6	7	7										21.805	21.6185	21.0462	24.6543	24.1644	24.3883	23.1657	23.1633	23.3358	21.805	21.6185	21.0462	24.6543	24.1644	24.3883	23.1657	23.1633	23.3358	21.5244	24.4163	23.2239	0.0184002	0.0100513
H16_A3651	1109	Q0K5L3			Transcriptional regulator, LysR-family		0.00035461	0	2	2	2	3	3	2	1	2	3										19.2916	19.2151	18.9109	19.5052	19.699	19.1628	18.403	19.2429	18.922	19.2916	19.2151	18.9109	19.5052	19.699	19.1628	18.403	19.2429	18.922	19.1483	19.4724	18.8962	0.0105206	0.0139567
hutG4	1110	Q0K5L5			N-Formylglutamate amidohydrolase		0.00208395	1	1	2	1	0	1	0	2	2	2										18.3587	17.3624	16.9449	NA	17.7297	NA	18.1828	18.3339	17.2327	18.3587	17.3624	16.9449	16.2203	17.7297	16.8538	18.1828	18.3339	17.2327	17.6818	17.0679	17.9918	0.0413769	0.0447557
mnmG	1111	Q0K5L6			tRNA uridine 5-carboxymethylaminomethyl modification enzyme MnmG		0.00035461	0	29	35	34	20	27	24	30	29	33										25.4999	25.3392	25.3185	25.1918	25.1053	25.1349	25.0165	25.1216	25.1102	25.4999	25.3392	25.3185	25.1918	25.1053	25.1349	25.0165	25.1216	25.1102	25.3882	25.1444	25.0835	0.00391138	0.00174699
rsmG	1112	Q0K5L7			Ribosomal RNA small subunit methyltransferase G		0.00035461	0	5	6	6	6	5	6	6	6	6										23.831	23.7381	23.3818	23.4816	23.2596	23.5512	23.4728	23.2553	23.3306	23.831	23.7381	23.3818	23.4816	23.2596	23.5512	23.4728	23.2553	23.3306	23.6629	23.4361	23.3557	0.0100261	0.00650097
parA2	1113	Q0K5L8			ATPase involved in chromosome partitioning		0.00035461	1	15	18	18	14	17	15	18	18	18										25.2985	25.2468	25.1588	24.71	24.8294	25.081	24.9887	25.0563	25.0882	25.2985	25.2468	25.1588	24.71	24.8294	25.081	24.9887	25.0563	25.0882	25.2358	24.8818	25.045	0.00279894	0.00761431
parB4	1114	Q0K5L9			Chromosome partitioning protein ParB		0.00035461	1	18	19	19	14	17	17	18	19	18										24.3042	24.1996	24.284	23.4545	23.7262	23.832	24.014	24.1768	24.1917	24.3042	24.1996	24.284	23.4545	23.7262	23.832	24.014	24.1768	24.1917	24.2633	23.6795	24.1297	0.00228635	0.00822654
atpE	1115	Q0K5M2			ATP synthase subunit c		0.00035461	0	2	2	2	2	2	2	2	2	2										22.7295	22.8582	23.1526	22.6953	23.0192	22.1309	22.1475	22.6034	22.3269	22.7295	22.8582	23.1526	22.6953	23.0192	22.1309	22.1475	22.6034	22.3269	22.9245	22.6602	22.3716	0.00946511	0.0198774
atpF	1116	Q0K5M3			ATP synthase subunit b		0.00035461	0	37	40	37	33	36	30	35	35	36										27.6912	27.6174	27.4931	27.6483	27.3956	27.5198	27.0841	26.9161	26.9424	27.6912	27.6174	27.4931	27.6483	27.3956	27.5198	27.0841	26.9161	26.9424	27.6028	27.5249	26.9828	0.00362732	0.00459157
atpH	1117	Q0K5M4			ATP synthase subunit delta		0.00035461	1	6	7	7	7	7	7	6	7	6										27.7036	27.6455	27.5686	27.6891	27.5585	27.5579	27.0812	27.0265	26.9972	27.7036	27.6455	27.5686	27.6891	27.5585	27.5579	27.0812	27.0265	26.9972	27.6403	27.6032	27.0354	0.00245141	0.00273824
atpA	1118	Q0K5M5			ATP synthase subunit alpha		0.00035461	0	78	83	81	68	74	68	78	75	77										31.2668	31.1375	31.0681	31.2272	31.0903	31.071	30.7088	30.625	30.6152	31.2668	31.1375	31.0681	31.2272	31.0903	31.071	30.7088	30.625	30.6152	31.1598	31.1312	30.6503	0.00323625	0.00273479
atpG	1119	Q0K5M6			ATP synthase gamma chain		0.00035461	1	23	23	24	17	21	17	20	22	20										26.0605	25.9312	26.1077	25.4424	26.0416	25.4536	25.5997	25.6949	25.6493	26.0605	25.9312	26.1077	25.4424	26.0416	25.4536	25.5997	25.6949	25.6493	26.0351	25.6741	25.6485	0.00351027	0.0133666
atpD	1120	Q0K5M7			ATP synthase subunit beta		0.00035461	1	49	47	50	39	47	41	45	45	43										30.3453	30.171	30.1333	30.2356	30.0204	30.308	29.8214	29.735	29.7983	30.3453	30.171	30.1333	30.2356	30.0204	30.308	29.8214	29.735	29.7983	30.2195	30.1931	29.7854	0.00374332	0.00495499
atpC	1121	Q0K5M8			ATP synthase epsilon chain		0.00035461	0	29	29	29	28	28	27	29	29	29										29.2242	28.7676	28.6991	28.7751	28.5787	29.0324	28.5154	28.2626	28.4018	29.2242	28.7676	28.6991	28.7751	28.5787	29.0324	28.5154	28.2626	28.4018	28.9164	28.8074	28.3969	0.00987882	0.0079014
H16_A3635	1122	Q0K5M9			Succinyl-CoA synthetase, alpha subunit-related enzymes		0.00035461	0	7	7	7	6	5	5	6	6	7										22.5982	22.6546	22.8006	22.8534	22.5366	22.5443	22.4096	22.311	22.5395	22.5982	22.6546	22.8006	22.8534	22.5366	22.5443	22.4096	22.311	22.5395	22.687	22.6525	22.4231	0.00460544	0.0079812
H16_A3634	1123	Q0K5N0			Esterase/lipase		0.00035461	0	2	3	3	2	3	2	3	3	3										22.6049	22.058	22.0781	22.0252	22.2659	22.8127	22.2793	22.1163	22.2823	22.6049	22.058	22.0781	22.0252	22.2659	22.8127	22.2793	22.1163	22.2823	22.27	22.4065	22.228	0.0139407	0.0180414
hemE	1124	Q0K5N1			Uroporphyrinogen decarboxylase		0.00035461	0	7	8	8	5	8	5	6	8	8										24.0767	24.1653	24.1832	24.0517	24.0309	23.8651	23.7308	23.9725	23.8093	24.0767	24.1653	24.1832	24.0517	24.0309	23.8651	23.7308	23.9725	23.8093	24.1425	23.9849	23.8411	0.00236149	0.00426538
priA	1125	Q0K5N2			Primosomal protein N'		0.00035461	0	7	8	7	4	6	6	7	6	6										22.092	21.8602	21.5364	21.0935	21.3222	20.9988	21.1919	20.6355	21.33	22.092	21.8602	21.5364	21.0935	21.3222	20.9988	21.1919	20.6355	21.33	21.8473	21.1446	21.0823	0.0127858	0.00786538
putA	1126	Q0K5N3			Bifunctional protein PutA		0.00035461	0	20	21	21	15	20	19	18	20	18										25.2451	25.1809	25.0912	25.048	24.9895	25.0729	24.657	24.5404	24.6486	25.2451	25.1809	25.0912	25.048	24.9895	25.0729	24.657	24.5404	24.6486	25.1738	25.0372	24.6163	0.00307161	0.00170878
H16_A3630	1127	Q0K5N4			ABC-type transporter, periplasmic component: HAAT family		0.00035461	0	53	56	56	45	52	45	57	55	56										27.9156	27.9319	27.8908	27.1239	27.2336	27.2964	28.0806	28.2122	28.1417	27.9156	27.9319	27.8908	27.1239	27.2336	27.2964	28.0806	28.2122	28.1417	27.9128	27.2197	28.1458	0.000741001	0.00320769
H16_A3629	1128	Q0K5N5			Uncharacterized protein		0.00035461	0	20	21	18	13	17	15	19	20	18										26.0085	25.6931	25.5124	25.2904	25.0529	25.3556	25.5153	25.4337	25.5279	26.0085	25.6931	25.5124	25.2904	25.0529	25.3556	25.5153	25.4337	25.5279	25.7527	25.2387	25.4929	0.00975538	0.00631326
kefB1	1129	Q0K5N6			Kef-type K+ transport system, membrane component		0.00035461	0	1	2	2	0	2	1	2	2	2										19.1929	18.7904	19.1712	NA	19.1276	19.4221	19.9932	19.7991	20.1232	19.1929	18.7904	19.1712	17.1121	19.1276	19.4221	19.9932	19.7991	20.1232	19.063	18.8494	19.978	0.0118822	0.0677641
H16_A3627	1130	Q0K5N7			Putative glutamate--cysteine ligase 2		0.00035461	2	7	7	8	7	7	6	8	9	9										22.6901	23.1138	23.1536	23.219	23.1707	23.1681	23.4368	23.7922	23.4957	22.6901	23.1138	23.1536	23.219	23.1707	23.1681	23.4368	23.7922	23.4957	23.0005	23.1861	23.5835	0.0111742	0.00123767
H16_A3626	1131	Q0K5N8			Gly-zipper_YMGG domain-containing protein		0.00035461	0	5	5	5	5	5	5	5	5	5										22.6486	22.6819	22.5699	23.2937	22.9281	23.1906	24.0162	23.8826	23.9151	22.6486	22.6819	22.5699	23.2937	22.9281	23.1906	24.0162	23.8826	23.9151	22.6342	23.1455	23.9391	0.00254021	0.00814845
H16_A3625	1132	Q0K5N9			Predicted alpha/beta hydrolase BEM46		0.00035461	0	3	5	4	5	7	5	6	6	6										22.4373	22.5507	22.3044	25.3505	24.8863	25.2798	25.2202	24.9725	25.0352	22.4373	22.5507	22.3044	25.3505	24.8863	25.2798	25.2202	24.9725	25.0352	22.4343	25.1862	25.0798	0.00549596	0.00993669
H16_A3624	1133	Q0K5P0			General stress protein 17O		0.00035461	0	8	8	7	12	11	12	13	11	13										24.5877	24.3395	23.9442	27.1602	26.3641	27.1831	27.1453	26.7917	26.8312	24.5877	24.3395	23.9442	27.1602	26.3641	27.1831	27.1453	26.7917	26.8312	24.3143	26.9492	26.9316	0.0133611	0.0173355
H16_A3623	1134	Q0K5P1			Zn-dependent hydrolase / glyoxylase		0.00035461	0	19	19	19	22	23	20	23	22	23										25.243	25.2072	25.0952	27.0264	26.7512	26.9926	26.8654	26.7611	26.7655	25.243	25.2072	25.0952	27.0264	26.7512	26.9926	26.8654	26.7611	26.7655	25.1832	26.9285	26.7981	0.00306263	0.0055746
uvrD3	1139	Q0K5P7			ATP-dependent DNA helicase Rep		0.000644122	0	4	4	4	3	4	4	4	1	3										20.0024	20.0355	19.6287	20.3104	19.7956	20.8219	19.075	18.5005	19.4414	20.0024	20.0355	19.6287	20.3104	19.7956	20.8219	19.075	18.5005	19.4414	19.9003	20.3695	19.056	0.011359	0.025267
H16_A3614	1140	Q0K5Q0			Cytochrome c555		0.00035461	0	27	26	27	26	26	24	27	25	26										28.1817	28.046	27.8894	28.3091	27.9053	28.1819	27.8093	27.7002	27.7323	28.1817	28.046	27.8894	28.3091	27.9053	28.1819	27.8093	27.7002	27.7323	28.044	28.1417	27.748	0.00521682	0.0073386
pth2	1141	Q0K5Q2			Peptidyl-tRNA hydrolase		0.000644122	1	2	2	2	0	2	2	2	2	2										20.0298	18.8175	18.479	NA	18.7662	18.7665	19.3601	18.6998	19.4679	20.0298	18.8175	18.479	17.1057	18.7662	18.7665	19.3601	18.6998	19.4679	19.271	18.3932	19.2136	0.0426707	0.0526416
H16_A3610	1142	Q0K5Q3			N-acetyltransferase domain-containing protein		0.00035461	1	11	11	10	9	9	10	9	11	12										24.4195	24.2784	24.1183	24.5599	24.2303	24.5099	24.3476	24.2802	24.3683	24.4195	24.2784	24.1183	24.5599	24.2303	24.5099	24.3476	24.2802	24.3683	24.2773	24.4405	24.3325	0.00620888	0.00726938
htpX2	1143	Q0K5Q4			Protease HtpX homolog		0.00208395	0	3	3	2	1	2	1	2	2	2										23.4972	22.0133	19.6284	19.2508	20.0173	18.5527	20.263	20.2829	20.4421	23.4972	22.0133	19.6284	19.2508	20.0173	18.5527	20.263	20.2829	20.4421	22.4242	19.3959	20.3316	0.0898915	0.0380091
H16_A3607	1144	Q0K5Q6			Transcriptional regulator, MerR-family		0.00035461	1	4	5	5	2	4	5	4	5	5										20.7644	21.0548	20.5902	20.5112	20.5613	19.8841	20.4532	20.3755	20.3836	20.7644	21.0548	20.5902	20.5112	20.5613	19.8841	20.4532	20.3755	20.3836	20.816	20.35	20.4045	0.0112832	0.0185691
greA2	1145	Q0K5Q7			Transcription elongation factor GreA		0.00035461	0	7	7	7	6	7	6	7	7	7										23.165	23.4124	23.5554	23.5586	23.9284	23.7379	24.0325	24.1147	24.0462	23.165	23.4124	23.5554	23.5586	23.9284	23.7379	24.0325	24.1147	24.0462	23.3865	23.7495	24.0649	0.00845063	0.00779001
H16_A3605	1146	Q0K5Q8			Uncharacterized protein		0.00208395	1	1	1	1	0	0	0	1	1	1										19.2789	19.3631	17.4963	NA	NA	NA	19.2649	17.0688	17.1654	19.2789	19.3631	17.4963	16.117	16.0054	16.35	19.2649	17.0688	17.1654	18.9271	16.1647	18.2175	0.0563415	0.0108801
acrB11	1147	Q0K5Q9			Efflux pump membrane transporter		0.00035461	1	18	18	19	13	15	10	14	16	14										23.6671	24.0062	23.8823	22.7775	22.6833	22.4165	22.7059	22.4915	22.2908	23.6671	24.0062	23.8823	22.7775	22.6833	22.4165	22.7059	22.4915	22.2908	23.8586	22.6337	22.506	0.00719394	0.00827678
H16_A3603	1148	Q0K5R0			Putative neutral zinc metallopeptidase		0.00035461	1	15	16	17	15	16	12	16	16	17										24.1611	24.2938	24.1947	24.3	24.1659	24.3709	24.2528	24.2042	24.197	24.1611	24.2938	24.1947	24.3	24.1659	24.3709	24.2528	24.2042	24.197	24.2176	24.2814	24.2182	0.00284813	0.00428874
pyk2	1149	Q0K5R1			Pyruvate kinase		0.000644122	1	1	2	2	1	2	2	2	2	2										17.8954	18.4287	18.7219	17.3549	18.5904	18.3407	17.6415	18.4492	17.6232	17.8954	18.4287	18.7219	17.3549	18.5904	18.3407	17.6415	18.4492	17.6232	18.3879	18.1854	17.9587	0.0228384	0.0361038
H16_A3596	1153	Q0K5R7			Transcriptional regulator, LysR-family		0.00035461	1	8	7	8	7	7	7	7	7	7										23.0165	22.9852	23.0687	23.3341	23.2233	23.2751	23.0097	23.057	22.9855	23.0165	22.9852	23.0687	23.3341	23.2233	23.2751	23.0097	23.057	22.9855	23.0239	23.2782	23.0177	0.00183181	0.00238277
H16_A3594	1154	Q0K5R9			Enoyl-CoA hydratase		0.00035461	0	10	10	10	10	11	9	11	11	11										23.8395	23.6972	23.528	24.7196	24.4891	24.4274	24.6305	24.4901	24.5607	23.8395	23.6972	23.528	24.7196	24.4891	24.4274	24.6305	24.4901	24.5607	23.6938	24.5509	24.5615	0.00658269	0.00627398
H16_A3593	1155	Q0K5S0			Enoyl-CoA hydratase		0.00035461	1	16	20	19	20	22	19	22	22	20										23.4396	23.8211	23.8278	25.0819	24.933	24.904	24.7567	25.0227	24.9329	23.4396	23.8211	23.8278	25.0819	24.933	24.904	24.7567	25.0227	24.9329	23.7073	24.9751	24.9083	0.00937803	0.00382081
H16_A3592	1156	Q0K5S1			Short chain dehydrogenase		0.00035461	0	4	5	4	6	9	7	9	9	9										24.3657	24.4716	24.1679	25.9443	25.3404	25.6705	25.4786	25.2538	25.2603	24.3657	24.4716	24.1679	25.9443	25.3404	25.6705	25.4786	25.2538	25.2603	24.3405	25.6726	25.3347	0.00633282	0.0117882
H16_A3591	1157	Q0K5S2			Transcriptional regulator, GntR-family		0.00035461	0	5	6	6	6	6	6	4	6	6										23.1415	22.7922	22.6204	22.8562	22.4717	22.7734	22.7185	22.6233	22.7929	23.1415	22.7922	22.6204	22.8562	22.4717	22.7734	22.7185	22.6233	22.7929	22.8679	22.7097	22.7133	0.0116211	0.0089143
H16_A3589	1158	Q0K5S4			Acetylornithine deacetylase/succinyl-diaminopimelate desuccinylase deacylase		0.00035461	0	13	11	12	12	12	13	11	10	12										24.2226	23.8283	23.6374	24.6514	24.3795	24.8342	24.1154	23.8426	23.9146	24.2226	23.8283	23.6374	24.6514	24.3795	24.8342	24.1154	23.8426	23.9146	23.917	24.6337	23.9622	0.0124876	0.00929273
H16_A3588	1159	Q0K5S5			Putative peptidase, M20A subfamily		0.00035461	0	19	20	26	23	26	20	22	25	24										25.957	25.7604	25.7445	26.3353	26.1993	26.3372	25.9127	25.8917	25.8312	25.957	25.7604	25.7445	26.3353	26.1993	26.3372	25.9127	25.8917	25.8312	25.8239	26.292	25.8789	0.0045851	0.00300615
arsC2	1160	Q0K5S8			Arsenate reductase		0.00035461	1	7	7	7	7	7	7	7	7	7										27.3284	26.8476	26.5615	27.0185	26.3558	27.0472	27.0468	26.6973	26.8115	27.3284	26.8476	26.5615	27.0185	26.3558	27.0472	27.0468	26.6973	26.8115	26.9478	26.8405	26.8593	0.0144002	0.0145908
H16_A3583	1161	Q0K5T0			Uncharacterized protein		0.00689061	1	1	1	1	1	1	1	1	1	1										18.5301	17.8074	19.1427	19.2209	18.8338	16.9798	18.9249	18.4453	18.8349	18.5301	17.8074	19.1427	19.2209	18.8338	16.9798	18.9249	18.4453	18.8349	18.5936	18.6186	18.7496	0.0361432	0.0652988
gloB3	1162	Q0K5T1			Hydroxyacylglutathione hydrolase		0.00035461	0	12	13	13	12	12	11	12	13	12										24.9695	24.9036	24.7174	25.003	24.9912	25.2851	24.7516	24.6807	24.6543	24.9695	24.9036	24.7174	25.003	24.9912	25.2851	24.7516	24.6807	24.6543	24.8674	25.0996	24.6961	0.0052587	0.00663083
rlpA	1163	Q0K5T2			Endolytic peptidoglycan transglycosylase RlpA		0.00494042	0	1	1	1	0	1	1	1	1	1										18.7889	19.1781	19.7834	NA	18.1858	15.996	17.86	18.4301	18.1801	18.7889	19.1781	19.7834	14.5892	18.1858	15.996	17.86	18.4301	18.1801	19.309	16.9814	18.1754	0.0260351	0.111488
rsmI	1164	Q0K5T3			Ribosomal RNA small subunit methyltransferase I		0.00035461	0	2	3	3	3	3	2	2	3	3										23.3051	23.5276	23.2772	25.2375	24.683	25.3576	23.6256	23.0421	22.89	23.3051	23.5276	23.2772	25.2375	24.683	25.3576	23.6256	23.0421	22.89	23.3744	25.1212	23.222	0.00587046	0.0143412
gmhA2	1165	Q0K5T5			Phosphoheptose isomerase		0.00035461	0	4	4	5	2	5	3	5	5	5										23.722	23.1376	23.1908	21.8274	23.309	23.6557	23.4734	23.1079	23.3497	23.722	23.1376	23.1908	21.8274	23.309	23.6557	23.4734	23.1079	23.3497	23.3752	23.1189	23.3182	0.0138384	0.0423486
H16_A3577	1166	Q0K5T6			Predicted periplasmic or secreted lipoprotein		0.00035461	0	20	19	18	19	18	15	20	19	20										26.6173	26.4784	26.3233	26.6473	26.2664	26.6702	26.4792	26.343	26.3513	26.6173	26.4784	26.3233	26.6473	26.2664	26.6702	26.4792	26.343	26.3513	26.478	26.5395	26.3925	0.00555571	0.00855084
H16_A3576	1167	Q0K5T7			Cytochrome c553		0.00494042	1	1	1	1	1	1	1	1	1	1										21.0684	20.8643	22.2256	19.1518	21.3553	19.3326	22.0487	22.0735	22.0759	21.0684	20.8643	22.2256	19.1518	21.3553	19.3326	22.0487	22.0735	22.0759	21.5184	20.3195	22.0661	0.0343278	0.0613309
hcaD	1168	Q0K5T8			Uncharacterized NAD(FAD)-dependent dehydrogenase		0.00035461	0	19	19	18	14	15	13	17	17	18										25.6788	25.3566	25.2495	24.2381	24.1669	24.5421	24.9902	24.8661	24.9596	25.6788	25.3566	25.2495	24.2381	24.1669	24.5421	24.9902	24.8661	24.9596	25.4401	24.325	24.9396	0.00878866	0.00819662
soxC	1169	Q0K5U1			Sulfite dehydrogenase (SoxC)		0.00740741	0	0	1	1	1	1	1	1	1	1										NA	16.6802	16.4546	18.3872	18.4258	18.2646	17.3674	17.0876	16.8625	14.352	16.6802	16.4546	18.3872	18.4258	18.2646	17.3674	17.0876	16.8625	16.1339	18.3608	17.1207	0.0811172	0.00458438
H16_A3570	1170	Q0K5U3			Cytochrome c551/c552		0.00035461	2	3	4	4	0	1	1	2	3	2										19.3117	20.5204	20.6299	NA	17.98	18.6983	20.4695	20.893	20.6109	19.3117	20.5204	20.6299	17.8805	17.98	18.6983	20.4695	20.893	20.6109	20.264	18.2344	20.6687	0.0362969	0.0245356
soxY	1171	Q0K5U4			Sulfur oxidation protein (SoxY)		0.000644122	0	2	2	4	1	1	0	1	2	1										22.4017	19.09	22.7191	20.7143	21.7882	NA	22.3362	22.3318	21.8017	22.4017	19.09	22.7191	20.7143	21.7882	18.2464	22.3362	22.3318	21.8017	22.0474	20.8456	22.1774	0.0939056	0.0896842
soxZ	1172	Q0K5U5			Sulfur oxidation protein (SoxZ)		0.00035461	0	13	13	13	4	6	4	13	12	11										25.0923	24.8458	24.4597	22.9993	22.6029	22.7076	23.9826	23.7748	23.9113	25.0923	24.8458	24.4597	22.9993	22.6029	22.7076	23.9826	23.7748	23.9113	24.8223	22.7799	23.8921	0.0128578	0.00902168
H16_A3567	1173	Q0K5U6			Conserved hypothetical secreted protein		0.00035461	0	6	6	6	6	6	6	6	6	6										25.8286	25.451	25.212	25.4439	24.9638	25.3912	25.5446	25.2995	25.3693	25.8286	25.451	25.212	25.4439	24.9638	25.3912	25.5446	25.2995	25.3693	25.5198	25.2817	25.4082	0.0121926	0.0104215
soxA	1174	Q0K5U7			SoxAX cytochrome complex subunit A		0.00035461	0	9	9	9	9	10	9	10	10	11										22.9741	23.2481	23.2399	22.9464	23.2146	22.85	23.5878	23.7516	23.6863	22.9741	23.2481	23.2399	22.9464	23.2146	22.85	23.5878	23.7516	23.6863	23.1596	23.0121	23.6768	0.00673164	0.00821128
soxX	1175	Q0K5U8			Sulfur oxidation protein (SoxX)		0.00035461	2	7	9	9	6	7	6	10	10	10										24.7798	24.8036	24.6757	24.7087	24.6994	24.6647	25.2855	25.2212	25.2581	24.7798	24.8036	24.6757	24.7087	24.6994	24.6647	25.2855	25.2212	25.2581	24.7541	24.6911	25.2552	0.00274944	0.000938242
H16_A3564	1176	Q0K5U9			Thiol-disulfide isomerase and thioredoxins		0.00035461	0	4	4	3	3	3	4	4	4	4										21.7707	21.0191	20.7392	19.4434	19.656	20.4252	21.8086	21.7707	21.7624	21.7707	21.0191	20.7392	19.4434	19.656	20.4252	21.8086	21.7707	21.7624	21.2445	19.9059	21.7807	0.0251909	0.0260325
H16_A3563	1177	Q0K5V0			5'-Nucleotidase/2',3'-cyclic phosphodiesterase or related esterase		0.00035461	1	6	7	7	6	6	6	7	7	7										23.2044	23.1856	23.142	23.0436	22.9629	22.8296	23.641	23.8158	23.741	23.2044	23.1856	23.142	23.0436	22.9629	22.8296	23.641	23.8158	23.741	23.1776	22.9481	23.7343	0.00138057	0.00470886
H16_A3561	1178	Q0K5V1			Hydantoin racemase		0.00035461	0	9	9	9	9	10	9	10	10	9										23.8162	23.5923	23.3072	22.9985	23.8489	23.6233	23.6762	23.2429	23.5966	23.8162	23.5923	23.3072	22.9985	23.8489	23.6233	23.6762	23.2429	23.5966	23.5868	23.5329	23.5172	0.0108219	0.0187544
H16_A3560	1179	Q0K5V2			Uncharacterized protein		0.00494042	1	1	1	1	1	1	1	1	1	0										19.8406	19.594	19.734	19.6359	20.2288	20.2096	19.7057	19.9697	NA	19.8406	19.594	19.734	19.6359	20.2288	20.2096	19.7057	19.9697	15.3199	19.7264	20.0497	19.2898	0.00627163	0.0168261
czcD2	1180	Q0K5V3			Co/Zn/Cd efflux system component		0.00035461	0	3	3	3	2	4	2	2	2	3										21.3383	21.2944	21.1254	21.2235	20.2553	21.0957	20.7214	20.6729	20.7677	21.3383	21.2944	21.1254	21.2235	20.2553	21.0957	20.7214	20.6729	20.7677	21.2556	20.9173	20.7212	0.00528852	0.0252181
tag	1181	Q0K5V4			DNA-3-methyladenine glycosylase I		0.00035461	1	4	4	4	4	4	4	4	4	4										24.0118	23.8082	23.6428	24.1357	23.8	24.0074	23.5414	23.405	23.3436	24.0118	23.8082	23.6428	24.1357	23.8	24.0074	23.5414	23.405	23.3436	23.8288	23.9876	23.4324	0.00775885	0.00706551
H16_A3557	1182	Q0K5V5			Uncharacterized protein		0.00035461	0	7	7	7	5	6	5	7	5	6										23.8499	23.5794	23.4567	23.0238	22.775	22.7031	23.2478	23.02	23.0183	23.8499	23.5794	23.4567	23.0238	22.775	22.7031	23.2478	23.02	23.0183	23.6382	22.8406	23.0995	0.0085124	0.00737078
H16_A3551	1183	Q0K5W1			Methylmalonyl CoA epimerase		0.00035461	0	2	4	4	3	4	4	4	4	4										19.9551	20.1077	20.5066	20.1408	21.711	21.514	20.7426	21.2601	21.0477	19.9551	20.1077	20.5066	20.1408	21.711	21.514	20.7426	21.2601	21.0477	20.209	21.2695	21.0322	0.0141037	0.040497
H16_A3550	1184	Q0K5W2			CENP-V/GFA domain-containing protein		0.00035461	1	8	8	9	8	9	11	10	9	10										22.7353	22.0025	22.611	23.1906	23.3383	23.6536	23.1275	23.0224	23.2717	22.7353	22.0025	22.611	23.1906	23.3383	23.6536	23.1275	23.0224	23.2717	22.4833	23.4073	23.1441	0.0174694	0.0101107
H16_A3549	1185	Q0K5W3			Spermidine N1-acetyltransferase		0.00740741	2	1	1	1	1	1	1	0	1	1										17.3016	16.9673	18.216	17.5809	18.3818	16.8039	NA	17.6465	18.0587	17.3016	16.9673	18.216	17.5809	18.3818	16.8039	14.7648	17.6465	18.0587	17.5955	17.7296	17.364	0.0369497	0.044856
H16_A3548	1186	Q0K5W4			Predicted HD phosphohydrolase		0.000644122	1	2	2	2	2	2	2	2	2	2										21.3213	21.5245	21.523	22.6805	22.1481	22.2406	21.7608	21.4796	21.6454	21.3213	21.5245	21.523	22.6805	22.1481	22.2406	21.7608	21.4796	21.6454	21.4594	22.3757	21.6332	0.00544721	0.0127222
porG	1187	Q0K5W5			Pyruvate-flavodoxin oxidoreductase		0.00035461	0	14	20	23	32	35	32	33	32	33										23.9104	23.7378	23.6521	26.0488	25.789	26.0731	25.5919	25.5468	25.5333	23.9104	23.7378	23.6521	26.0488	25.789	26.0731	25.5919	25.5468	25.5333	23.7708	25.9759	25.5575	0.00553536	0.00606326
H16_A3546	1188	Q0K5W6			Uncharacterized conserved protein		0.00035461	0	7	6	6	4	6	5	6	7	7										22.3585	22.4957	22.3153	22.5305	22.3043	22.5886	22.3493	22.3979	22.4349	22.3585	22.4957	22.3153	22.5305	22.3043	22.5886	22.3493	22.3979	22.4349	22.3919	22.4796	22.3945	0.00420799	0.00668348
gspF	1189	Q0K5W7			General secretion pathway protein F		0.00035461	1	10	12	12	12	13	12	11	12	12										23.0126	22.7965	22.8026	23.5193	23.8974	23.9346	23.0244	22.9211	22.8168	23.0126	22.7965	22.8026	23.5193	23.8974	23.9346	23.0244	22.9211	22.8168	22.8741	23.7956	22.9233	0.00537928	0.00966214
gspE	1190	Q0K5W8			Type II secretion system protein E		0.00035461	0	10	11	12	10	13	12	13	12	12										23.5889	24.0505	23.985	24.9111	24.8081	24.9529	24.2795	24.3186	24.1022	23.5889	24.0505	23.985	24.9111	24.8081	24.9529	24.2795	24.3186	24.1022	23.8887	24.892	24.2364	0.0104598	0.00299355
gspD	1191	Q0K5W9			General secretion pathway protein D		0.00035461	2	13	15	18	15	16	17	17	17	17										24.7734	24.8072	24.5745	26.0074	25.695	25.9225	24.9861	25.0454	24.8409	24.7734	24.8072	24.5745	26.0074	25.695	25.9225	24.9861	25.0454	24.8409	24.722	25.8809	24.96	0.00508664	0.00624269
gspM	1192	Q0K5X1			General secretion pathway protein M		0.00035461	0	6	6	6	8	8	7	8	7	8										21.7982	21.2866	21.1901	22.7187	22.7409	22.5927	21.8595	21.6451	21.8288	21.7982	21.2866	21.1901	22.7187	22.7409	22.5927	21.8595	21.6451	21.8288	21.4505	22.6855	21.7808	0.0152547	0.00352289
gspL	1193	Q0K5X2			General secretion pathway protein L		0.00035461	0	3	5	6	6	6	6	6	6	5										22.8431	22.6688	22.5343	24.1647	24.0839	24.0184	22.9788	22.9705	22.7421	22.8431	22.6688	22.5343	24.1647	24.0839	24.0184	22.9788	22.9705	22.7421	22.6876	24.0902	22.9012	0.00682736	0.0030407
gspK	1194	Q0K5X3			Type II secretion system protein K		0.000644122	1	2	2	2	2	2	1	2	2	2										21.1463	21.0873	21.0266	20.0502	20.8204	21.1582	21.5266	21.2654	21.7122	21.1463	21.0873	21.0266	20.0502	20.8204	21.1582	21.5266	21.2654	21.7122	21.0876	20.7465	21.5129	0.00284033	0.0274675
gspJ	1195	Q0K5X4			General secretion pathway protein J		0.00035461	0	4	4	4	4	4	3	4	4	4										21.6153	21.323	21.4716	21.6468	21.2997	21.5599	21.3356	21.364	21.4647	21.6153	21.323	21.4716	21.6468	21.2997	21.5599	21.3356	21.364	21.4647	21.4749	21.5095	21.3892	0.00680774	0.00839998
gspH	1196	Q0K5X6			Type II secretion system protein H		0.000644122	0	1	2	2	1	2	1	2	2	1										18.195	19.2265	19.1245	17.7803	19.4781	19.7988	19.2449	20.0114	19.7851	18.195	19.2265	19.1245	17.7803	19.4781	19.7988	19.2449	20.0114	19.7851	18.9171	19.2477	19.7149	0.0301549	0.0570342
hmp2	1197	Q0K5X9			Flavohemoprotein		0.00035461	1	3	3	3	1	1	1	0	2	1										20.4932	20.47	20.2891	17.9611	18.2865	17.3414	NA	17.502	18.0713	20.4932	20.47	20.2891	17.9611	18.2865	17.3414	16.5266	17.502	18.0713	20.4203	17.9141	17.4984	0.00547183	0.0268781
H16_A3532	1198	Q0K5Y0			Uncharacterized protein		0.00035461	0	6	6	6	6	6	6	6	6	6										23.5882	23.5284	23.4563	24.6712	24.2474	24.5992	23.4651	23.4678	23.7296	23.5882	23.5284	23.4563	24.6712	24.2474	24.5992	23.4651	23.4678	23.7296	23.5253	24.5175	23.5596	0.00280873	0.00925252
H16_A3530	1199	Q0K5Y2			Transcriptional regulator, AsnC-family		0.00035461	0	2	3	3	0	3	2	3	3	2										20.3181	20.2914	19.9595	NA	19.7647	18.0043	19.3706	19.1511	19.0661	20.3181	20.2914	19.9595	17.1229	19.7647	18.0043	19.3706	19.1511	19.0661	20.1986	18.7212	19.2017	0.00989684	0.0735116
H16_A3529	1200	Q0K5Y3			Acetyltransferase		0.00035461	0	8	8	8	8	7	8	7	7	7										23.6547	23.6624	23.5752	23.14	22.832	23.1894	22.853	22.8164	22.7002	23.6547	23.6624	23.5752	23.14	22.832	23.1894	22.853	22.8164	22.7002	23.6313	23.0623	22.7913	0.0020419	0.00840123
H16_A3528	1201	Q0K5Y4			Glutathione-regulated potassium-efflux system protein kefC		0.00035461	0	3	4	4	2	2	3	3	5	3										20.6474	21.0593	20.5994	18.4178	19.9851	20.6085	20.3519	20.5721	20.6766	20.6474	21.0593	20.5994	18.4178	19.9851	20.6085	20.3519	20.5721	20.6766	20.7839	19.9252	20.5398	0.0121736	0.057382
kefC2	1202	Q0K5Y5			Kef-type K+ transport system, membrane and NAD-binding component		0.00035461	0	2	2	2	1	2	2	2	2	2										19.0568	19.5298	20.3534	19.6586	20.3373	19.687	20.2079	18.4031	20.1493	19.0568	19.5298	20.3534	19.6586	20.3373	19.687	20.2079	18.4031	20.1493	19.7482	19.9299	19.7906	0.0333963	0.0192975
H16_A3525	1203	Q0K5Y7			Uncharacterized protein		0.000644122	1	2	3	3	1	3	1	2	3	3										17.8623	18.9102	19.613	18.9909	19.7592	19.1361	19.3207	19.8783	19.782	17.8623	18.9102	19.613	18.9909	19.7592	19.1361	19.3207	19.8783	19.782	18.9628	19.3354	19.6801	0.0468736	0.0211525
paaE1	1204	Q0K5Y8			Phenylacetic acid degradation protein E,flavodoxin reductase		0.00035461	0	3	3	5	6	5	6	3	5	3										21.6084	20.6546	20.8637	22.8783	22.0182	23.0114	20.6403	20.5186	20.1441	21.6084	20.6546	20.8637	22.8783	22.0182	23.0114	20.6403	20.5186	20.1441	21.1028	22.698	20.4494	0.0238263	0.0238188
H16_A3519	1205	Q0K5Z3			Universal stress protein		0.00035461	0	11	10	11	11	10	11	11	11	11										23.5701	23.5879	23.8864	23.7954	23.9059	23.9039	24.1619	24.2561	24.2429	23.5701	23.5879	23.8864	23.7954	23.9059	23.9039	24.1619	24.2561	24.2429	23.6889	23.8693	24.2209	0.0075039	0.00264924
H16_A3518	1206	Q0K5Z4			Uncharacterized protein		0.00689061	0	1	1	1	1	1	1	1	1	1										21.2554	21.5096	21.1473	22.9436	22.4015	22.8806	21.7099	21.2872	21.2685	21.2554	21.5096	21.1473	22.9436	22.4015	22.8806	21.7099	21.2872	21.2685	21.3122	22.7614	21.4367	0.00873154	0.0130369
H16_A3515	1207	Q0K5Z7			Uncharacterized protein		0.000644122	1	2	2	2	2	2	2	2	2	2										22.1593	21.8884	21.5279	22.2647	21.5164	22.0692	21.3937	20.904	20.831	22.1593	21.8884	21.5279	22.2647	21.5164	22.0692	21.3937	20.904	20.831	21.8814	21.9834	21.0653	0.0144901	0.0176815
H16_A3514	1208	Q0K5Z8			Long-chain-fatty-acid-CoA ligase		0.00035461	1	4	5	5	6	6	8	3	4	4										20.6944	20.7244	20.069	22.844	22.7319	22.6775	20.7466	20.6066	21.1041	20.6944	20.7244	20.069	22.844	22.7319	22.6775	20.7466	20.6066	21.1041	20.5259	22.7528	20.8346	0.0180565	0.00373092
tuf1	1209	Q0K5Z9			Elongation factor Tu		0.00035461	2	94	96	97	90	94	89	94	97	97										32.6065	32.3426	32.2719	32.6321	32.3961	32.5267	32.4492	32.3662	32.3958	32.6065	32.3426	32.2719	32.6321	32.3961	32.5267	32.4492	32.3662	32.3958	32.4143	32.5215	32.4041	0.00544176	0.00363564
nusG	1210	Q0K601			Transcription termination/antitermination protein NusG		0.00035461	1	34	34	32	31	31	28	34	33	34										29.1648	28.8642	28.7346	28.8203	28.4616	28.7573	28.7262	28.6312	28.6776	29.1648	28.8642	28.7346	28.8203	28.4616	28.7573	28.7262	28.6312	28.6776	28.9327	28.688	28.6789	0.00763199	0.00667726
rplK	1211	Q0K602			50S ribosomal protein L11		0.00035461	1	13	15	14	11	13	11	14	13	14										28.4882	28.1961	27.9465	28.0346	27.4449	28.0122	27.8446	27.5993	27.6363	28.4882	28.1961	27.9465	28.0346	27.4449	28.0122	27.8446	27.5993	27.6363	28.2273	27.8551	27.6975	0.00961115	0.0120089
rplA	1212	Q0K603			50S ribosomal protein L1		0.00035461	0	54	56	58	51	50	48	54	51	55										29.5339	29.5435	29.5823	29.4519	29.414	29.3337	29.2291	29.2979	29.3012	29.5339	29.5435	29.5823	29.4519	29.414	29.3337	29.2291	29.2979	29.3012	29.5534	29.4007	29.2765	0.000867583	0.00205186
rplJ	1213	Q0K604			50S ribosomal protein L10		0.00035461	1	24	26	26	21	24	22	25	24	27										27.3404	27.4389	27.4782	27.2128	27.1988	26.9675	26.9369	27.042	26.9877	27.3404	27.4389	27.4782	27.2128	27.1988	26.9675	26.9369	27.042	26.9877	27.4203	27.1307	26.9895	0.00259029	0.00507812
rplL	1214	Q0K605			50S ribosomal protein L7/L12		0.00035461	3	21	21	21	17	17	16	18	18	18										27.2293	26.8841	26.622	26.6204	26.1315	26.4303	26.4997	28.4933	28.6666	27.2293	26.8841	26.622	26.6204	26.1315	26.4303	26.4997	28.4933	28.6666	26.9333	26.4079	28.1586	0.0113186	0.00933755
rpoB	1215	Q0K606			DNA-directed RNA polymerase subunit beta		0.00035461	1	151	150	156	133	153	140	155	150	156										31.1832	30.9619	30.8567	30.987	30.755	30.972	30.8571	30.7469	30.7975	31.1832	30.9619	30.8567	30.987	30.755	30.972	30.8571	30.7469	30.7975	31.0071	30.9085	30.8012	0.00537486	0.00420202
rpoC	1216	Q0K607			DNA-directed RNA polymerase subunit beta'		0.00035461	0	178	184	185	152	171	138	178	184	184										30.8893	30.684	30.608	30.7223	30.4865	30.6182	30.5297	30.4424	30.4651	30.8893	30.684	30.608	30.7223	30.4865	30.6182	30.5297	30.4424	30.4651	30.7321	30.6122	30.4796	0.0047348	0.00385995
cQ	1217	Q0K608			DNA helicase		0.00035461	2	8	9	9	6	7	7	6	8	7										21.6137	22.0704	21.9864	21.1112	21.227	21.5394	21.5177	21.3884	21.2601	21.6137	22.0704	21.9864	21.1112	21.227	21.5394	21.5177	21.3884	21.2601	21.9034	21.3041	21.3926	0.0111043	0.0104023
rpsL	1218	Q0K609			30S ribosomal protein S12		0.00035461	0	34	34	33	28	31	27	33	30	32										30.0453	29.8246	29.5496	29.7158	29.4108	29.5797	29.4033	29.1157	29.2605	30.0453	29.8246	29.5496	29.7158	29.4108	29.5797	29.4033	29.1157	29.2605	29.8206	29.5741	29.2646	0.0083308	0.00516731
rpsG	1219	Q0K610			30S ribosomal protein S7		0.00035461	1	37	40	40	28	36	28	37	37	37										28.4931	28.424	28.3073	27.9577	27.7569	27.722	27.9992	27.995	27.9468	28.4931	28.424	28.3073	27.9577	27.7569	27.722	27.9992	27.995	27.9468	28.4102	27.816	27.9805	0.00330533	0.0045747
fusA	1220	Q0K611	Q0K4Z4		Elongation factor G		0.00035461	1	116	120	122	103	111	103	117	121	119										31.2419	31.0014	30.9509	30.8447	30.6701	30.8117	30.7995	30.7827	30.7997	31.2419	31.0014	30.9509	30.8447	30.6701	30.8117	30.7995	30.7827	30.7997	31.0704	30.7775	30.794	0.00500529	0.00301397
rpsJ	1221	Q0K613			30S ribosomal protein S10		0.00035461	2	27	34	33	24	29	22	29	31	30										28.1197	27.7694	27.6775	26.7992	27.1953	27.4972	27.4903	27.4868	27.5066	28.1197	27.7694	27.6775	26.7992	27.1953	27.4972	27.4903	27.4868	27.5066	27.8684	27.1918	27.4946	0.00837761	0.0128864
H16_A3488	1222	Q0K615			Dienelactone hydrolase or related enzyme		0.00035461	1	11	11	11	7	11	7	9	11	10										24.8887	24.8966	24.8588	24.7179	24.8616	24.9473	24.665	24.7027	24.6436	24.8887	24.8966	24.8588	24.7179	24.8616	24.9473	24.665	24.7027	24.6436	24.8814	24.8454	24.6706	0.000801807	0.00466649
H16_A3487	1223	Q0K616			Putative short chain dehydrogenase		0.00035461	1	3	4	4	4	5	4	5	5	5										20.0366	19.8366	19.6145	21.6491	21.5281	21.4394	21.853	21.7267	21.7494	20.0366	19.8366	19.6145	21.6491	21.5281	21.4394	21.853	21.7267	21.7494	19.8395	21.5414	21.7774	0.0106478	0.00488906
H16_A3486	1224	Q0K617			Putative dehydrogenase/oxygenase subunit (Flavoprotein)		0.00035461	1	5	5	7	6	8	4	8	8	8										20.7616	21.2246	21.1419	21.6319	21.4612	21.4999	22.4177	22.491	22.3282	20.7616	21.2246	21.1419	21.6319	21.4612	21.4999	22.4177	22.491	22.3282	21.0564	21.5328	22.4138	0.0117346	0.0041569
rplC	1225	Q0K619			50S ribosomal protein L3		0.00035461	0	43	47	48	36	40	35	45	46	46										29.7613	29.4331	29.2726	29.3363	28.9446	29.1482	29.1103	28.8849	28.9727	29.7613	29.4331	29.2726	29.3363	28.9446	29.1482	29.1103	28.8849	28.9727	29.5036	29.1519	28.9923	0.00844824	0.00672142
rplD	1226	Q0K620			50S ribosomal protein L4		0.00035461	0	37	39	40	32	35	31	36	35	35										30.0237	29.7284	29.6222	29.6885	29.4	29.5526	29.4156	29.2865	29.3189	30.0237	29.7284	29.6222	29.6885	29.4	29.5526	29.4156	29.2865	29.3189	29.8016	29.5518	29.3414	0.00698416	0.00488436
rplW	1227	Q0K621			50S ribosomal protein L23		0.00035461	0	20	21	22	14	19	15	19	20	21										27.5421	27.3837	27.4022	27.0963	27.0097	27.1945	27.0921	27.1165	27.1433	27.5421	27.3837	27.4022	27.0963	27.0097	27.1945	27.0921	27.1165	27.1433	27.4444	27.1021	27.1174	0.00315658	0.00341059
rplB	1228	Q0K622			50S ribosomal protein L2		0.00035461	0	77	79	81	65	75	66	83	78	79										30.242	30.1986	30.101	30.1427	29.9826	29.9896	29.8232	29.7806	29.8194	30.242	30.1986	30.101	30.1427	29.9826	29.9896	29.8232	29.7806	29.8194	30.1817	30.0402	29.8079	0.00239272	0.00301257
rpsS	1229	Q0K623			30S ribosomal protein S19		0.00035461	3	16	21	19	12	15	9	18	17	16										25.4184	25.6055	25.7461	25.3479	25.4674	25.0934	25.2203	25.4068	25.3532	25.4184	25.6055	25.7461	25.3479	25.4674	25.0934	25.2203	25.4068	25.3532	25.5962	25.3112	25.3289	0.00642499	0.00754911
rplV	1230	Q0K624			50S ribosomal protein L22		0.00035461	0	19	18	20	15	17	14	18	20	20										26.7201	26.8334	26.8683	26.6776	26.5551	26.4625	26.5058	26.6379	26.5567	26.7201	26.8334	26.8683	26.6776	26.5551	26.4625	26.5058	26.6379	26.5567	26.8086	26.5677	26.5678	0.00288864	0.00406117
rpsC	1231	Q0K625			30S ribosomal protein S3		0.00035461	0	40	40	37	31	35	30	38	41	37										27.7642	27.9593	28.0078	27.625	27.942	27.3845	27.5892	27.7086	27.5864	27.7642	27.9593	28.0078	27.625	27.942	27.3845	27.5892	27.7086	27.5864	27.9142	27.6687	27.6292	0.00462052	0.0101119
rplP	1232	Q0K626			50S ribosomal protein L16		0.00035461	1	13	15	15	12	15	10	14	15	13										25.7704	25.9179	26.1679	25.0659	25.8144	24.8158	25.4599	25.8375	25.7294	25.7704	25.9179	26.1679	25.0659	25.8144	24.8158	25.4599	25.8375	25.7294	25.9615	25.2969	25.6842	0.00774181	0.0205928
rpmC	1233	Q0K627			50S ribosomal protein L29		0.00035461	0	9	10	12	6	7	9	10	12	12										24.849	24.9202	24.9248	24.3951	24.3805	24.1756	24.6416	24.6959	24.7922	24.849	24.9202	24.9248	24.3951	24.3805	24.1756	24.6416	24.6959	24.7922	24.8984	24.3205	24.7113	0.0017079	0.00504763
rpsQ	1234	Q0K628			30S ribosomal protein S17		0.00035461	2	22	21	21	15	19	16	19	20	20										28.0187	27.4609	27.5022	26.6507	27.3071	27.3511	27.1335	27.4766	27.8483	28.0187	27.4609	27.5022	26.6507	27.3071	27.3511	27.1335	27.4766	27.8483	27.6837	27.1365	27.5156	0.0112364	0.0144746
rplN	1235	Q0K629			50S ribosomal protein L14		0.00035461	2	44	47	47	37	43	39	44	44	45										28.5689	28.6045	28.6243	28.5907	28.4032	28.4191	28.2433	28.2494	28.2464	28.5689	28.6045	28.6243	28.5907	28.4032	28.4191	28.2433	28.2494	28.2464	28.5994	28.4735	28.2464	0.000981573	0.00365049
rplX	1236	Q0K630			50S ribosomal protein L24		0.00035461	3	33	36	38	26	30	22	36	37	37										27.5627	27.5319	27.4815	27.0008	26.8021	26.7909	27.1349	27.1605	27.173	27.5627	27.5319	27.4815	27.0008	26.8021	26.7909	27.1349	27.1605	27.173	27.5258	26.8678	27.1563	0.00148843	0.00439549
rplE	1237	Q0K631			50S ribosomal protein L5		0.00035461	3	23	26	26	20	25	20	25	26	27										26.6457	26.9066	27.0885	26.6538	26.767	26.5452	26.6566	26.9665	26.8664	26.6457	26.9066	27.0885	26.6538	26.767	26.5452	26.6566	26.9665	26.8664	26.8916	26.6582	26.8355	0.00827988	0.0041601
rpsN	1238	Q0K632			30S ribosomal protein S14		0.00035461	1	24	26	27	23	24	22	25	25	24										28.1085	28.1841	28.1461	27.8707	27.7205	27.7647	27.8916	27.9555	27.8294	28.1085	28.1841	28.1461	27.8707	27.7205	27.7647	27.8916	27.9555	27.8294	28.1465	27.7867	27.8931	0.00134304	0.00277675
rpsH	1239	Q0K633			30S ribosomal protein S8		0.00035461	0	27	28	26	24	24	22	27	28	26										28.1338	27.5452	27.4585	26.9473	26.8973	27.2964	27.4183	27.3786	27.4281	28.1338	27.5452	27.4585	26.9473	26.8973	27.2964	27.4183	27.3786	27.4281	27.7449	27.0582	27.4085	0.0132577	0.00803903
rplF	1240	Q0K634			50S ribosomal protein L6		0.00035461	0	48	47	49	43	45	44	47	47	47										30.041	29.9136	29.7443	29.7042	29.4054	29.5436	29.5356	29.3836	29.4525	30.041	29.9136	29.7443	29.7042	29.4054	29.5436	29.5356	29.3836	29.4525	29.9047	29.5562	29.4586	0.00497795	0.00506097
rplR	1241	Q0K635			50S ribosomal protein L18		0.00035461	0	26	30	32	24	28	19	28	31	30										25.7659	26.1244	26.5752	26.0606	26.3247	25.9204	25.7245	26.2949	26.0242	25.7659	26.1244	26.5752	26.0606	26.3247	25.9204	25.7245	26.2949	26.0242	26.1933	26.1117	26.0332	0.0155046	0.00786488
rpsE	1242	Q0K636			30S ribosomal protein S5		0.00035461	0	46	48	50	43	47	43	51	49	51										29.6475	29.5845	29.4837	29.1675	29.266	28.9881	29.2725	29.1891	29.1942	29.6475	29.5845	29.4837	29.1675	29.266	28.9881	29.2725	29.1891	29.1942	29.5735	29.1451	29.2191	0.00279486	0.00483604
[truncated: 2,078 more rows]
[truncated: 11 more columns]

## Sheet: Extended Data Fig. 6c
	proteinAccession	Other_proteinNames	geneName	Other_geneNames	proteinDescription	Category	Global.PG.Q.Value	THF.2.04re.raw.NrOfPrecursors	THF.2.05re.raw.NrOfPrecursors	THF.2.06re.raw.NrOfPrecursors	THF.2.07re.raw.NrOfPrecursors	THF.2.08re.raw.NrOfPrecursors	THF.2.09re.raw.NrOfPrecursors	THF.2.04re.raw.NrOfRazorPeptides	THF.2.05re.raw.NrOfRazorPeptides	THF.2.06re.raw.NrOfRazorPeptides	THF.2.07re.raw.NrOfRazorPeptides	THF.2.08re.raw.NrOfRazorPeptides	THF.2.09re.raw.NrOfRazorPeptides	THF.2.04re.raw.Norm.Log2.Quantity	THF.2.05re.raw.Norm.Log2.Quantity	THF.2.06re.raw.Norm.Log2.Quantity	THF.2.07re.raw.Norm.Log2.Quantity	THF.2.08re.raw.Norm.Log2.Quantity	THF.2.09re.raw.Norm.Log2.Quantity	THF.2.04re.raw.Imp_Log2.Quantity	THF.2.05re.raw.Imp_Log2.Quantity	THF.2.06re.raw.Imp_Log2.Quantity	THF.2.07re.raw.Imp_Log2.Quantity	THF.2.08re.raw.Imp_Log2.Quantity	THF.2.09re.raw.Imp_Log2.Quantity	CRG4.Imp_Log2_meanInt	CRG6.Imp_Log2_meanInt	CRG4.Imp_cv	CRG6.Imp_cv	log2ratio.CRG6	pValue.CRG6	-log10_pValue.CRG6	qValue_CRG6	-log10_qValue.CRG6
[truncated: 3,423 more rows]
