# Supplementary material for: One-carbon fixation via the synthetic reductive glycine pathway exceeds yield of the Calvin cycle
Source: Nat Microbiol. 2025 Feb 27;10(3):646–53. doi: 10.1038/s41564-025-01941-9 (PMC11879842; doi:10.1038/s41564-025-01941-9)
Supplement: Supplementary file 10 — Source data for Extended Data Fig. 7. [file 41564_2025_1941_MOESM10_ESM.xlsx]

## Sheet: Extended Data Fig. 7
Measurements of optical density at 600nm in 96-well platereader.
	Time	62	867	1672	2477	3281	4086	4891	5696	6501	7306	8111	8916	9721	10525	11330	12135	12940	13745	14550	15355	16160	16965	17770	18574	19379	20184	20989	21794	22599	23404	24209	25013	25818	26623	27428	28233	29038	29843	30648	31453	32257	33062	33867	34672	35477	36282	37087	37892
	T° 600	30	30.1	30.1	30.1	30.1	30.1	30.1	30	30.1	30.1	30.1	30	30.1	30.1	30.1	30.1	30	30.1	30	30	30	30.1	30.1	30.1	30.1	30.1	30	30.1	30.1	30	30.1	30.1	30.1	30.1	30	30.1	30.1	30	30	30.1	30.1	30.1	30.1	30	30	30.1	30	30
ΔphaC1 ΔphaP1 clone 1	A1	0.0515	0.0515	0.0517	0.0519	0.052	0.0524	0.0521	0.0524	0.0525	0.0528	0.0527	0.0529	0.0531	0.053	0.053	0.0531	0.0532	0.0533	0.0535	0.0534	0.0535	0.0537	0.0539	0.0539	0.0541	0.0553	0.0551	0.0557	0.0549	0.0552	0.0556	0.0555	0.0559	0.0562	0.0565	0.058	0.0569	0.0575	0.0575	0.0583	0.0586	0.0587	0.0589	0.0596	0.0598	0.0599	0.0602	0.0615
	B1	0.049	0.0488	0.0493	0.0493	0.0493	0.0498	0.0497	0.0499	0.0498	0.0504	0.0503	0.0507	0.0507	0.0507	0.0506	0.0508	0.0511	0.0517	0.051	0.0511	0.0514	0.0516	0.0524	0.0528	0.0531	0.0523	0.0527	0.0536	0.0532	0.0542	0.0539	0.0538	0.0541	0.0551	0.0547	0.0569	0.0575	0.0578	0.0579	0.0593	0.0577	0.0617	0.058	0.063	0.0587	0.0625	0.0607	0.062
	C1	0.0486	0.0486	0.0487	0.0488	0.0489	0.049	0.0489	0.0491	0.0492	0.0492	0.0492	0.0494	0.0493	0.0495	0.0494	0.0496	0.0496	0.0497	0.0497	0.0497	0.05	0.0504	0.0504	0.0503	0.0513	0.0511	0.0509	0.0517	0.0531	0.0533	0.0532	0.0539	0.0549	0.0561	0.0562	0.0569	0.0576	0.0585	0.0598	0.0598	0.0624	0.0634	0.0639	0.0659	0.0667	0.0686	0.0675	0.071
	D1	0.0489	0.049	0.0491	0.0493	0.0497	0.0491	0.0501	0.0498	0.0495	0.0499	0.0495	0.0503	0.0501	0.0506	0.0507	0.0507	0.0501	0.0502	0.0512	0.051	0.0516	0.0523	0.0528	0.0514	0.0514	0.0531	0.0541	0.0545	0.0544	0.0549	0.0555	0.0537	0.0565	0.0567	0.0568	0.055	0.0566	0.0598	0.062	0.0608	0.061	0.064	0.0659	0.0652	0.0655	0.0681	0.0708	0.071
ΔphaC1 ΔphaP1 clone 2	A3	0.0485	0.0484	0.0486	0.0488	0.0488	0.049	0.0491	0.0494	0.0491	0.0492	0.0491	0.0495	0.0495	0.0494	0.0495	0.0495	0.0495	0.0497	0.0499	0.0502	0.05	0.0503	0.0503	0.0501	0.0503	0.0506	0.0506	0.0512	0.0513	0.0511	0.0517	0.0517	0.052	0.052	0.0523	0.0529	0.0532	0.0534	0.0531	0.0542	0.0545	0.0545	0.0546	0.0543	0.0557	0.0555	0.056	0.057
	B3	0.0493	0.0493	0.0495	0.0497	0.0499	0.0502	0.0503	0.0504	0.0503	0.0503	0.0504	0.0507	0.0505	0.0507	0.0506	0.0507	0.0508	0.0507	0.0509	0.051	0.0511	0.0511	0.0513	0.0512	0.0513	0.0516	0.0517	0.0518	0.0519	0.0524	0.0526	0.0526	0.0529	0.0532	0.0534	0.0535	0.0538	0.0543	0.0546	0.0551	0.0552	0.0557	0.0559	0.0573	0.0572	0.0621	0.0613	0.0633
	C3	0.0494	0.0495	0.0499	0.0503	0.0503	0.0504	0.0507	0.0506	0.0506	0.0506	0.051	0.0512	0.0517	0.0516	0.0512	0.0517	0.0515	0.0514	0.0518	0.0526	0.0529	0.0533	0.0537	0.0539	0.0541	0.054	0.054	0.0541	0.0548	0.0556	0.0565	0.0554	0.0564	0.0573	0.0579	0.0574	0.058	0.0604	0.0601	0.0607	0.0601	0.0638	0.0639	0.0647	0.0649	0.0652	0.0662	0.0668
	D3	0.0493	0.0493	0.0495	0.0499	0.0498	0.051	0.0506	0.0512	0.0508	0.0508	0.051	0.0511	0.0514	0.0508	0.0508	0.0509	0.0509	0.0512	0.052	0.0522	0.0521	0.0515	0.0527	0.0525	0.0524	0.0534	0.0536	0.0542	0.0545	0.0547	0.0552	0.0551	0.0558	0.0562	0.0565	0.0572	0.0581	0.0587	0.0591	0.0602	0.06	0.0613	0.0613	0.0616	0.0627	0.0634	0.0635	0.0651
ΔphaC1	A4	0.049	0.0487	0.049	0.0492	0.0494	0.0495	0.0497	0.0496	0.0499	0.0498	0.0499	0.0501	0.0501	0.0503	0.0503	0.0502	0.0504	0.0504	0.0507	0.0507	0.051	0.0506	0.0511	0.0512	0.0508	0.0515	0.0518	0.0515	0.0521	0.0526	0.0528	0.0527	0.0529	0.053	0.0533	0.053	0.0536	0.054	0.055	0.0551	0.0548	0.0551	0.0554	0.0556	0.0557	0.0575	0.0579	0.0577
	B4	0.0515	0.0534	0.0519	0.053	0.0537	0.054	0.0542	0.0545	0.0543	0.0544	0.0545	0.0545	0.0547	0.0547	0.0547	0.0548	0.0548	0.0546	0.0548	0.0549	0.055	0.0549	0.0551	0.0552	0.0552	0.0553	0.0553	0.0556	0.0557	0.0555	0.0558	0.056	0.056	0.0563	0.0563	0.0564	0.0566	0.057	0.0572	0.0571	0.0579	0.0577	0.0578	0.0582	0.0585	0.0603	0.0585	0.0608
	C4	0.0491	0.0516	0.0492	0.0559	0.0505	0.053	0.0508	0.0556	0.0528	0.0499	0.0538	0.0536	0.0543	0.0545	0.0545	0.0545	0.0544	0.0546	0.0548	0.0548	0.0548	0.0548	0.0552	0.055	0.055	0.0553	0.0554	0.0554	0.0513	0.0513	0.0514	0.0518	0.0519	0.052	0.052	0.0524	0.0523	0.0527	0.0531	0.0538	0.0551	0.0555	0.0558	0.0545	0.0557	0.0577	0.0543	0.0579
	D4	0.0491	0.0508	0.0638	0.058	0.0516	0.066	0.0596	0.0549	0.0539	0.0552	0.0531	0.0537	0.0557	0.0555	0.0559	0.0558	0.0565	0.0569	0.0557	0.0572	0.0539	0.054	0.0529	0.0642	0.0643	0.0578	0.0613	0.068	0.0636	0.0655	0.0647	0.0667	0.0656	0.0644	0.0637	0.0686	0.0596	0.0675	0.0631	0.065	0.0635	0.064	0.0646	0.0658	0.0642	0.0653	0.0646	0.0634
[truncated: 225 more columns]
