# Supplementary material for: One-carbon fixation via the synthetic reductive glycine pathway exceeds yield of the Calvin cycle
Source: Nat Microbiol. 2025 Feb 27;10(3):646–53. doi: 10.1038/s41564-025-01941-9 (PMC11879842; doi:10.1038/s41564-025-01941-9)
Supplement: Supplementary file 11 — Source data for Extended Data Fig. 8. [file 41564_2025_1941_MOESM11_ESM.xlsx]

## Sheet: Extended Data Fig. 8d
	FDH	FTL
CBB	100	0
rGLyP	86.413	13.587

## Sheet: Extended Data Fig. 8e
OD600 of various strains at varrying tungstate concentrations
tungstate µM	15	5	1.67	0.56	0.19	0.06	0.02	0.00667	0.00222	0.00074	0.00025	8e-05	3e-05	0
tungstate nM	15000	5000	1670	560	190	60	20	6.67	2.22	0.74	0.25	0.08	0.03	0
Wt	0.347	NaN	NaN	NaN	NaN	0.334	0.54	0.75	0.868	0.848	0.927	0.892	0.918	0.987
\DeltapaC	NaN	NaN	0.284	0.118	0.409	0.53	0.73	0.888	0.873	0.906	0.917	0.869	0.926	0.889
CRG4	NaN	NaN	NaN	NaN	NaN	0.512	0.878	0.915	0.809	0.659	0.699	0.773	0.787	0.761
CRG5	NaN	NaN	NaN	NaN	NaN	0.804	0.921	0.923	0.944	0.902	0.943	0.901	0.982	0.893
CRG6	NaN	NaN	NaN	NaN	0.177	0.905	0.982	1.016	1.016	1.015	0.943	1.005	0.993	1.001
OD600 of various strains at varrying molybdate concentrations
molybdate (µM)	0	0.02	0.06	0.19	0.56	1.67	5	15
Wt	0.8	0.899	0.887	0.866	0.88	0.903	0.886	0.846
ΔphaC	0.819	0.828	0.81	0.79	0.782	0.784	0.776	0.746
CRG4	0.804	0.8	0.826	0.8	0.825	0.8	0.787	0.808
CRG5	0.987	1	1	0.981	0.992	0.98	0.979	0.914
CRG5-cured	0.634	0.651	0.654	0.653	0.664	0.646	0.646	0.618
CRG6	1.043	1.036	1.037	1.032	1.025	0.997	1.014	0.989
