# Supplementary material for: One-carbon fixation via the synthetic reductive glycine pathway exceeds yield of the Calvin cycle
Source: Nat Microbiol. 2025 Feb 27;10(3):646–53. doi: 10.1038/s41564-025-01941-9 (PMC11879842; doi:10.1038/s41564-025-01941-9)
Supplement: Supplementary file 12 — Source data for Extended Data Fig. 9. [file 41564_2025_1941_MOESM12_ESM.xlsx]

## Sheet: Extended Data Fig. 9
phaC				CRG7
InoculationTime [hours]	ODAU3.PV []	pH3.PV [pH]		InoculationTime []	ODAU4.PV []	pH4.PV [pH]
	0	0			0	0
	0.14	6.7			0.17	6.65
	0.14	6.7			0.17	6.63
	0.14				0.17
	0.05				0.06
	0.01				0.01
					0
		6.69				6.63
	0
					0
		6.68				6.64
	0				0	6.67
					0.01	6.76
	0	6.68
	0.02	6.79
0				0
0				0
0				0	0	6.79
0				0
0				0
0	0.02	6.82		0
0				0
0				0
0				0
0				0
0				0
0				0	0	6.81
0				0
0				0
0	0.02	6.83		0
0				0
0				0
0				0
0				0
0				0
0				0	-0.01	6.82
0				0
0				0
0	0.02	6.84		0
0				0
0				0
0				0
0				0
0				0
0				0	0	6.81
0				0
0				0
0	0.02	6.84		0
0				0
0				0
0				0
0				0
0				0
0				0	-0.01	6.83
0				0
0				0
0	0.02	6.85		0
0				0
0				0
0				0
0				0
0				0
0				0	-0.01	6.8
0				0
0				0
0	0.02	6.83		0
0				0
0				0
0				0
0				0
0				0
0				0	0	6.77
0				0
0				0
0	0.02	6.82		0
0				0
0				0
0				0
0				0
0				0
0				0	-0.01	6.76
0				0
0				0
0	0.02	6.82		0
0				0
0				0
0				0
0				0
0				0
0				0	-0.01	6.76
0				0
0				0
0	0.02	6.83		0
0				0
0				0
0				0
0				0
0				0
0				0	-0.01	6.76
0				0
0				0
0	0.02	6.83		0
0				0
0				0
0				0
0				0
0				0
0				0	-0.01	6.77
0				0
0				0
0	0.02	6.83		0
0				0
0				0
0				0
0				0
0				0
0				0	-0.01	6.77
0				0
0				0
0	0.02	6.84		0
0				0
0				0
0				0
0				0
0				0
0				0	-0.01	6.78
0				0
0				0
0	0.02	6.84		0
0				0
0				0
0				0
0				0
0				0
0				0	-0.01	6.79
1				1
1				1
1	0.02	6.84		1
1				1
1				1
1				1
1				1
1				1
1				1	-0.01	6.81
1				1
1				1
1	0.02	6.83		1
1				1
1				1
1				1
1				1
1				1
1				1	0	6.8
1				1
1				1
1	0.02	6.83		1
1				1
1				1
1				1
1				1
1				1
1				1	-0.01	6.79
1				1
1				1
1	0.02	6.83		1
1				1
1				1
1				1
1				1
1				1
1				1	-0.01	6.8
1				1
1				1
1	0.02	6.82		1
1				1
1				1
1				1
1				1
1				1
1				1	-0.01	6.8
1				1
1				1
1	0.02	6.83		1
1				1
1				1
1				1
1				1
1				1
1				1	0	6.8
1				1
1				1
1	0.02	6.84		1
1				1
1				1
1				1
1				1
1				1
1				1	-0.01	6.78
1				1
1				1
1	0.02	6.84		1
1				1
1				1
1				1
1				1
1				1
1				1	-0.01	6.77
1				1
1				1
1	0.02	6.85		1
1				1
1				1
1				1
1				1
1				1
1				1	0	6.77
1				1
1				1
1	0.02	6.85		1
1				1
1				1
1				1
1				1
1				1
1				1	-0.01	6.77
1				1
1				1
1	0.02	6.85		1
1				1
1				1
1				1
1				1
1				1
1				1	-0.01	6.78
1				1
1				1
1	0.02	6.86		1
1				1
1				1
1				1
1				1
1				1
1				1	-0.01	6.79
1				1
1				1
1	0.02	6.86		1
1				1
1				1
1				1
1				1
1				1
1				1	-0.01	6.79
1				1
1				1
1	0.02	6.85		1
2				2
2				2
2				2
2				2
2				2
2				2	-0.01	6.79
2				2
2				2
2	0.02	6.84		2
2				2
2				2
2				2
2				2
2				2
2				2	0	6.79
2				2
2				2
2	0.02	6.84		2
2				2
2				2
2				2
2				2
2				2
2				2	0	6.8
2				2
2				2
2	0.02	6.84		2
2				2
2				2
2				2
2				2
2				2
2				2	0	6.8
2				2
2				2
2	0.02	6.84		2
2				2
2				2
2				2
2				2
2				2
2				2	0	6.82
2				2
2				2
2	0.02	6.85		2
2				2
2				2
2				2
2				2
2				2
2				2	-0.01	6.82
2				2
2				2
2	0.02	6.86		2
2				2
2				2
2				2
2				2
2				2
2				2	0	6.81
2				2
2				2
2	0.02	6.86		2
2				2
2				2
2				2
2				2
2				2
2				2	-0.01	6.79
2				2
2				2
2	0.02	6.87		2
2				2
2				2
2				2
2				2
2				2
2				2	-0.01	6.79
2				2
2				2
2	0.02	6.87		2
2				2
2				2
2				2
2				2
2				2
2				2	-0.01	6.78
2				2
2				2
2	0.02	6.88		2
2				2
2				2
2				2
2				2
2				2
2				2	-0.01	6.79
2				2
2				2
2	0.02	6.88		2
2				2
2				2
2				2
2				2
2				2
2				2	-0.01	6.8
2				2
2				2
2	0.02	6.88		2
2				2
2				2
2				2
2				2
2				2
2				2	-0.01	6.84
2				2
2				2
2	0.02	6.89		2
2				2
2				2
3				2
3				3
3				3
3				3	-0.01	6.79
3				3
3				3
3	0.02	6.87		3
3				3
3				3
3				3
3				3
3				3
3				3	-0.01	6.78
3				3
3				3
3	0.02	6.87		3
3				3
3				3
3				3
3				3
3				3
3				3	-0.01	6.78
3				3
3				3
3	0.02	6.87		3
3				3
3				3
3				3
3				3
3				3
3				3	-0.01	6.79
3				3
3				3
3	0.02	6.88		3
3				3
3				3
3				3
3				3
3				3
3				3	-0.01	6.8
3				3
3				3
3	0.02	6.88		3
3				3
3				3
3				3
3				3
3				3
3				3	-0.01	6.81
3				3
3				3
3	0.02	6.89		3
3				3
3				3
3				3
3				3
3				3
3				3	-0.01	6.81
3				3
3				3
3	0.03	6.89		3
3				3
3				3
3				3
3				3
3				3
3				3	-0.01	6.83
3				3
3				3
3	0.03	6.9		3
3				3
3				3
3				3
3				3
3				3
3				3	-0.01	6.83
3				3
3				3
3	0.03	6.9		3
3				3
3				3
3				3
3				3
3				3
3				3	-0.01	6.84
3				3
3				3
3	0.03	6.89		3
3				3
3				3
3				3
3				3
3				3
3				3	-0.01	6.83
3				3
3				3
3	0.03	6.88		3
3				3
3				3
3				3
3				3
3				3
3				3	0	6.83
3				3
3				3
3	0.03	6.89		3
3				3
3				3
3				3
3				3
3				3
3				3	-0.01	6.81
3				3
3				3
3	0.03	6.88		3
3				3
3				3
3				3
3				3
3				3
4				4	-0.01	6.79
4				4
4				4
4	0.03	6.88		4
4				4
4				4
4				4
4				4
4				4
4				4	-0.01	6.8
4				4
4				4
4	0.03	6.89		4
4				4
4				4
4				4
4				4
4				4
4				4	0	6.81
4				4
4				4
4	0.03	6.9		4
4				4
4				4
4				4
4				4
4				4
4				4	-0.01	6.84
4				4
4				4
4	0.03	6.9		4
4				4
4				4
4				4
4				4
4				4
4				4	-0.01	6.85
4				4
4				4
4	0.03	6.91		4
4				4
4				4
4				4
4				4
4				4
4				4	0	6.83
4				4
4				4
4	0.03	6.9		4
4				4
4				4
4				4
4				4
4				4
4				4	-0.01	6.8
4				4
4				4
4	0.03	6.9		4
4				4
4				4
4				4
4				4
4				4
4				4	0	6.79
4				4
4				4
4	0.03	6.9		4
4				4
4				4
4				4
4				4
4				4
4				4	0	6.8
4				4
4				4
4	0.03	6.91		4
4				4
4				4
4				4
4				4
4				4
4				4	-0.01	6.81
4				4
4				4
4	0.03	6.92		4
4				4
4				4
4				4
4				4
4				4
4				4	0	6.81
4				4
4				4
4	0.03	6.92		4
4				4
4				4
4				4
4				4
4				4
4				4	0	6.82
4				4
4				4
4	0.03	6.92		4
4				4
4				4
4				4
4				4
4				4
4				4	-0.01	6.83
4				4
4				4
4	0.03	6.93		4
4				4
4				4
4				4
4				4
4				4
4				4	-0.01	6.84
4				4
4				4
5	0.03	6.93		5
5				5
5				5
5				5
5				5
5				5
5				5	-0.01	6.85
5				5
5				5
5	0.03	6.94		5
5				5
5				5
5				5
5				5
5				5
5				5	0	6.85
5				5
5				5
5	0.03	6.92		5
5				5
5				5
5				5
5				5
5				5
5				5	0	6.84
5				5
5				5
5	0.03	6.91		5
5				5
5				5
5				5
5				5
5				5
5				5	0	6.85
5				5
5				5
5	0.04	6.94		5
5				5
5				5
5				5
5				5
5				5
5				5	0	6.89
5				5
5				5
5	0.04	6.96		5
5				5
5				5
5				5
5				5
5				5
5				5	0	6.91
5				5
5				5
5	0.04	6.97		5
5				5
5				5
5				5
5				5
5				5		6.86
5				5	0	6.85
5				5
5				5
5	0.04	6.94		5
5				5
5				5
5				5
5				5
5				5
5				5	0	6.82
5				5
5				5
5	0.04	6.93		5
5				5
5				5
5				5
5				5
5				5
5				5	0	6.84
5				5
5				5
5	0.04	6.94		5
5				5
5				5
5				5
5				5
5				5
5				5	0	6.84
5				5
5				5
5	0.04	6.94		5
5				5
5				5
5				5
5				5
5				5
5				5	0	6.84
5				5
5				5
5	0.04	6.94		5
5				5
5				5
5				5
5				5
5				5
5				5	0	6.85
5				5
5				5
5	0.04	6.95		5
5				5
5				5
5				5
5				5
5				5
5				5	0	6.85
5				5
5				5
5	0.04	6.95		5
5				5
5				5
6				6
6				6
6				6
6				6	0	6.86
6				6
6				6
6	0.04	6.96		6
6				6
6				6
6				6
6				6
6				6
6				6	0	6.87
6				6
6				6
6	0.04	6.96		6
6				6
6				6
6				6
6				6
6				6
6				6	0	6.86
6				6
6				6
6	0.04	6.96		6
6				6
6				6
6				6
6				6
6				6
6				6	0	6.82
6				6
6				6
6	0.04	6.95		6
6				6
6				6
6				6
6				6
6				6
6				6	0	6.81
6				6
6				6
6	0.04	6.94		6
6				6
6				6
6				6
6				6
6				6
6				6	0	6.83
6				6
6				6
6	0.04	6.97		6
6				6
6				6
6				6
6				6
6				6
6				6	0	6.87
6				6
6				6
6	0.04	6.97		6
6				6
6				6
6				6
6				6
6				6
6				6	0	6.85
6				6
6				6
6	0.04	6.97		6
6				6
6				6
6				6
6				6
6				6
6				6	0	6.85
6				6
6				6
6	0.04	6.97		6
6				6
6				6
6				6
6				6
6				6
6				6	0	6.85
6				6
6				6
6	0.05	6.97		6
6				6
6				6
6				6
6				6
6				6
6				6	0	6.86
6				6
6				6
6	0.05	6.98		6
6				6
6				6
6				6
6				6
6				6
6				6	0	6.86
6				6
6				6
6	0.05	6.99		6
6				6
6				6
6				6
6				6
6				6
6				6	0	6.87
6				6
6				6
6	0.05	6.99		6
6				6
6				6
6				6
6				6
6				6
7				7	0	6.87
7				7
7				7
7	0.05	7		7
7				7
7				7
7				7
7				7
7				7
7				7	0	6.85
7				7
7				7
7	0.05	7		7
7				7
7				7
7				7
7				7
7				7
7				7	0	6.89
7				7
7				7
7	0.05	7.01		7
7				7
7				7
7				7
7				7
7				7
7				7	0	6.92
7				7
7				7
7	0.05	7.03		7
7				7
7				7
7				7
7				7
7				7
7				7	0	6.94
7				7
7				7
7	0.05	7.04		7
7				7
7				7
7				7
7				7
7				7
7				7	0	6.92
7				7
7				7
7	0.05	7.03		7
7				7
7				7
7				7
7				7
7				7
7				7	0	6.87
7				7
7				7
7	0.05	7.01		7
7				7
7				7
7				7
7				7
7				7
7				7	0	6.86
7				7
7				7
7	0.05	7.01		7
7				7
7				7
7				7
7				7
7				7
7				7	0	6.86
7				7
7				7
7	0.05	7.02		7
7				7
7				7
7				7
7				7
7				7
7				7	0	6.87
7				7
7				7
7	0.05	7.02		7
7				7
7				7
7				7
7				7
7				7
7				7	0	6.88
7				7
7				7
7	0.05	7.03		7
7				7
7				7
7				7
7				7
7				7
7				7	0	6.88
7				7
7				7
7	0.06	7.03		7
7				7
7				7
7				7
7				7
7				7
7				7	0	6.88
7				7
7				7
7	0.06	7.02		7
7				7
7				7
7				7
7				7
7				7
7				7	0	6.84
7				7
7				7
8	0.06	7.01		8
8				8
8				8
8				8
8				8
8				8
8				8	0	6.83
8				8
8				8
8	0.06	7.01		8
8				8
8				8
8				8
8				8
8				8
8				8	0	6.83
8				8
8				8
8	0.06	7.02		8
8				8
8				8
8				8
8				8
8				8
8				8	0	6.84
8				8
8				8
8	0.06	7.02		8
8				8
8				8
8				8
8				8
8				8
8				8	0	6.85
8				8
8				8
8	0.06	7.04		8
8				8
8				8
8				8
8				8
8				8
8				8	0	6.85
8				8
8				8
8	0.06	7.05		8
8				8
8				8
8				8
8				8
8				8
8				8	0	6.86
8				8
8				8
8	0.06	7.06		8
8				8
8				8
8				8
8				8
8				8
8				8	0	6.91
8				8
8				8
8	0.06	7.08		8
8				8
8				8
8				8
8				8
8				8
8				8	0	6.91
8				8
8				8
8	0.06	7.07		8
8				8
8				8
8				8
8				8
8				8
8				8	0	6.9
8				8
8				8
8	0.07	7.06		8
8				8
8				8
8				8
8				8
8				8
8				8	0	6.91
8				8
8				8
8	0.07	7.07		8
8				8
8				8
8				8
8				8
8				8
8				8	0	6.89
8				8
8				8
8	0.07	7.06		8
8				8
8				8
8				8
8				8
8				8
8				8	0	6.9
8				8
8				8
8	0.07	7.08		8
8				8
8				8
8				8
8				8
8				8
8				8	0	6.92
8				8
8				8
8	0.07	7.08		8
8				8
8				8
9				9
9				9
9				9
9				9	0	6.87
9				9
9				9
9	0.07	7.07		9
9				9
9				9
9				9
9				9
9				9
9				9	0	6.86
9				9
9				9
9	0.07	7.06		9
9				9
9				9
9				9
9				9
9				9
9				9	0	6.88
9				9
9				9
9	0.07	7.08		9
9				9
9				9
9				9
9				9
9				9
9				9	0	6.88
9				9
9				9
9	0.07	7.09		9
9				9
9				9
9				9
9				9
9				9
9				9	0	6.88
9				9
9				9
9	0.07	7.08		9
9				9
9				9
9				9
9				9
9				9
9				9	0	6.89
9				9
9				9
9	0.08	7.09		9
9				9
9				9
9				9
9				9
9				9
9				9	0	6.9
9				9
9				9
9	0.08	7.1		9
9				9
9				9
9				9
9				9
9				9
9				9	0	6.91
9				9
9				9
9	0.08	7.1		9
9				9
9				9
9				9
9				9
9				9
9				9	0	6.91
9				9
9				9
9	0.08	7.1		9
9				9
9				9
9				9
9				9
9				9
9				9	0	6.88
9				9
9				9
9	0.08	7.09		9
9				9
9				9
9				9
9				9
9				9
9				9	0	6.85
9				9
9				9
9	0.08	7.08		9
9				9
9				9
9				9
9				9
9				9
9				9	0	6.88
9				9
9				9
9	0.08	7.1		9
9				9
9				9
9				9
9				9
9				9
9				9	0	6.91
9				9
9				9
9	0.08	7.12		9
9				9
9				9
9				9
9				9
9				9
10				10	0	6.9
10				10
10				10
10	0.09	7.12		10
10				10
10				10
10				10
10				10
10				10
10				10	0	6.89
10				10
10				10
10	0.09	7.11		10
10				10
10				10
10				10
10				10
10				10
10				10	0	6.9
10				10
10				10
10	0.09	7.13		10
10				10
10				10
10				10
10				10
10				10
10				10	0	6.9
10				10
10				10
10	0.09	7.13		10
10				10
10				10
10				10
10				10
10				10
10				10	0	6.9
10				10
10				10
10	0.09	7.14		10
10				10
10				10
10				10
10				10
10				10
10				10	0	6.91
10				10
10				10
10	0.09	7.14		10
10				10
10				10
10				10
10				10
10				10
10				10	0	6.92
10				10
10				10
10	0.09	7.15		10
10				10
10				10
10				10
10				10
10				10
10				10	0	6.91
10				10
10				10
10	0.09	7.14		10
10				10
10				10
10				10
10				10
10				10
10				10	0	6.87
10				10
10				10
10	0.1	7.13		10
10				10
10				10
10				10
10				10
10				10
10				10	0	6.86
10				10
10				10
10	0.1	7.13		10
10				10
10				10
10				10
10				10
10				10
10				10	0	6.89
10				10
10				10
10	0.1	7.16		10
10				10
10				10
10				10
10				10
10				10		6.94
10				10	0	6.94
10				10
10				10
10	0.1	7.18		10
10				10
10				10
10				10
10				10
10				10
10				10	0	6.91
10				10
10				10
10	0.1	7.17		10
10				10
10				10
10				10
10				10
10				10
10				10	0	6.9
10				10
10				10
11	0.1	7.16		11
11				11
11				11
11				11
11				11
11				11
11				11	0	6.92
11				11
11				11
11	0.1	7.19		11
11				11
11				11
11				11
11				11
11				11
11				11	0	6.96
11				11
11				11
11	0.11	7.21		11
11				11
11				11
11				11
11				11
11				11
11				11	0	6.94
11				11
11				11
11	0.11	7.2		11
11				11
11				11
11				11
11				11
11				11
11				11	0	6.93
11				11
11				11
11	0.11	7.19		11
11				11
11				11
11				11
11				11
11				11
11				11	0	6.93
11				11
11				11
11	0.11	7.2		11
11				11
11				11
11				11
11				11
11				11
11				11	0	6.91
11				11
11				11
11	0.11	7.19		11
11				11
11				11
11				11
11				11
11				11
11				11	0	6.88
11				11
11				11
11	0.11	7.19		11
11				11
11				11
11				11
11				11
11				11
11				11	0	6.87
11				11
11				11
11	0.12	7.18		11
11				11
11				11
11				11
11				11
11				11
11				11	0	6.88
11				11
11				11
11	0.12	7.19		11
11				11
11				11
11				11
11				11
11				11
11				11	0	6.88
11				11
11				11
11	0.12	7.19		11
11				11
11				11
11				11
11				11
11				11
11				11	0	6.9
11				11
11				11
11	0.12	7.2		11
11				11
11				11
11				11
11				11
11				11
11				11	0	6.9
11				11
11				11
11	0.12	7.2		11
11				11
11				11
11				11
11				11
11				11
11				11	0	6.91
11				11
11				11
11	0.12	7.2		11
11				11
11				11
12				12
12				12
12				12
12				12	0	6.92
12				12
12				12
12	0.13	7.21		12
12				12
12				12
12				12
12				12
12				12
12				12	0	6.92
12				12
12				12
12	0.13	7.22		12
12				12
12				12
12				12
12				12
12				12
12				12	0	6.93
12				12
12				12
12	0.13	7.23		12
12				12
12				12
12				12
12				12
12				12
12				12	0	6.93
12				12
12				12
12	0.13	7.24		12
12				12
12				12
12				12
12				12
12				12
12				12	0	6.9
12				12
12				12
12	0.13	7.24		12
12				12
12				12
12				12
12				12
12				12
12				12	0	6.89
12				12
12				12
12	0.14	7.25		12
12				12
12				12
12				12
12				12
12				12
12				12	0	6.9
12				12
12				12
12	0.14	7.26		12
12				12
12				12
12				12
12				12
12				12
12				12	0	6.89
12				12
12				12
12	0.14	7.26		12
12				12
12				12
12				12
12				12
12				12
12				12	0	6.9
12				12
12				12
12	0.14	7.27		12
12				12
12				12
12				12
12				12
12				12
12				12	0	6.92
12				12
12				12
12	0.14	7.28		12
12				12
12				12
12				12
12				12
12				12
12				12	0	6.92
12				12
12				12
12	0.15	7.28		12
12				12
12				12
12				12
12				12
12				12
12				12	0	6.91
12				12
12				12
12	0.15	7.27		12
12				12
12				12
12				12
12				12
12				12
12				12	0	6.91
12				12
12				12
12	0.15	7.26		12
12				12
12				12
12				12
12				12
12				12
13				13	0	6.93
13				13
13				13
13	0.15	7.28		13
13				13
13				13
13				13
13				13
13				13
13				13	0	6.94
13				13
13				13
13	0.15	7.29		13
13				13
13				13
13				13
13				13
13				13
13				13	0	6.94
13				13
13				13
13	0.16	7.29		13
13				13
13				13
13				13
13				13
13				13
13				13	0	6.95
13				13
13				13
13	0.16	7.3		13
13				13
13				13
13				13
13				13
13				13
13				13	0.01	6.95
13				13
13				13
13	0.16	7.31		13
13				13
13				13
13				13
13				13
13				13
13				13	0	6.92
13				13
13				13
13	0.16	7.32		13
13				13
13				13
13				13
13				13
13				13
13				13	0.01	6.91
13				13
13				13
13	0.16	7.32		13
13				13
13				13
13				13
13				13
13				13
13				13	0.01	6.91
13				13
13				13
13	0.17	7.33		13
13				13
13				13
13				13
13				13
13				13
13				13	0.01	6.91
13				13
13				13
13	0.17	7.34		13
13				13
13				13
13				13
13				13
13				13
13				13	0.01	6.92
13				13
13				13
13	0.17	7.32		13
13				13
13				13
13				13
13				13
13				13
13				13	0.01	6.92
13				13
13				13
13	0.17	7.31		13
13				13
13				13
13				13
13				13
13				13
13				13	0.01	6.93
13				13
13				13
13	0.18	7.32		13
13				13
13				13
13				13
13				13
13				13
13				13	0.01	6.94
13				13
13				13
13	0.18	7.33		13
13				13
13				13
13				13
13				13
13				13
13				13	0.01	6.95
13				13
13				13
14	0.18	7.34		14
14				14
14				14
14				14
14				14
14				14
14				14	0.01	6.96
14				14
14				14
14	0.18	7.34		14
14				14
14				14
14				14
14				14
14				14
14				14	0.01	6.96
14				14
14				14
14	0.19	7.35		14
14				14
14				14
14				14
14				14
14				14
14				14	0.01	6.97
14				14
14				14
14	0.19	7.36		14
14				14
14				14
14				14
14				14
14				14
14				14	0.01	6.94
14				14
14				14
14	0.19	7.37		14
14				14
14				14
14				14
14				14
14				14
14				14	0.01	6.92
14				14
14				14
14	0.19	7.38		14
14				14
14				14
14				14
14				14
14				14
14				14	0.01	6.92
14				14
14				14
14	0.19	7.39		14
14				14
14				14
14				14
14				14
14				14
14				14	0.02	6.93
14				14
14				14
14	0.2	7.4		14
14				14
14				14
14				14
14				14
14				14
14				14	0.02	6.93
14				14
14				14
14	0.2	7.38		14
14				14
14				14
14				14
14				14
14				14
14				14	0.02	6.94
14				14
14				14
14	0.2	7.37		14
14				14
14				14
14				14
14				14
14				14
14				14	0.02	6.93
14				14
14				14
14	0.2	7.38		14
14				14
14				14
14				14
14				14
14				14
14				14	0.02	6.95
14				14
14				14
14	0.21	7.39		14
14				14
14				14
14				14
14				14
14				14
14				14	0.02	6.96
14				14
14				14
14	0.21	7.4		14
14				14
14				14
14				14
14				14
14				14
14				14	0.02	6.96
14				14
14				14
14	0.21	7.41		14
14				14
14				14
15				15
15				15
15				15
15				15	0.02	6.97
15				15
15				15
15	0.21	7.41		15
15				15
15				15
15				15
15				15
15				15
15				15	0.02	6.98
15				15
15				15
15	0.22	7.43		15
15				15
15				15
15				15
15				15
15				15
15				15	0.02	6.94
15				15
15				15
15	0.22	7.43		15
15				15
15				15
15				15
15				15
15				15
15				15	0.02	6.93
15				15
15				15
15	0.22	7.44		15
15				15
15				15
15				15
15				15
15				15
15				15	0.02	6.93
15				15
15				15
15	0.22	7.44		15
15				15
15				15
15				15
15				15
15				15
15				15	0.02	6.94
15				15
15				15
15	0.23	7.45		15
15				15
15				15
15				15
15				15
15				15
15				15	0.03	6.94
15				15
15				15
15	0.23	7.43		15
15				15
15				15
15				15
15				15
15				15
15				15	0.03	6.94
15				15
15				15
15	0.23	7.43		15
15				15
15				15
15				15
15				15
15				15
15				15	0.03	6.96
15				15
15				15
15	0.23	7.44		15
15				15
15				15
15				15
15				15
15				15
15				15	0.03	6.97
15				15
15				15
15	0.24	7.45		15
15				15
15				15
15				15
15				15
15				15
15				15	0.03	6.98
15				15
15				15
15	0.24	7.46		15
15				15
15				15
15				15
15				15
15				15
15				15	0.03	6.98
15				15
15				15
15	0.24	7.46		15
15				15
15				15
15				15
15				15
15				15
15				15	0.02	6.98
15				15
15				15
15	0.24	7.47		15
15				15
15				15
15				15
15				15
15				15
16				16	0.02	6.99
16				16
16				16
16	0.25	7.49		16
16				16
16				16
16				16
16				16
16				16
16				16	0.02	6.94
16				16
16				16
16	0.25	7.49		16
16				16
16				16
16				16
16				16
16				16
16				16	0.03	6.95
16				16
16				16
16	0.25	7.5		16
16				16
16				16
16				16
16				16
16				16
16				16	0.03	6.94
16				16
16				16
16				16
16	0.25	7.51		16
16				16
16				16
16				16
16				16
16				16
16				16	0.03	6.95
16				16
16				16
16	0.26	7.53		16
16				16		7.01
16				16		7.02
16				16
16				16
16				16
16				16	0.02
16				16
16				16		6.98
16	0.26	7.51		16		6.96
16				16
16				16
16				16
16				16
16				16
16				16	0.02
16				16
16				16
16	0.26	7.49		16		6.95
16				16
16				16
16				16
16				16
16				16
[truncated: 179,352 more rows]
